# Supplementary material for: iTRAQ-Based Proteomics Reveals Novel Biomarkers for Idiopathic Pulmonary Fibrosis
Source: PLoS One. 2017 Jan 25;12(1):e0170741. doi: 10.1371/journal.pone.0170741 (PMC5266322; doi:10.1371/journal.pone.0170741)
Supplement: S1 File — (XLSX) [file pone.0170741.s001.xlsx]

## Sheet: Credible proteins
N	Unused	Total	%Cov	%Cov(50)	%Cov(95)	Accession	Name	Species	Peptides(95%)	114:113	PVal 114:113	EF 114:113	LowerCI 114:113	UpperCI 114:113	115:113	PVal 115:113	EF 115:113	LowerCI 115:113	UpperCI 115:113	116:113	PVal 116:113	EF 116:113	LowerCI 116:113	UpperCI 116:113	117:113	PVal 117:113	EF 117:113	LowerCI 117:113	UpperCI 117:113	119:113	PVal 119:113	EF 119:113	LowerCI 119:113	UpperCI 119:113
1	539.83	539.83	75.19	70.3	63.31	sp|P04114|APOB_HUMAN	Apolipoprotein B-100 OS=Homo sapiens GN=APOB PE=1 SV=2	HUMAN	612	1.05682	0.698994	1.18032	0.895365	1.27057	0.265461	3.03776e-05	2.24905	0.0731139	0.597035	0.469894	0.0362419	1.59956	0.20893	0.751623	0.636796	0.0293075	1.24738	0.452898	0.794328	0.559758	0.018107	1.48594	0.328095	0.831764
2	328.09	325.7	92.18	89.54	85.39	sp|P01024|CO3_HUMAN	Complement C3 OS=Homo sapiens GN=C3 PE=1 SV=2	HUMAN	648	1	0.0156272	1	1	1	1.00925	0.00854643	1	1.00925	1.00925	0.981748	0.685694	1	0.981748	0.981748	1.00925	2.0149e-08	1	1.00925	1.00925	0.981748	0.19543	1	0.981748	0.981748
3	293.23	291.26	88.81	86.02	81.68	sp|P01023|A2MG_HUMAN	Alpha-2-macroglobulin OS=Homo sapiens GN=A2M PE=1 SV=3	HUMAN	826	1.04713	1.33227e-15	1.00925	1.03753	1.05682	1.03753	2.30084e-05	1.00925	1.02802	1.04713	1.05682	0	1.00925	1.04713	1.0666	1.02802	8.94838e-08	1.00925	1.01859	1.03753	1.01859	1.14375e-12	1.00925	1.00925	1.02802
4	198.13	197.83	77.47	71.04	65.65	sp|P0C0L4|CO4A_HUMAN	Complement C4-A OS=Homo sapiens GN=C4A PE=1 SV=2	HUMAN	265	1.67494	0.260313	1.43219	1.1695	2.96483	0.731139	0.733264	1.61436	0.432514	1.18032	0.299226	0.13511	2.42103	0.0862979	0.724436	1.31826	0.455772	1.39316	0.946237	2.10863	0.642688	0.135049	1.51356	0.390841	0.972747
5	182.86	181.48	90.69	88.97	84.1	sp|P02787|TRFE_HUMAN	Serotransferrin OS=Homo sapiens GN=TF PE=1 SV=3	HUMAN	558	0.963829	0.0125489	1.00925	0.954993	0.972747	1.02802	0.000447175	1.00925	1.01859	1.03753	0.937562	3.25197e-09	1.00925	0.928966	0.946237	1.04713	1.78682e-10	1.00925	1.03753	1.05682	0.963829	0.0488114	1.00925	0.954993	0.972747
6	177.16	176.95	69.7	65.84	60.9	sp|P02751|FINC_HUMAN	Fibronectin OS=Homo sapiens GN=FN1 PE=1 SV=4	HUMAN	245	0.570164	8.93837e-07	1.25893	0.390841	0.717794	0.824138	0.988241	1.15878	0.711214	0.954993	0.134276	1.79856e-14	3.04789	0.0586138	0.409261	1.35519	2.69566e-05	1.11686	1.21339	1.58489	0.17378	8.88178e-16	2.60615	0.077983	0.452898
7	149.3	148.63	84.79	79.34	73.15	sp|P00450|CERU_HUMAN	Ceruloplasmin OS=Homo sapiens GN=CP PE=1 SV=1	HUMAN	294	1.23595	0.204947	1.15878	1.0666	1.61436	1.14815	0.484964	1.22462	0.937562	1.5417	1.08643	0.361671	1.33045	0.816582	1.49968	1.10662	0.64303	1.21339	0.912011	1.45881	1.1272	0.447985	1.14815	0.981748	1.40605
8	145.42	144.6	90.8	87.85	81.12	sp|P02768|ALBU_HUMAN	Serum albumin OS=Homo sapiens GN=ALB PE=1 SV=2	HUMAN	273	0.954993	0.000185126	1.00925	0.946237	0.963829	0.981748	0.370247	1.00925	0.972747	0.990832	0.912011	3.10862e-15	1.00925	0.903649	0.92045	1.01859	4.7298e-05	1.00925	1.00925	1.02802	0.954993	0.00341975	1.00925	0.946237	0.963829
9	126.99	126.76	61.69	59.32	53.4	tr|B4E1Z4|B4E1Z4_HUMAN	Uncharacterized protein OS=Homo sapiens PE=1 SV=1	HUMAN	130	0.630957	0.029028	1.24738	0.47863	0.787046	1.03753	0.233127	1.14815	0.903649	1.15878	0.296483	0.00277124	2.05116	0.201372	0.608135	0.862979	0.676947	1.11686	0.772681	0.963829	0.263027	0.0164992	2.22844	0.194089	0.586138
10	118.2	116.75	65.48	58.98	54.83	sp|P08603|CFAH_HUMAN	Complement factor H OS=Homo sapiens GN=CFH PE=1 SV=4	HUMAN	119	0.15417	2.33334e-07	1.95884	0.114815	0.301995	0.457088	0.00150974	1.33045	0.383707	0.608135	0.30479	0.000126392	1.57036	0.235505	0.47863	0.394457	0.000727958	1.34276	0.334195	0.529663	0.17378	1.52197e-05	1.83654	0.136773	0.319154
11	116.98	120.38	93.06	92.11	85.65	sp|P01009|A1AT_HUMAN	Alpha-1-antitrypsin OS=Homo sapiens GN=SERPINA1 PE=1 SV=3	HUMAN	311	2.53513	0.195842	1.57036	1.61436	3.63078	1.00925	0.767092	1.09648	0.92045	1.10662	2.85759	0.138614	1.65959	1.72187	4.2462	2.67917	0.37647	1.61436	1.65959	3.94457	0.698232	0.620539	1.36773	0.544503	0.954993
12	110.3	110.27	92.86	90.15	85.96	sp|P00738|HPT_HUMAN	Haptoglobin OS=Homo sapiens GN=HP PE=1 SV=1	HUMAN	382	12.8233	4.80912e-08	2.12814	6.0256	22.9087	1.24738	0.294677	1.10662	1.1272	1.67494	6.19441	0.000123354	2.03236	3.04789	10.2802	0.387258	0.909102	1.30617	0.343558	0.505825	7.58578	1.61939e-05	2.10863	3.59749	13.1826
13	98.48	98.14	45.7	41.11	37.23	sp|P01031|CO5_HUMAN	Complement C5 OS=Homo sapiens GN=C5 PE=1 SV=4	HUMAN	63	0.963829	0.673693	1.0666	0.887156	1.02802	0.855067	0.159854	1.08643	0.698232	0.928966	0.487529	3.91865e-08	1.33045	0.140605	0.648634	1.04713	0.563279	1.05682	0.990832	1.14815	0.625173	0.000121445	1.21339	0.299226	0.758578
14	98.03	98.24	75.72	69.2	60.11	tr|B7ZKJ8|B7ZKJ8_HUMAN	ITIH4 protein OS=Homo sapiens GN=ITIH4 PE=1 SV=1	HUMAN	138	1.8197	0.00971338	1.33045	1.36773	3.16228	1.6293	0.0557663	1.2942	1.25893	2.03236	0.519996	0.978754	1.52757	0.409261	0.794328	1.48594	0.110733	1.22462	1.21339	1.88799	0.83946	0.176187	1.28233	0.672977	1.07647
15	97.33	96.78	29.01	22.4	19.84	sp|P04275|VWF_HUMAN	von Willebrand factor OS=Homo sapiens GN=VWF PE=1 SV=4	HUMAN	58	2.83139	2.81096e-10	1.49968	1.88799	5.10505	0.409261	0.000327561	1.92309	0.246604	0.787046	0.636796	0.0456639	1.40605	0.510505	0.895365	1.48594	0.0106266	1.28233	1.15878	2.29087	0.831764	0.751694	1.21339	0.698232	1.00925
16	88.89	89.21	79.38	73.83	66.54	sp|P00747|PLMN_HUMAN	Plasminogen OS=Homo sapiens GN=PLG PE=1 SV=2	HUMAN	118	0.409261	7.22905e-07	1.57036	0.210863	0.642688	0.772681	0.0265512	1.14815	0.630957	0.887156	0.152757	2.06439e-09	3.10456	0.0685488	0.474242	1.00925	0.877633	1.08643	0.928966	1.11686	0.524807	0.00276191	1.39316	0.316228	0.731139
17	85.49	84.71	96.14	89.91	86.48	tr|A0A087WV47|A0A087WV47_HUMAN	Ig gamma-1 chain C region OS=Homo sapiens GN=IGHG1 PE=1 SV=1	HUMAN	348	0.737904	0.673773	1.39316	0.474242	1.02802	1.18032	0.655569	1.23595	0.954993	1.51356	2.01372	0.0770326	1.28233	1.57036	2.85759	1.1272	0.674984	1.24738	0.903649	1.45881	0.870964	0.872981	1.38038	0.60256	1.20226
18	78.34	78.16	59.2	53.49	49.05	sp|P19823|ITIH2_HUMAN	Inter-alpha-trypsin inhibitor heavy chain H2 OS=Homo sapiens GN=ITIH2 PE=1 SV=2	HUMAN	122	0.751623	0.247148	1.15878	0.570164	0.870964	1.07647	0.190854	1.10662	0.972747	1.20226	0.277971	0.000156289	2.208	0.124738	0.613762	1.77011	0.000139169	1.27057	1.39316	2.31206	0.554626	0.511759	1.45881	0.310456	0.809096
19	75.15	74.56	67.52	62.02	54.86	sp|P06396|GELS_HUMAN	Gelsolin OS=Homo sapiens GN=GSN PE=1 SV=1	HUMAN	59	0.390841	3.02856e-11	1.34276	0.16293	0.524807	0.83946	0.0169017	1.0666	0.751623	0.895365	0.390841	1.92204e-11	1.34276	0.155597	0.524807	0.801678	0.000888657	1.07647	0.711214	0.862979	0.47863	1.5957e-09	1.24738	0.263027	0.597035
20	72.44	72.71	89.24	86.5	82.91	sp|P02774|VTDB_HUMAN	Vitamin D-binding protein OS=Homo sapiens GN=GC PE=1 SV=1	HUMAN	102	0.544503	0.309642	1.34276	0.401791	0.731139	0.724436	0.412873	1.19124	0.613762	0.862979	0.758578	0.948758	1.77011	0.428549	1.34276	0.954993	0.774516	1.2942	0.731139	1.23595	0.380189	0.167088	1.61436	0.229087	0.613762
21	69.64	69.18	92.13	90.64	85.02	sp|P02647|APOA1_HUMAN	Apolipoprotein A-I OS=Homo sapiens GN=APOA1 PE=1 SV=1	HUMAN	203	0.903649	4.6687e-06	1.00925	0.895365	0.912011	0.990832	0.372849	1.00925	0.981748	1	0.895365	5.22293e-09	1.00925	0.887156	0.903649	1.04713	0.0140463	1.00925	1.03753	1.05682	0.92045	0.00416983	1.00925	0.912011	0.928966
22	67.85	67.55	67.86	63.82	53.88	sp|P01042|KNG1_HUMAN	Kininogen-1 OS=Homo sapiens GN=KNG1 PE=1 SV=2	HUMAN	117	0.444631	0.00911312	1.52757	0.277971	0.679204	0.903649	0.816944	1.14815	0.744732	1.03753	0.235505	0.000157377	2.208	0.111686	0.519996	1.30617	0.110884	1.13763	1.14815	1.55597	0.255859	0.00816973	2.26986	0.139316	0.580764
23	67.42	68.45	76.05	71.38	69.13	sp|P00734|THRB_HUMAN	Prothrombin OS=Homo sapiens GN=F2 PE=1 SV=2	HUMAN	99	0.731139	0.0444559	1.18032	0.586138	0.862979	0.77983	0.123646	1.1695	0.608135	0.912011	0.353183	0.00013739	1.75388	0.140605	0.619441	1.19124	0.418415	1.11686	1.0666	1.40605	0.501187	0.00255692	1.48594	0.260615	0.744732
24	66.35	66.35	60.38	53.14	50.06	sp|P10643|CO7_HUMAN	Complement component C7 OS=Homo sapiens GN=C7 PE=1 SV=2	HUMAN	53	1.47231	0.00263413	1.15878	1.27057	1.78649	0.487529	0.00738692	1.44544	0.20893	0.704693	1.09648	0.37118	1.10662	0.990832	1.24738	1.01859	0.523262	1.11686	0.912011	1.14815	0.831764	0.474562	1.18032	0.591562	0.981748
25	66.11	66.19	86.62	85.1	82.58	sp|P06727|APOA4_HUMAN	Apolipoprotein A-IV OS=Homo sapiens GN=APOA4 PE=1 SV=3	HUMAN	74	0.879023	0.967974	1.10662	0.787046	0.972747	1.19124	0.0766742	1.08643	1.09648	1.31826	0.0580764	6.2602e-08	4.61318	0.0353183	0.267917	2.05116	3.94683e-07	1.23595	1.65959	2.83139	1.07647	0.288737	1.09648	0.981748	1.18032
26	65.65	65.52	73.29	68.95	57.93	tr|A0A087WYJ9|A0A087WYJ9_HUMAN	Ig mu chain C region OS=Homo sapiens GN=IGHM PE=1 SV=1	HUMAN	131	1.45881	0.167431	1.36773	1.0666	1.97697	1.25893	0.15047	1.1695	1.07647	1.51356	7.37904	1.9088e-10	2.01372	3.66438	12.5893	2.14783	0.0749927	1.49968	1.43219	2.88403	0.679204	0.0882171	1.15878	0.613762	0.787046
27	64.59	64.7	90.26	85.5	76.19	sp|P02790|HEMO_HUMAN	Hemopexin OS=Homo sapiens GN=HPX PE=1 SV=2	HUMAN	219	1.01859	0.0721005	1.00925	1.00925	1.02802	1	0.509705	1.00925	0.990832	1.00925	0.963829	0.237427	1.00925	0.954993	0.972747	0.990832	0.452086	1.00925	0.981748	1	0.981748	0.90839	1.00925	0.972747	0.990832
28	64.13	65.13	83.69	78.96	70.45	sp|P01011|AACT_HUMAN	Alpha-1-antichymotrypsin OS=Homo sapiens GN=SERPINA3 PE=1 SV=2	HUMAN	121	9.0365	4.29774e-11	2.14783	4.20727	19.4089	0.452898	0.0271343	1.40605	0.401791	0.636796	2.208	0.134373	1.40605	1.57036	3.25087	2.24905	0.120014	1.47231	1.52757	2.96483	1.61436	0.0104342	1.21339	1.33045	2.18776
29	62.9	65.51	56.75	50.16	45.12	sp|P19827|ITIH1_HUMAN	Inter-alpha-trypsin inhibitor heavy chain H1 OS=Homo sapiens GN=ITIH1 PE=1 SV=3	HUMAN	107	0.505825	0.250853	1.38038	0.376704	0.698232	1.13763	0.242175	1.11686	1.01859	1.33045	0.253513	0.019299	2.0893	0.148594	0.529663	1.85353	0.00626724	1.30617	1.41906	2.44343	0.444631	0.324908	1.5417	0.319154	0.685488
30	62.48	62.52	37.95	35.3	32.39	sp|P07996|TSP1_HUMAN	Thrombospondin-1 OS=Homo sapiens GN=THBS1 PE=1 SV=2	HUMAN	46	0.642688	0.207417	1.35519	0.47863	0.870964	1.03753	0.573761	1.1272	0.92045	1.18032	1.23595	0.0629821	1.1272	1.09648	1.44544	0.666807	0.0276431	1.27057	0.515229	0.847227	0.831764	0.591227	1.20226	0.679204	1
31	57.4	58.2	69.78	59.27	53.09	sp|P43652|AFAM_HUMAN	Afamin OS=Homo sapiens GN=AFM PE=1 SV=1	HUMAN	50	0.539511	0.000767435	1.24738	0.394457	0.672977	0.636796	0.035975	1.24738	0.47863	0.794328	0.0981748	1.26544e-07	3.66438	0.0444631	0.359749	1.15878	0.166963	1.09648	1.05682	1.33045	0.420727	0.000255882	1.55597	0.255859	0.654636
32	55.57	55.48	68.75	58.62	55.39	sp|P01008|ANT3_HUMAN	Antithrombin-III OS=Homo sapiens GN=SERPINC1 PE=1 SV=1	HUMAN	65	0.744732	0.155219	1.15878	0.666807	0.862979	1.00925	0.401475	1.11686	0.903649	1.14815	0.130617	0.000170888	2.99226	0.083946	0.390841	2.0893	0.0014743	1.28233	1.6293	2.99226	0.260615	0.00164535	2.208	0.152757	0.57544
33	53.54	53.95	25.8	19.07	15.07	tr|A0A0A0MRJ7|A0A0A0MRJ7_HUMAN	Coagulation factor V OS=Homo sapiens GN=F5 PE=1 SV=1	HUMAN	33	0.787046	0.0207659	1.19124	0.591562	0.937562	0.903649	0.07874	1.15878	0.772681	1.04713	0.580764	4.17325e-05	1.31826	0.30479	0.765597	1.05682	0.973733	1.13763	0.928966	1.28233	0.672977	0.000730133	1.22462	0.409261	0.824138
34	52.19	52.12	70.85	63.15	58.29	sp|P04003|C4BPA_HUMAN	C4b-binding protein alpha chain OS=Homo sapiens GN=C4BPA PE=1 SV=2	HUMAN	57	1.55597	0.0729526	1.30617	1.19124	2.14783	1.64437	0.0488298	1.30617	1.25893	2.1677	0.648634	0.101919	1.43219	0.496592	0.928966	1.64437	0.206616	1.34276	1.22462	2.42103	0.559758	0.0876619	1.57036	0.452898	0.879023
35	51.2	53.3	90.99	85.41	81.55	tr|A0A087WZW8|A0A087WZW8_HUMAN	Protein IGKV3-11 OS=Homo sapiens GN=IGKV3-11 PE=4 SV=1	HUMAN	290	1.19124	0.722535	1.34276	0.887156	1.85353	0.847227	0.765752	1.44544	0.288403	1.22462	2.22844	0.23109	1.43219	1.55597	7.94328	0.824138	0.908691	1.52757	0.275423	1.25893	1.47231	0.907944	1.47231	1	2.26986
36	50.87	50.73	40.9	35.44	29.12	sp|P13671|CO6_HUMAN	Complement component C6 OS=Homo sapiens GN=C6 PE=1 SV=3	HUMAN	39	0.92045	0.408103	1.10662	0.801678	1.01859	0.870964	0.270786	1.13763	0.737904	0.990832	0.440555	0.000130847	1.70608	0.260615	0.751623	0.937562	0.501004	1.11686	0.831764	1.04713	0.390841	0.00451674	1.99526	0.199526	0.77983
37	50.02	50.03	25.82	19.59	16.93	sp|O75882|ATRN_HUMAN	Attractin OS=Homo sapiens GN=ATRN PE=1 SV=2	HUMAN	38	0.847227	0.190445	1.1272	0.559758	0.954993	1.22462	0.198907	1.1272	1.08643	1.75388	0.519996	0.00134616	1.36773	0.109648	0.711214	1.41906	0.0205515	1.15878	1.22462	2.0893	0.660693	0.043285	1.28233	0.218776	0.847227
38	49.58	49.94	70.38	63.92	54.79	sp|P10909|CLUS_HUMAN	Clusterin OS=Homo sapiens GN=CLU PE=1 SV=1	HUMAN	89	1.30617	0.26656	1.13763	1.14815	1.52757	0.724436	0.528584	1.21339	0.608135	0.879023	0.0903649	0.00361132	3.43558	0.0505825	0.310456	1.35519	0.205463	1.14815	1.18032	1.57036	0.529663	0.261165	1.48594	0.366438	0.787046
39	48.84	48.9	56.4	52.03	51.02	sp|P09871|C1S_HUMAN	Complement C1s subcomponent OS=Homo sapiens GN=C1S PE=1 SV=1	HUMAN	44	1.05682	0.944467	1.11686	0.946237	1.21339	1.09648	0.574782	1.11686	0.981748	1.25893	0.630957	0.064365	1.27057	0.420727	0.801678	1.27057	0.192498	1.11686	1.13763	1.52757	0.685488	0.196019	1.24738	0.461318	0.855067
40	47.91	47.87	69.96	63.84	47.01	tr|B4DPQ0|B4DPQ0_HUMAN	Complement C1r subcomponent OS=Homo sapiens GN=C1R PE=1 SV=1	HUMAN	50	1.08643	0.332654	1.09648	0.990832	1.36773	1.04713	0.359493	1.11686	0.937562	1.19124	0.691831	0.0577882	1.22462	0.349945	0.847227	1.1695	0.190433	1.11686	1.04713	1.40605	0.83946	0.702715	1.1695	0.448745	0.981748
41	47.87	48.16	85.8	79.18	70.66	sp|P02649|APOE_HUMAN	Apolipoprotein E OS=Homo sapiens GN=APOE PE=1 SV=1	HUMAN	39	0.383707	6.61601e-06	1.36773	0.145881	0.524807	0.487529	3.3337e-05	1.24738	0.251189	0.608135	0.325087	5.13332e-05	1.55597	0.103753	0.505825	0.420727	1.839e-06	1.31826	0.197697	0.554626	0.37325	2.20858e-06	1.43219	0.11695	0.534564
42	47.38	49.5	84.99	76.77	70.25	sp|P01876|IGHA1_HUMAN	Ig alpha-1 chain C region OS=Homo sapiens GN=IGHA1 PE=1 SV=2	HUMAN	215	2.85759	0.260167	1.69044	1.69044	4.40555	3.0761	0.398696	1.69044	1.8197	5.34564	8.01678	0.00159293	2.24905	3.56451	16.4437	4.44631	0.134843	2.03236	2.18776	8.62979	0.954993	0.47993	1.44544	0.83946	1.38038
43	45.84	89.69	51.89	41.36	36.57	sp|P20742|PZP_HUMAN	Pregnancy zone protein OS=Homo sapiens GN=PZP PE=1 SV=4	HUMAN	165	3.19154	0.00036207	2.10863	1.51356	5.24807	26.5461	0	2.67917	9.90832	49.204	16.7494	8.88178e-16	2.72898	6.13762	33.4195	1.1272	0.750522	1.49968	0.751623	1.69044	2.55859	0.0626655	1.67494	1.52757	3.87258
44	45.6	45.74	62.85	55.8	47.65	sp|P03952|KLKB1_HUMAN	Plasma kallikrein OS=Homo sapiens GN=KLKB1 PE=1 SV=1	HUMAN	34	0.444631	3.46269e-05	1.35519	0.172187	0.60256	1	0.457225	1.13763	0.879023	1.11686	0.334195	4.08973e-07	1.5417	0.0654636	0.515229	0.879023	0.392677	1.09648	0.765597	0.963829	0.366438	6.57631e-06	1.52757	0.0870964	0.559758
45	44.84	44.64	50	46.15	41.86	sp|P07225|PROS_HUMAN	Vitamin K-dependent protein S OS=Homo sapiens GN=PROS1 PE=1 SV=1	HUMAN	42	0.831764	0.548413	1.21339	0.648634	1.00925	0.630957	0.280036	1.38038	0.409261	0.870964	0.394457	0.0200101	1.88799	0.188799	0.744732	1.1695	0.0843727	1.19124	0.981748	1.45881	0.529663	0.0751616	1.57036	0.285759	0.831764
46	44.68	46.94	65.86	61.82	57.98	sp|P04217|A1BG_HUMAN	Alpha-1B-glycoprotein OS=Homo sapiens GN=A1BG PE=1 SV=4	HUMAN	78	0.862979	0.68836	1.14815	0.724436	0.990832	1.35519	0.359245	1.15878	1.1695	1.59956	0.37325	0.27284	1.92309	0.255859	0.717794	1.57036	0.0547175	1.2942	1.21339	2.03236	0.666807	0.470324	1.39316	0.544503	0.928966
47	43.04	43.02	49.19	41.32	37.57	sp|P02748|CO9_HUMAN	Complement component C9 OS=Homo sapiens GN=C9 PE=1 SV=2	HUMAN	38	2.93765	5.57168e-05	1.78649	1.64437	4.28549	1.28233	0.585069	1.27057	1.00925	1.57036	2.12814	0.00204534	1.57036	1.35519	2.99226	1.28233	0.388897	1.25893	1.01859	1.57036	1.48594	0.0493144	1.31826	1.1272	1.85353
48	42.78	42.37	49.77	38.34	29.68	sp|P02671|FIBA_HUMAN	Fibrinogen alpha chain OS=Homo sapiens GN=FGA PE=1 SV=2	HUMAN	35	9.2045	4.78506e-13	2.70396	3.40408	27.5423	0.903649	0.291923	1.28233	0.60256	1.15878	4.16869	0.00124922	2.14783	1.94089	11.3763	1.58489	0.981893	1.33045	1.19124	2.42103	6.85488	2.3174e-06	2.53513	2.70396	20.5116
49	42.6	42.61	74.5	70.13	63.76	sp|P25311|ZA2G_HUMAN	Zinc-alpha-2-glycoprotein OS=Homo sapiens GN=AZGP1 PE=1 SV=2	HUMAN	48	1.5417	0.0120605	1.24738	1.23595	2.208	0.515229	0.0801431	1.45881	0.301995	0.751623	0.260615	0.0315146	2.46604	0.109648	0.642688	1.30617	0.156988	1.19124	1.09648	1.75388	0.758578	0.77586	1.24738	0.580764	0.946237
50	42.49	42.54	59.72	53.71	51.3	sp|P05546|HEP2_HUMAN	Heparin cofactor 2 OS=Homo sapiens GN=SERPIND1 PE=1 SV=3	HUMAN	67	0.474242	0.0756672	1.40605	0.376704	0.666807	0.731139	0.44339	1.27057	0.524807	0.928966	0.187068	0.00022216	2.22844	0.130617	0.416869	1.15878	0.431702	1.1695	0.990832	1.51356	0.413047	0.056389	1.57036	0.310456	0.648634
51	42.19	42.23	67.2	64	58.8	sp|P05155|IC1_HUMAN	Plasma protease C1 inhibitor OS=Homo sapiens GN=SERPING1 PE=1 SV=2	HUMAN	68	1.95884	0.0044546	1.31826	1.48594	2.39883	0.469894	0.121074	1.41906	0.334195	0.666807	0.340408	0.325969	1.75388	0.251189	0.597035	1.22462	0.130321	1.15878	1.05682	1.39316	0.436516	0.192167	1.48594	0.349945	0.648634
52	41.35	42.3	54.83	45.62	35.96	sp|Q06033|ITIH3_HUMAN	Inter-alpha-trypsin inhibitor heavy chain H3 OS=Homo sapiens GN=ITIH3 PE=1 SV=2	HUMAN	43	6.13762	2.26604e-07	3.10456	1.97697	19.0546	4.61318	0.000167707	2.77971	1.65959	10.4713	6.54636	4.24416e-06	3.10456	2.10863	19.0546	2.67917	0.0205267	2.10863	1.27057	5.64937	4.69894	2.1609e-05	2.85759	1.64437	13.8038
53	41.12	40.98	68.94	66.76	62.67	sp|P02765|FETUA_HUMAN	Alpha-2-HS-glycoprotein OS=Homo sapiens GN=AHSG PE=1 SV=1	HUMAN	78	0.130617	0.00201872	2.42103	0.0855067	0.316228	1.14815	0.35871	1.10662	1.03753	1.27057	0.18197	0.0270269	1.70608	0.108643	0.310456	1.87068	0.0248083	1.18032	1.58489	2.24905	0.164437	0.0150212	1.72187	0.108643	0.283139
54	37.79	37.97	53.3	44.5	38.92	tr|E7ETH0|E7ETH0_HUMAN	Complement factor I OS=Homo sapiens GN=CFI PE=1 SV=1	HUMAN	29	0.928966	0.776421	1.09648	0.824138	1.01859	1.14815	0.251309	1.10662	1.03753	1.30617	0.83946	0.410282	1.14815	0.625173	0.963829	1.22462	0.179456	1.10662	1.10662	1.48594	0.744732	0.258634	1.20226	0.457088	0.895365
55	36.96	36.98	49.22	41.61	38.66	sp|P04264|K2C1_HUMAN	Keratin, type II cytoskeletal 1 OS=Homo sapiens GN=KRT1 PE=1 SV=6	HUMAN	25	0.685488	0.045474	1.21339	0.387258	0.831764	1.20226	0.200439	1.1695	1.02802	1.51356	2.51189	4.93708e-07	1.2942	1.94089	3.83707	0.895365	0.633608	1.19124	0.704693	1.0666	1.48594	0.00350278	1.22462	1.21339	1.94089
56	36.74	36.74	13.12	8.907	6.975	tr|E7EPZ9|E7EPZ9_HUMAN	Tenascin-X OS=Homo sapiens GN=TNXB PE=1 SV=1	HUMAN	19	0.636796	0.185266	1.38038	0.175388	0.879023	0.912011	0.641681	1.19124	0.698232	1.08643	0.60256	0.0434249	1.34276	0.140605	0.809096	1.04713	0.688372	1.23595	0.847227	1.27057	1.04713	0.836491	1.21339	0.862979	1.28233
57	35.89	37.88	23.58	19.87	14.81	sp|Q92954|PRG4_HUMAN	Proteoglycan 4 OS=Homo sapiens GN=PRG4 PE=1 SV=2	HUMAN	23	1.75388	0.000138783	1.20226	1.45881	2.60615	0.591562	0.0169603	1.35519	0.346737	0.801678	0.510505	0.00130413	1.43219	0.185353	0.731139	0.660693	0.0765041	1.28233	0.420727	0.847227	0.534564	0.0355057	1.51356	0.331131	0.809096
58	35.5	37.42	41.16	39.31	38.76	sp|P08519|APOA_HUMAN	Apolipoprotein(a) OS=Homo sapiens GN=LPA PE=1 SV=1	HUMAN	26	0.870964	0.190741	1.18032	0.704693	1.02802	1	0.964449	1.13763	0.879023	1.14815	0.654636	0.0170793	1.24738	0.474242	0.816582	0.660693	0.0294252	1.25893	0.469894	0.831764	0.990832	0.887101	1.15878	0.855067	1.14815
59	35.15	35.14	51.87	44.58	41.81	sp|Q96KN2|CNDP1_HUMAN	Beta-Ala-His dipeptidase OS=Homo sapiens GN=CNDP1 PE=1 SV=4	HUMAN	24	0.619441	0.0579961	1.22462	0.47863	0.758578	0.928966	0.947571	1.1272	0.794328	1.04713	0.0928966	2.33703e-06	4.01791	0.0251189	0.37325	1.01859	0.96816	1.15878	0.879023	1.14815	0.49204	0.00592946	1.38038	0.301995	0.679204
60	34.37	34.37	36.55	33.1	32.26	sp|P80108|PHLD_HUMAN	Phosphatidylinositol-glycan-specific phospholipase D OS=Homo sapiens GN=GPLD1 PE=1 SV=3	HUMAN	26	0.625173	0.00629779	1.19124	0.436516	0.744732	0.698232	0.0882295	1.18032	0.529663	0.824138	0.239883	5.82273e-06	1.94089	0.0285759	0.465586	1.02802	0.755561	1.09648	0.937562	1.1695	0.630957	0.00475477	1.22462	0.420727	0.772681
61	34.29	34.28	53.4	44.93	41.6	sp|P05160|F13B_HUMAN	Coagulation factor XIII B chain OS=Homo sapiens GN=F13B PE=1 SV=3	HUMAN	30	0.60256	0.013527	1.27057	0.343558	0.765597	1.11686	0.495547	1.08643	1.02802	1.27057	0.57544	0.00810498	1.27057	0.319154	0.731139	1.04713	0.875575	1.07647	0.972747	1.14815	0.685488	0.0412628	1.21339	0.47863	0.831764
62	33.77	33.78	44.79	39.01	36.36	sp|P35858|ALS_HUMAN	Insulin-like growth factor-binding protein complex acid labile subunit OS=Homo sapiens GN=IGFALS PE=1 SV=1	HUMAN	22	0.580764	0.0039114	1.24738	0.346737	0.724436	0.648634	0.0121045	1.23595	0.487529	0.801678	0.210863	3.48664e-05	2.24905	0.0469894	0.474242	0.879023	0.482387	1.15878	0.737904	1.01859	0.474242	0.00159881	1.44544	0.233346	0.685488
63	33.23	33.26	68	62.13	60.53	sp|P63261|ACTG_HUMAN	Actin, cytoplasmic 2 OS=Homo sapiens GN=ACTG1 PE=1 SV=1	HUMAN	27	1.2942	0.265669	1.47231	0.879023	2.03236	0.691831	0.294252	1.2942	0.432514	0.895365	0.465586	0.0724828	1.58489	0.0731139	0.737904	0.751623	0.366899	1.19124	0.529663	0.895365	0.679204	0.208965	1.36773	0.380189	0.928966
64	31.74	31.8	47.05	37.16	33.97	sp|P13796|PLSL_HUMAN	Plastin-2 OS=Homo sapiens GN=LCP1 PE=1 SV=6	HUMAN	19	2.10863	1.49691e-06	1.28233	1.64437	3.59749	0.903649	0.357358	1.14815	0.717794	1.03753	1.11686	0.449094	1.13763	0.981748	1.40605	1.01859	0.687656	1.13763	0.895365	1.20226	1.43219	0.00222667	1.18032	1.21339	2.0893
65	30.54	30.52	57.14	54.48	49.14	sp|P04196|HRG_HUMAN	Histidine-rich glycoprotein OS=Homo sapiens GN=HRG PE=1 SV=1	HUMAN	47	0.224905	1.00043e-06	2.24905	0.0758578	0.505825	0.981748	0.339986	1.15878	0.824138	1.13763	0.17378	2.84331e-06	2.77971	0.0654636	0.483059	0.824138	0.73439	1.19124	0.672977	0.981748	0.772681	0.29521	1.24738	0.625173	0.963829
66	29.57	31.62	56.07	51.88	44.77	sp|P04004|VTNC_HUMAN	Vitronectin OS=Homo sapiens GN=VTN PE=1 SV=1	HUMAN	55	0.613762	0.134842	1.30617	0.401791	0.801678	1.01859	0.590998	1.19124	0.855067	1.1695	0.296483	0.00435698	2.10863	0.127057	0.625173	1.0666	0.886597	1.1695	0.912011	1.27057	0.625173	0.526808	1.35519	0.401791	0.847227
67	29.35	29.35	54.33	46.6	43.56	sp|P29622|KAIN_HUMAN	Kallistatin OS=Homo sapiens GN=SERPINA4 PE=1 SV=3	HUMAN	23	0.301995	1.93007e-05	1.80302	0.0847227	0.544503	0.772681	0.0951031	1.14815	0.608135	0.887156	0.272898	2.67474e-06	1.87068	0.0465586	0.510505	0.787046	0.133569	1.11686	0.591562	0.879023	0.405509	0.000227814	1.57036	0.128233	0.636796
68	28.96	28.97	53.11	43.06	33.73	sp|P36955|PEDF_HUMAN	Pigment epithelium-derived factor OS=Homo sapiens GN=SERPINF1 PE=1 SV=4	HUMAN	22	0.539511	0.00156414	1.25893	0.356451	0.679204	0.887156	0.385136	1.08643	0.801678	0.963829	0.288403	2.6119e-06	1.70608	0.0711213	0.49204	0.744732	0.0809305	1.10662	0.642688	0.824138	0.515229	0.00361982	1.31826	0.299226	0.679204
69	28.8	29.29	64.56	55.6	45.42	sp|P08697|A2AP_HUMAN	Alpha-2-antiplasmin OS=Homo sapiens GN=SERPINF2 PE=1 SV=3	HUMAN	49	1.02802	0.650587	1.1272	0.912011	1.18032	0.824138	0.896652	1.20226	0.554626	0.990832	0.474242	0.107098	1.67494	0.214783	0.794328	1.35519	0.0245532	1.1695	1.15878	1.65959	0.625173	0.448379	1.45881	0.343558	0.912011
70	28.6	28.65	65.63	62.82	56.62	sp|P27169|PON1_HUMAN	Serum paraoxonase/arylesterase 1 OS=Homo sapiens GN=PON1 PE=1 SV=3	HUMAN	39	0.428549	0.00050963	1.47231	0.195884	0.630957	1.02802	0.246623	1.20226	0.855067	1.1695	0.461318	0.00275164	1.45881	0.194089	0.672977	1.19124	0.0727768	1.11686	1.0666	1.39316	0.496592	0.0111355	1.43219	0.283139	0.711214
71	28.45	30.53	53.73	46.99	45.3	sp|P05543|THBG_HUMAN	Thyroxine-binding globulin OS=Homo sapiens GN=SERPINA7 PE=1 SV=2	HUMAN	31	0.765597	0.224568	1.28233	0.57544	0.981748	2.35505	0.010761	1.43219	1.64437	4.87528	0.801678	0.506157	1.27057	0.625173	1.01859	1.87068	0.0834575	1.35519	1.38038	4.05509	0.570164	0.388014	1.55597	0.30479	0.887156
72	28.32	28.46	48.25	42.47	38.97	sp|P01019|ANGT_HUMAN	Angiotensinogen OS=Homo sapiens GN=AGT PE=1 SV=1	HUMAN	41	1.19124	0.311835	1.19124	1	1.5417	0.630957	0.462835	1.35519	0.42462	0.855067	0.141906	0.00993332	2.05116	0.0870964	0.291072	0.954993	0.953837	1.18032	0.809096	1.1272	0.167494	0.0198598	1.80302	0.121339	0.301995
73	28.22	64.86	83.95	75.82	71.18	tr|A0A087WXL8|A0A087WXL8_HUMAN	Ig gamma-3 chain C region OS=Homo sapiens GN=IGHG3 PE=1 SV=1	HUMAN	145	1.58489	0.921995	1.58489	1	8.87156	2.208	0.584463	1.64437	1.34276	18.5353	3.01995	0.15961	1.65959	1.8197	26.7917	1.27057	0.850155	1.44544	0.879023	3.7325	1.52757	0.795521	1.58489	0.963829	7.31139
74	28.11	28.21	40	33.98	29.92	sp|P00748|FA12_HUMAN	Coagulation factor XII OS=Homo sapiens GN=F12 PE=1 SV=3	HUMAN	29	0.619441	0.00917749	1.23595	0.363078	0.765597	0.870964	0.325661	1.13763	0.711214	0.990832	0.625173	0.0105744	1.25893	0.369828	0.787046	1.05682	0.614529	1.11686	0.946237	1.19124	0.92045	0.642048	1.10662	0.794328	1.01859
75	28.05	28.14	38.87	29.97	27.91	sp|P13645|K1C10_HUMAN	Keratin, type I cytoskeletal 10 OS=Homo sapiens GN=KRT10 PE=1 SV=6	HUMAN	17	0.660693	0.167561	1.33045	0.291072	0.879023	1.07647	0.894247	1.23595	0.870964	1.34276	1.6293	0.0779133	1.25893	1.2942	2.31206	0.613762	0.157638	1.30617	0.203236	0.801678	1.0666	0.846262	1.30617	0.816582	1.34276
76	27.88	27.92	87.07	83.67	83.67	sp|P68871|HBB_HUMAN	Hemoglobin subunit beta OS=Homo sapiens GN=HBB PE=1 SV=2	HUMAN	64	17.7011	0.00214025	2.07014	8.55067	30.761	0.218776	0.284143	1.49968	0.17378	0.328095	16.9044	0.00285282	2.1677	7.7983	29.1072	11.5878	0.0307253	2.31206	5.01187	21.2814	20.7014	0.00181693	2.14783	9.63829	34.3558
77	27.77	27.92	71.88	65.91	57.67	sp|P02760|AMBP_HUMAN	Protein AMBP OS=Homo sapiens GN=AMBP PE=1 SV=1	HUMAN	32	0.265461	0.226891	1.2942	0.199526	0.343558	1.04713	0.149204	1.19124	0.879023	1.2942	0.296483	0.485742	1.48594	0.242103	0.440555	1.7378	0.0316472	1.31826	1.31826	2.35505	0.496592	0.825543	1.18032	0.428549	0.586138
78	27.68	27.98	78.11	74.13	62.19	sp|P02763|A1AG1_HUMAN	Alpha-1-acid glycoprotein 1 OS=Homo sapiens GN=ORM1 PE=1 SV=1	HUMAN	96	1.18032	0.0433522	1.02802	1.14815	1.21339	0.963829	0.751435	1.02802	0.937562	0.990832	1.05682	0.106437	1.02802	1.02802	1.08643	0.972747	0.968824	1.02802	0.946237	1	0.981748	0.56292	1.02802	0.954993	1.00925
79	27.17	27.34	45.42	38.29	36.05	sp|P02675|FIBB_HUMAN	Fibrinogen beta chain OS=Homo sapiens GN=FGB PE=1 SV=2	HUMAN	18	11.272	6.70108e-12	2.18776	5.15229	36.6438	0.383707	0.0295787	1.65959	0.105682	0.636796	1.59956	0.0304173	1.51356	1.05682	3.76704	0.534564	0.13404	1.51356	0.199526	0.809096	3.19154	2.05338e-05	1.90546	1.67494	10.7647
80	27.06	27.31	72.46	54.49	48.99	sp|P02749|APOH_HUMAN	Beta-2-glycoprotein 1 OS=Homo sapiens GN=APOH PE=1 SV=3	HUMAN	26	0.251189	0.0002953	1.8197	0.102802	0.457088	0.591562	0.0544117	1.25893	0.420727	0.744732	0.296483	0.00106393	1.67494	0.115878	0.496592	0.711214	0.169062	1.1272	0.608135	0.801678	0.394457	0.00493421	1.45881	0.218776	0.57544
81	26.45	28.94	27.47	22.73	20.3	sp|P19320|VCAM1_HUMAN	Vascular cell adhesion protein 1 OS=Homo sapiens GN=VCAM1 PE=1 SV=1	HUMAN	16	1.94089	0.00152076	1.30617	1.48594	2.72898	1.08643	0.688856	1.1695	0.928966	1.36773	1.44544	0.0774967	1.20226	1.20226	1.95884	1.55597	0.0352793	1.22462	1.27057	2.10863	1.25893	0.121991	1.21339	1.03753	1.65959
82	26.16	32.54	44.29	32.71	28.95	sp|P35908|K22E_HUMAN	Keratin, type II cytoskeletal 2 epidermal OS=Homo sapiens GN=KRT2 PE=1 SV=2	HUMAN	17	0.549541	0.0222951	1.48594	0.21677	0.816582	1.04713	0.972416	1.27057	0.824138	1.39316	1.20226	0.257706	1.27057	0.946237	1.61436	0.625173	0.0205214	1.36773	0.334195	0.855067	1.31826	0.192781	1.25893	1.04713	1.94089
83	26.09	28.39	34.48	28.61	21.75	sp|P48740|MASP1_HUMAN	Mannan-binding lectin serine protease 1 OS=Homo sapiens GN=MASP1 PE=1 SV=3	HUMAN	17	1.05682	0.642609	1.13763	0.928966	1.21339	0.758578	0.221169	1.18032	0.570164	0.895365	0.515229	0.0096615	1.43219	0.218776	0.737904	1.14815	0.272902	1.1272	1.01859	1.34276	0.737904	0.269359	1.22462	0.47863	0.903649
84	25.99	26.01	66.38	64.68	56.17	tr|A0A087WYR4|A0A087WYR4_HUMAN	Immunoglobulin lambda-like polypeptide 5 OS=Homo sapiens GN=IGLL5 PE=1 SV=1	HUMAN	96	1.39316	0.118762	1.24738	1.11686	2.48886	1.59956	0.058375	1.31826	1.21339	2.80543	3.56451	0.00231905	1.69044	2.10863	8.87156	1.39316	0.137623	1.23595	1.1272	2.67917	0.625173	0.712746	1.57036	0.483059	0.981748
85	25.61	25.7	86.39	86.39	78.91	sp|P02766|TTHY_HUMAN	Transthyretin OS=Homo sapiens GN=TTR PE=1 SV=1	HUMAN	90	0.636796	0.333058	1.24738	0.544503	0.794328	0.524807	0.463754	1.43219	0.346737	0.751623	0.0597035	0.00102997	4.13048	0.0359749	0.246604	1.31826	0.0684806	1.14815	1.14815	1.52757	0.420727	0.0110146	1.57036	0.291072	0.660693
86	25.02	25.16	57.04	46.98	39.7	sp|O14791|APOL1_HUMAN	Apolipoprotein L1 OS=Homo sapiens GN=APOL1 PE=1 SV=5	HUMAN	28	0.685488	0.0228756	1.25893	0.452898	0.862979	1.07647	0.761431	1.1695	0.92045	1.28233	0.331131	0.00017582	1.83654	0.102802	0.608135	1.05682	0.436329	1.18032	0.895365	1.24738	0.794328	0.151941	1.25893	0.619441	1
87	24.98	25.35	61.11	57.12	53.65	sp|Q96PD5|PGRP2_HUMAN	N-acetylmuramoyl-L-alanine amidase OS=Homo sapiens GN=PGLYRP2 PE=1 SV=1	HUMAN	33	0.457088	0.00487401	1.45881	0.119124	0.666807	1.07647	0.814299	1.15878	0.928966	1.30617	0.591562	0.015685	1.2942	0.226986	0.765597	1.02802	0.634779	1.21339	0.847227	1.24738	0.469894	0.00374674	1.48594	0.127057	0.698232
88	24.82	24.48	36.88	26.08	24.42	sp|P06276|CHLE_HUMAN	Cholinesterase OS=Homo sapiens GN=BCHE PE=1 SV=1	HUMAN	20	0.505825	0.0235932	1.40605	0.11272	0.711214	1.52757	0.0261267	1.21339	1.25893	2.22844	0.436516	0.00512028	1.55597	0.0954993	0.679204	1.41906	0.0483652	1.20226	1.18032	2.01372	0.515229	0.00400477	1.48594	0.121339	0.765597
89	24.79	27.32	34.61	27.63	19.61	sp|P02786|TFR1_HUMAN	Transferrin receptor protein 1 OS=Homo sapiens GN=TFRC PE=1 SV=2	HUMAN	15	2.99226	0.0012823	1.70608	1.75388	5.39511	2.35505	0.00936492	1.61436	1.45881	4.09261	1.5417	0.271538	1.39316	1.10662	2.26986	1.72187	0.2459	1.45881	1.18032	2.60615	1.02802	0.779667	1.47231	0.698232	1.2942
90	24.1	24.12	49.83	37.5	32.36	sp|P07357|CO8A_HUMAN	Complement component C8 alpha chain OS=Homo sapiens GN=C8A PE=1 SV=2	HUMAN	18	0.619441	0.0110286	1.23595	0.299226	0.765597	1.07647	0.691842	1.1272	0.954993	1.24738	0.724436	0.10955	1.20226	0.457088	0.870964	0.870964	0.592576	1.11686	0.679204	0.972747	0.608135	0.0130284	1.24738	0.237684	0.758578
91	23.57	23.74	55.62	50.89	48.22	sp|P51884|LUM_HUMAN	Lumican OS=Homo sapiens GN=LUM PE=1 SV=2	HUMAN	31	0.937562	0.540937	1.19124	0.758578	1.11686	1.49968	0.103998	1.22462	1.22462	2.72898	0.648634	0.068357	1.33045	0.214783	0.862979	1.25893	0.381549	1.22462	1.02802	1.77011	0.744732	0.394031	1.23595	0.283139	0.92045
92	22.97	22.88	34.57	24.89	21.48	sp|P23142|FBLN1_HUMAN	Fibulin-1 OS=Homo sapiens GN=FBLN1 PE=1 SV=4	HUMAN	18	1.80302	0.122254	1.47231	1.22462	9.12011	1.97697	0.0896978	1.44544	1.36773	10.7647	1.47231	0.526028	1.55597	0.946237	3.69828	1.64437	0.294795	1.44544	1.13763	7.58578	1.59956	0.182534	1.43219	1.11686	7.31139
93	22.89	22.85	53.6	47.84	43.8	sp|O43866|CD5L_HUMAN	CD5 antigen-like OS=Homo sapiens GN=CD5L PE=1 SV=1	HUMAN	21	0.313329	0.00958074	2.29087	0.135519	0.717794	1.19124	0.949819	1.14815	1.03753	1.39316	2.99226	0.00019363	1.49968	1.99526	5.15229	1.5417	0.284697	1.23595	1.24738	2.29087	0.519996	0.643545	1.69044	0.267917	0.879023
94	22.87	23	83.92	78.39	75.88	tr|Q5VY30|Q5VY30_HUMAN	Retinol binding protein 4, plasma, isoform CRA_b OS=Homo sapiens GN=RBP4 PE=1 SV=2	HUMAN	41	0.787046	0.0887515	1.22462	0.630957	0.963829	0.744732	0.241489	1.21339	0.549541	0.903649	0.0937562	0.000386247	5.05825	0.0452898	0.474242	1.28233	0.239297	1.22462	1.04713	1.72187	0.444631	0.0171662	1.67494	0.199526	0.744732
95	22.65	22.68	60.23	44.67	41.5	sp|P02750|A2GL_HUMAN	Leucine-rich alpha-2-glycoprotein OS=Homo sapiens GN=LRG1 PE=1 SV=2	HUMAN	22	2.70396	0.0297785	1.52757	1.77011	7.65597	0.794328	0.741923	1.25893	0.619441	1	2.44343	0.038796	1.49968	1.6293	6.72977	0.717794	0.711783	1.24738	0.496592	0.895365	1.51356	0.195812	1.28233	1.18032	2.53513
96	22.61	22.65	36.46	31.44	29.26	sp|P15169|CBPN_HUMAN	Carboxypeptidase N catalytic chain OS=Homo sapiens GN=CPN1 PE=1 SV=1	HUMAN	15	1.34276	0.596063	1.2942	1.03753	1.99526	1.19124	0.95395	1.28233	0.928966	1.64437	0.496592	0.0424247	1.70608	0.260615	0.847227	1.48594	0.305112	1.28233	1.15878	2.35505	0.539511	0.258229	1.55597	0.138038	0.83946
97	22.44	22.57	41.54	35.73	28.89	sp|Q08380|LG3BP_HUMAN	Galectin-3-binding protein OS=Homo sapiens GN=LGALS3BP PE=1 SV=1	HUMAN	16	1.27057	0.00257944	1.14815	1.10662	1.85353	1.25893	0.0574827	1.18032	1.0666	1.77011	0.711214	0.449921	1.28233	0.390841	0.912011	1.04713	0.283098	1.19124	0.879023	1.33045	0.642688	0.0357744	1.28233	0.231206	0.824138
98	21.83	21.86	32.05	26.57	24.75	sp|P55058|PLTP_HUMAN	Phospholipid transfer protein OS=Homo sapiens GN=PLTP PE=1 SV=1	HUMAN	14	0.691831	0.104237	1.28233	0.474242	0.887156	0.758578	0.37968	1.25893	0.534564	0.954993	0.515229	0.0294165	1.52757	0.224905	0.787046	1.09648	0.994046	1.14815	0.954993	1.38038	0.903649	0.809095	1.25893	0.660693	1.13763
99	21.76	21.86	40.95	28.43	21.15	sp|P07358|CO8B_HUMAN	Complement component C8 beta chain OS=Homo sapiens GN=C8B PE=1 SV=3	HUMAN	16	0.496592	0.0145587	1.38038	0.260615	0.685488	0.717794	0.0529139	1.18032	0.519996	0.847227	0.619441	0.0404778	1.23595	0.409261	0.765597	0.672977	0.0534484	1.1695	0.505825	0.787046	0.383707	0.0031474	1.6293	0.143219	0.625173
100	21.57	22.38	44.53	38.54	34.38	tr|A0A087WUS7|A0A087WUS7_HUMAN	Ig delta chain C region OS=Homo sapiens GN=IGHD PE=1 SV=1	HUMAN	15	1.72187	0.00301623	1.18032	1.45881	2.51189	0.625173	0.0182823	1.22462	0.2208	0.765597	1.78649	0.000891105	1.20226	1.48594	2.67917	0.205116	3.66918e-05	2.37684	0.0161436	0.487529	1.36773	0.0579031	1.18032	1.15878	1.83654
101	21.54	21.77	11.51	6.946	4.734	tr|A0A087WXI2|A0A087WXI2_HUMAN	IgGFc-binding protein OS=Homo sapiens GN=FCGBP PE=1 SV=1	HUMAN	14	1.64437	0.00102858	1.30617	1.25893	2.85759	0.505825	0.00704022	1.61436	0.0831764	0.816582	1.14815	0.179107	1.21339	0.946237	1.70608	0.862979	0.817993	1.23595	0.608135	1.0666	1.31826	0.0512152	1.27057	1.03753	1.99526
102	21.44	23.48	29.62	27.94	20.76	sp|Q04756|HGFA_HUMAN	Hepatocyte growth factor activator OS=Homo sapiens GN=HGFAC PE=1 SV=1	HUMAN	14	1.22462	0.512957	1.21339	1.00925	1.8197	1.7378	0.0220073	1.27057	1.36773	3.94457	1.10662	0.726503	1.19124	0.928966	1.65959	1.33045	0.162318	1.1695	1.13763	2.58226	1.48594	0.0421823	1.20226	1.23595	3.0761
103	21.09	21.07	80.69	71.78	71.29	sp|P07360|CO8G_HUMAN	Complement component C8 gamma chain OS=Homo sapiens GN=C8G PE=1 SV=3	HUMAN	17	0.654636	0.261679	1.33045	0.452898	0.870964	1.05682	0.758828	1.15878	0.912011	1.35519	0.515229	0.120627	1.5417	0.251189	0.794328	0.824138	0.579481	1.22462	0.636796	1.00925	0.704693	0.66074	1.41906	0.42462	1
104	19.99	19.97	36.48	28.89	24.26	sp|Q16610|ECM1_HUMAN	Extracellular matrix protein 1 OS=Homo sapiens GN=ECM1 PE=1 SV=2	HUMAN	12	0.691831	0.136902	1.19124	0.390841	0.824138	0.972747	0.666667	1.14815	0.77983	1.11686	0.405509	0.000712335	1.51356	0.0608135	0.613762	1.14815	0.374156	1.11686	1.02802	1.36773	0.524807	0.0345008	1.39316	0.0990832	0.731139
105	19.9	20	25.23	19.72	17.43	sp|P11021|GRP78_HUMAN	78 kDa glucose-regulated protein OS=Homo sapiens GN=HSPA5 PE=1 SV=2	HUMAN	11	1.08643	0.26551	1.15878	0.937562	1.2942	0.824138	0.30736	1.19124	0.630957	0.981748	0.737904	0.0475493	1.19124	0.57544	0.879023	0.870964	0.397105	1.14815	0.717794	1	0.895365	0.445037	1.13763	0.737904	1.01859
106	19.61	19.61	58.65	54.89	54.89	tr|V9GYM3|V9GYM3_HUMAN	Apolipoprotein A-II OS=Homo sapiens GN=APOA2 PE=1 SV=1	HUMAN	71	0.0990832	0.000594561	2.208	0.049204	0.218776	0.724436	0.302454	1.1695	0.619441	0.847227	0.0554626	0.0340208	1.94089	0.0343558	0.107647	1.52757	0.209353	1.14815	1.33045	1.7378	0.121339	0.276505	2.01372	0.0717794	0.244343
107	19.48	19.49	37.91	28.48	26.43	sp|P00742|FA10_HUMAN	Coagulation factor X OS=Homo sapiens GN=F10 PE=1 SV=2	HUMAN	17	0.816582	0.755665	1.19124	0.630957	0.972747	0.963829	0.866058	1.13763	0.83946	1.09648	0.444631	0.00349337	1.48594	0.0946237	0.660693	1.13763	0.280055	1.1272	1.00925	1.34276	0.608135	0.191054	1.30617	0.30479	0.794328
108	19.38	19.46	39.39	30.01	21.67	sp|Q15582|BGH3_HUMAN	Transforming growth factor-beta-induced protein ig-h3 OS=Homo sapiens GN=TGFBI PE=1 SV=1	HUMAN	13	0.954993	0.98327	1.11686	0.847227	1.0666	0.847227	0.189526	1.10662	0.685488	0.937562	0.608135	0.00640942	1.22462	0.310456	0.744732	1.02802	0.836882	1.10662	0.928966	1.15878	0.758578	0.348484	1.22462	0.510505	0.928966
109	19.32	19.4	78.17	73.94	66.9	sp|P69905|HBA_HUMAN	Hemoglobin subunit alpha OS=Homo sapiens GN=HBA1 PE=1 SV=2	HUMAN	38	3.76704	0.000504026	1.57036	2.39883	7.94328	0.452898	0.303495	1.70608	0.0928966	0.772681	2.58226	0.00205203	1.44544	1.78649	5.01187	1.75388	0.0702029	1.2942	1.35519	3.19154	3.43558	0.00125936	1.5417	2.22844	7.17794
110	19.12	19.22	47.91	37.17	31.68	sp|Q9UGM5|FETUB_HUMAN	Fetuin-B OS=Homo sapiens GN=FETUB PE=1 SV=2	HUMAN	14	0.501187	0.00755697	1.40605	0.187068	0.704693	1.36773	0.0392413	1.14815	1.19124	1.67494	0.630957	0.0476056	1.30617	0.328095	0.824138	1.21339	0.157319	1.14815	1.05682	1.45881	0.654636	0.0968787	1.31826	0.356451	0.862979
111	19	19.05	36.98	27.69	23.14	tr|G3V2W1|G3V2W1_HUMAN	Protein Z-dependent protease inhibitor OS=Homo sapiens GN=SERPINA10 PE=1 SV=1	HUMAN	12	0.990832	0.759792	1.15878	0.855067	1.14815	0.801678	0.201434	1.14815	0.608135	0.92045	0.534564	0.000342084	1.39316	0.128233	0.744732	0.954993	0.976924	1.14815	0.809096	1.09648	0.801678	0.161666	1.21339	0.554626	0.972747
112	18.59	18.72	20.53	13.25	9.934	sp|O00533|NCHL1_HUMAN	Neural cell adhesion molecule L1-like protein OS=Homo sapiens GN=CHL1 PE=1 SV=4	HUMAN	10	1.39316	0.376752	1.2942	1.07647	2.05116	1.25893	0.419519	1.20226	1.04713	1.92309	0.787046	0.29611	1.2942	0.248886	1.01859	1.43219	0.152298	1.24738	1.14815	2.35505	1.20226	0.441563	1.27057	0.946237	1.65959
113	18.49	18.59	31.74	24.95	22.75	sp|P22792|CPN2_HUMAN	Carboxypeptidase N subunit 2 OS=Homo sapiens GN=CPN2 PE=1 SV=3	HUMAN	15	1.24738	0.154963	1.09648	1.13763	1.47231	1.1272	0.830334	1.09648	1.02802	1.2942	0.679204	0.0706885	1.20226	0.346737	0.816582	1.1695	0.263613	1.09648	1.0666	1.35519	0.831764	0.224266	1.13763	0.636796	0.946237
114	18.48	18.55	64.42	55.29	42.31	tr|A0A096LPE2|A0A096LPE2_HUMAN	Protein SAA2-SAA4 OS=Homo sapiens GN=SAA2-SAA4 PE=4 SV=1	HUMAN	22	0.77983	0.3964	1.1695	0.580764	0.912011	0.879023	0.491258	1.25893	0.608135	1.10662	0.501187	0.0191047	1.30617	0.161436	0.654636	0.831764	0.261269	1.15878	0.642688	0.963829	0.765597	0.353308	1.35519	0.474242	1.03753
115	18.19	18.27	26.05	18.59	14.53	sp|P01833|PIGR_HUMAN	Polymeric immunoglobulin receptor OS=Homo sapiens GN=PIGR PE=1 SV=4	HUMAN	11	1.09648	0.77483	1.22462	0.895365	1.38038	0.346737	0.0110973	1.80302	0.0613762	0.625173	0.847227	0.397609	1.22462	0.648634	1.03753	0.465586	0.0213456	1.44544	0.226986	0.672977	0.731139	0.349169	1.24738	0.519996	0.912011
116	18.01	18.11	38.63	35.1	32.45	sp|P02679|FIBG_HUMAN	Fibrinogen gamma chain OS=Homo sapiens GN=FGG PE=1 SV=3	HUMAN	14	6.54636	4.6297e-06	1.78649	3.66438	24.6604	0.794328	0.760518	1.51356	0.136773	1.20226	1.45881	0.526093	1.58489	0.92045	5.19996	0.809096	0.816342	1.44544	0.474242	1.1695	2.35505	0.00980029	1.6293	1.44544	8.3946
117	17.88	48.16	92.02	88.34	85.89	tr|A0A0G2JN06|A0A0G2JN06_HUMAN	Ig gamma-2 chain C region (Fragment) OS=Homo sapiens GN=IGHG2 PE=1 SV=2	HUMAN	161	0.496592	0.590507	1.5417	0.214783	0.765597	1.2942	0.559391	1.25893	1.02802	1.67494	1.45881	0.11284	1.23595	1.18032	1.92309	1.08643	0.614551	1.23595	0.879023	1.36773	0.0816582	0.686758	5.24807	0.0405509	0.428549
118	17.53	17.78	33.21	30	26.07	sp|Q14520|HABP2_HUMAN	Hyaluronan-binding protein 2 OS=Homo sapiens GN=HABP2 PE=1 SV=1	HUMAN	18	0.92045	0.753576	1.18032	0.711214	1.08643	1.02802	0.938487	1.1695	0.879023	1.28233	0.608135	0.0725816	1.30617	0.2208	0.794328	1.18032	0.514534	1.14815	1.02802	1.61436	0.765597	0.468647	1.21339	0.47863	0.928966
119	16.87	21.22	51	48.76	33.83	sp|P04278|SHBG_HUMAN	Sex hormone-binding globulin OS=Homo sapiens GN=SHBG PE=1 SV=2	HUMAN	14	0.870964	0.677876	1.20226	0.654636	1.04713	1.02802	0.996409	1.22462	0.83946	1.25893	1.28233	0.477185	1.23595	1.03753	1.72187	1.48594	0.250222	1.21339	1.22462	2.03236	0.990832	0.906555	1.27057	0.765597	1.25893
120	16.65	16.62	49.78	46.22	39.56	tr|A0A087X1J7|A0A087X1J7_HUMAN	Glutathione peroxidase OS=Homo sapiens GN=GPX3 PE=1 SV=1	HUMAN	16	2.22844	0.00316016	1.35519	1.64437	4.05509	0.928966	0.387605	1.19124	0.765597	1.10662	0.648634	0.0529047	1.34276	0.246604	0.870964	1.55597	0.200541	1.23595	1.25893	2.53513	0.990832	0.653256	1.20226	0.816582	1.19124
121	16.56	18.59	28.55	26.15	20.99	sp|P43251|BTD_HUMAN	Biotinidase OS=Homo sapiens GN=BTD PE=1 SV=2	HUMAN	12	0.666807	0.186775	1.20226	0.390841	0.801678	0.937562	0.671715	1.22462	0.704693	1.14815	0.383707	0.0277949	1.58489	0.0448745	0.608135	1.27057	0.434974	1.1695	1.08643	1.61436	0.625173	0.164878	1.24738	0.296483	0.77983
122	16.08	16.09	19.94	15.86	15.86	tr|A0A0C4DFP6|A0A0C4DFP6_HUMAN	Cartilage acidic protein 1 OS=Homo sapiens GN=CRTAC1 PE=1 SV=1	HUMAN	9	0.60256	0.0756277	1.69044	0.169044	1.01859	1.67494	0.13331	1.65959	1.00925	3.7325	0.870964	0.208186	1.61436	0.334195	1.40605	1.52757	0.219536	1.43219	1.0666	3.98107	1.38038	0.628368	1.58489	0.870964	2.93765
123	16.04	16.04	25.56	22.31	20.69	sp|Q12805|FBLN3_HUMAN	EGF-containing fibulin-like extracellular matrix protein 1 OS=Homo sapiens GN=EFEMP1 PE=1 SV=2	HUMAN	10	1.04713	0.884087	1.11686	0.937562	1.21339	1.14815	0.934402	1.1695	0.981748	1.41906	1.02802	0.483581	1.14815	0.895365	1.20226	1.01859	0.616368	1.15878	0.879023	1.18032	1.07647	0.856037	1.25893	0.855067	1.38038
124	16.02	19.99	80.6	66.42	64.93	sp|P06314|KV404_HUMAN	Ig kappa chain V-IV region B17 OS=Homo sapiens PE=2 SV=1	HUMAN	57	1.01859	0.775518	1.27057	0.801678	1.25893	1.34276	0.327121	1.24738	1.07647	1.85353	2.03236	0.081603	1.34276	1.51356	3.53183	1.22462	0.530227	1.20226	1.01859	1.69044	1.1272	0.549337	1.22462	0.92045	1.40605
125	15.86	15.9	60.92	53.26	45.98	sp|P00915|CAH1_HUMAN	Carbonic anhydrase 1 OS=Homo sapiens GN=CA1 PE=1 SV=2	HUMAN	15	3.28095	0.0031201	1.55597	2.10863	23.7684	0.801678	0.766053	1.36773	0.121339	1.09648	1.94089	0.0471283	1.52757	1.27057	6.85488	1.40605	0.400246	1.35519	1.03753	6.42688	2.39883	0.0178874	1.57036	1.52757	15.1356
126	15.76	18.63	48.64	40.49	39.26	sp|P08185|CBG_HUMAN	Corticosteroid-binding globulin OS=Homo sapiens GN=SERPINA6 PE=1 SV=1	HUMAN	31	1.05682	0.58616	1.19124	0.887156	1.27057	1.30617	0.27006	1.18032	1.10662	1.59956	0.613762	0.396163	1.35519	0.409261	0.831764	1.41906	0.144782	1.20226	1.18032	1.77011	0.855067	0.836635	1.21339	0.679204	1.03753
127	15.75	15.78	56.5	48.43	48.43	sp|P02743|SAMP_HUMAN	Serum amyloid P-component OS=Homo sapiens GN=APCS PE=1 SV=2	HUMAN	22	1.18032	0.399898	1.33045	0.887156	1.58489	0.691831	0.148952	1.30617	0.401791	0.903649	0.207014	0.123491	2.44343	0.0831764	0.505825	1.07647	0.806184	1.31826	0.816582	1.45881	0.496592	0.153298	1.6293	0.301995	0.809096
128	15.6	15.65	35.22	31.44	20.8	sp|Q96IY4|CBPB2_HUMAN	Carboxypeptidase B2 OS=Homo sapiens GN=CPB2 PE=1 SV=2	HUMAN	10	0.534564	0.00209744	1.2942	0.30479	0.691831	0.698232	0.0150241	1.15878	0.524807	0.809096	0.325087	9.70228e-06	1.57036	0.0672977	0.510505	0.597035	0.0011058	1.20226	0.416869	0.717794	0.501187	0.000128769	1.33045	0.251189	0.666807
129	15.46	15.54	38.18	31.92	28.69	tr|E7END6|E7END6_HUMAN	Vitamin K-dependent protein C OS=Homo sapiens GN=PROC PE=1 SV=1	HUMAN	14	0.912011	0.648689	1.21339	0.630957	1.10662	0.879023	0.608756	1.18032	0.654636	1.03753	0.559758	0.0878503	1.38038	0.0903649	0.772681	1.14815	0.526735	1.15878	0.990832	1.45881	0.648634	0.199087	1.28233	0.165959	0.831764
130	15.44	15.54	59.04	55.85	50.53	sp|O95445|APOM_HUMAN	Apolipoprotein M OS=Homo sapiens GN=APOM PE=1 SV=2	HUMAN	12	0.717794	0.157785	1.18032	0.465586	0.847227	1.02802	0.949785	1.11686	0.92045	1.15878	0.483059	0.0180014	1.48594	0.124738	0.717794	1.38038	0.10211	1.1695	1.18032	1.78649	0.654636	0.231999	1.38038	0.313329	0.903649
131	15.26	17.76	20.58	15.33	14.23	tr|G3XAP6|G3XAP6_HUMAN	Cartilage oligomeric matrix protein OS=Homo sapiens GN=COMP PE=1 SV=1	HUMAN	10	0.963829	0.96561	1.18032	0.816582	1.13763	1.08643	0.276795	1.1695	0.928966	1.27057	1.02802	0.676693	1.11686	0.92045	1.15878	1.05682	0.477753	1.11686	0.946237	1.18032	1.00925	0.87595	1.1272	0.895365	1.13763
132	15.07	15.64	33.74	31.53	24.38	sp|P05154|IPSP_HUMAN	Plasma serine protease inhibitor OS=Homo sapiens GN=SERPINA5 PE=1 SV=3	HUMAN	9	0.369828	0.000923068	1.77011	0.0608135	0.654636	0.724436	0.0837841	1.27057	0.47863	0.92045	0.496592	0.0883899	1.78649	0.21677	0.887156	0.597035	0.0107961	1.39316	0.246604	0.831764	0.77983	0.249476	1.31826	0.483059	1.02802
133	15.04	15.12	44.65	38.6	35.35	tr|C9JF17|C9JF17_HUMAN	Apolipoprotein D (Fragment) OS=Homo sapiens GN=APOD PE=1 SV=1	HUMAN	23	1.24738	0.69881	1.13763	1.09648	1.49968	0.660693	0.188359	1.27057	0.496592	0.83946	0.180302	0.100302	3.63078	0.0847227	0.654636	1.75388	0.304512	1.28233	1.36773	2.29087	0.824138	0.690538	1.22462	0.654636	1.00925
134	15.01	15.15	26.62	17.1	15.03	tr|G3XAK1|G3XAK1_HUMAN	Hepatocyte growth factor-like protein OS=Homo sapiens GN=MST1 PE=1 SV=1	HUMAN	10	0.564937	0.0297872	1.45881	0.235505	0.824138	0.711214	0.11	1.21339	0.501187	0.862979	0.436516	0.00282661	1.45881	0.0862979	0.636796	0.672977	0.125625	1.2942	0.313329	0.870964	0.496592	0.0219378	1.55597	0.180302	0.772681
135	14.98	15.05	63.37	57.92	49.01	sp|P05452|TETN_HUMAN	Tetranectin OS=Homo sapiens GN=CLEC3B PE=1 SV=3	HUMAN	21	0.519996	0.00828513	1.24738	0.331131	0.648634	1.13763	0.884123	1.10662	1.02802	1.28233	0.465586	0.00273696	1.2942	0.239883	0.60256	1.09648	0.952602	1.09648	1	1.23595	0.534564	0.0503698	1.28233	0.322107	0.685488
136	14.91	14.87	31.3	25.92	23.96	tr|H0Y512|H0Y512_HUMAN	Adipocyte plasma membrane-associated protein (Fragment) OS=Homo sapiens GN=APMAP PE=1 SV=1	HUMAN	9	1.35519	0.251011	1.22462	1.10662	1.97697	0.903649	0.933067	1.27057	0.679204	1.14815	0.972747	0.884891	1.28233	0.765597	1.24738	1.07647	0.728947	1.19124	0.903649	1.41906	0.83946	0.976173	1.30617	0.591562	1.09648
137	14.83	15.08	22.81	16.39	11.75	sp|P00488|F13A_HUMAN	Coagulation factor XIII A chain OS=Homo sapiens GN=F13A1 PE=1 SV=4	HUMAN	7	0.737904	0.126033	1.30617	0.272898	0.963829	0.801678	0.269232	1.25893	0.316228	1.00925	0.619441	0.0361058	1.2942	0.105682	0.801678	1.08643	0.755338	1.20226	0.903649	1.41906	0.809096	0.333744	1.36773	0.359749	1.10662
138	14.78	16.83	48.02	46.43	45.63	sp|P20851|C4BPB_HUMAN	C4b-binding protein beta chain OS=Homo sapiens GN=C4BPB PE=1 SV=1	HUMAN	16	0.981748	0.96289	1.22462	0.765597	1.20226	0.809096	0.49903	1.21339	0.47863	0.981748	0.724436	0.513643	1.28233	0.280543	0.928966	1.11686	0.502381	1.19124	0.937562	1.44544	0.474242	0.0570628	1.61436	0.100925	0.765597
139	14.75	14.83	30.54	26.95	25.15	sp|P07195|LDHB_HUMAN	L-lactate dehydrogenase B chain OS=Homo sapiens GN=LDHB PE=1 SV=2	HUMAN	10	2.35505	0.0141796	1.43219	1.64437	5.7544	0.586138	0.336917	1.59956	0.123595	0.937562	1.23595	0.493384	1.39316	0.887156	1.94089	0.972747	0.859085	1.35519	0.691831	1.31826	1.34276	0.420782	1.41906	0.946237	2.26986
140	14.47	14.48	30.69	26.34	16.04	sp|Q9UHG3|PCYOX_HUMAN	Prenylcysteine oxidase 1 OS=Homo sapiens GN=PCYOX1 PE=1 SV=3	HUMAN	7	0.704693	0.183433	1.14815	0.549541	0.809096	0.731139	0.216542	1.1695	0.559758	0.855067	0.37325	0.00326806	1.41906	0.0928966	0.529663	1.04713	0.89135	1.1272	0.928966	1.19124	0.483059	0.0162926	1.30617	0.237684	0.630957
141	14.36	16.48	19.44	13.65	10.86	sp|P15144|AMPN_HUMAN	Aminopeptidase N OS=Homo sapiens GN=ANPEP PE=1 SV=4	HUMAN	12	0.946237	0.707304	1.28233	0.717794	1.21339	0.660693	0.145889	1.30617	0.251189	0.862979	0.469894	0.029402	1.61436	0.0654636	0.758578	1	0.943157	1.28233	0.77983	1.2942	0.879023	0.508242	1.30617	0.539511	1.14815
142	14.26	14.44	51.69	47.75	47.75	tr|K7ER74|K7ER74_HUMAN	Protein APOC4-APOC2 OS=Homo sapiens GN=APOC4-APOC2 PE=1 SV=1	HUMAN	26	0.539511	0.177654	1.36773	0.207014	0.737904	0.698232	0.36174	1.18032	0.49204	0.824138	0.353183	0.337285	1.8197	0.0801678	0.642688	0.679204	0.493392	1.30617	0.409261	0.887156	0.394457	0.0548877	1.58489	0.0831764	0.625173
143	14.2	16.58	78.99	78.99	61.34	tr|A0A0A0MS15|A0A0A0MS15_HUMAN	Protein IGHV3-49 (Fragment) OS=Homo sapiens GN=IGHV3-49 PE=1 SV=1	HUMAN	23	1.03753	0.940127	1.52757	0.679204	1.58489	0.47863	0.243698	1.59956	0.0691831	0.765597	2.44343	0.111917	1.65959	1.47231	4.7863	0.642688	0.531929	1.51356	0.331131	0.972747	0.564937	0.581703	1.70608	0.328095	0.963829
144	14.14	14.17	33.64	28.41	27.5	sp|P04180|LCAT_HUMAN	Phosphatidylcholine-sterol acyltransferase OS=Homo sapiens GN=LCAT PE=1 SV=1	HUMAN	11	0.554626	0.0147538	1.2942	0.30761	0.717794	0.816582	0.27496	1.22462	0.625173	1	0.376704	0.00107694	1.51356	0.0912011	0.570164	1.02802	0.860163	1.23595	0.831764	1.28233	0.772681	0.0759665	1.35519	0.524807	1.04713
145	14.1	14.05	67.52	65.81	65.81	tr|B0YIW2|B0YIW2_HUMAN	Apolipoprotein C-III OS=Homo sapiens GN=APOC3 PE=1 SV=1	HUMAN	52	0.642688	0.0376969	1.23595	0.461318	0.794328	0.291072	0.00426951	2.01372	0.121339	0.586138	0.288403	0.00392967	2.03236	0.138038	0.586138	0.717794	0.257175	1.1695	0.534564	0.83946	0.207014	0.000274656	2.53513	0.0717794	0.524807
146	14.07	18.2	43.5	36.16	35.03	sp|Q15166|PON3_HUMAN	Serum paraoxonase/lactonase 3 OS=Homo sapiens GN=PON3 PE=1 SV=3	HUMAN	11	0.77983	0.517598	1.27057	0.534564	0.990832	0.744732	0.490313	1.39316	0.465586	1.03753	0.349945	0.0601433	1.64437	0.0383707	0.57544	1.11686	0.504583	1.27057	0.879023	1.48594	0.855067	0.771125	1.28233	0.60256	1.09648
147	13.97	14.35	23.84	18.72	14.4	sp|P03951|FA11_HUMAN	Coagulation factor XI OS=Homo sapiens GN=F11 PE=1 SV=1	HUMAN	10	0.580764	0.00769986	1.20226	0.42462	0.698232	0.711214	0.0905132	1.13763	0.591562	0.809096	0.47863	0.00140443	1.25893	0.288403	0.60256	0.698232	0.039059	1.10662	0.597035	0.772681	0.496592	0.00262346	1.25893	0.310456	0.625173
148	13.86	13.93	23.34	18.64	17.34	sp|P09172|DOPO_HUMAN	Dopamine beta-hydroxylase OS=Homo sapiens GN=DBH PE=1 SV=3	HUMAN	8	1.38038	0.343906	1.39316	0.990832	2.39883	1.11686	0.808213	1.38038	0.809096	1.64437	0.855067	0.227195	1.40605	0.337287	1.20226	1.19124	0.754033	1.30617	0.912011	1.88799	0.855067	0.546452	1.44544	0.474242	1.23595
149	13.66	13.77	82.91	59.83	59.83	tr|A0A0B4J1Z4|A0A0B4J1Z4_HUMAN	Protein IGKV1-17 (Fragment) OS=Homo sapiens GN=IGKV1-17 PE=1 SV=1	HUMAN	67
150	13.61	13.8	22.66	17	13.48	sp|P33908|MA1A1_HUMAN	Mannosyl-oligosaccharide 1,2-alpha-mannosidase IA OS=Homo sapiens GN=MAN1A1 PE=1 SV=3	HUMAN	8	1.58489	0.0421305	1.36773	1.15878	3.31131	1.61436	0.0424193	1.36773	1.18032	3.28095	1.07647	0.53415	1.22462	0.879023	1.55597	1.30617	0.260102	1.24738	1.04713	2.33346	1.34276	0.17826	1.2942	1.03753	2.10863
151	13.18	59.91	92.53	89.94	75.57	sp|P00739|HPTR_HUMAN	Haptoglobin-related protein OS=Homo sapiens GN=HPR PE=2 SV=2	HUMAN	157	0.328095	0.0198434	1.85353	0.0772681	0.608135	1.27057	0.544525	1.21339	1.04713	1.59956	0.30761	0.001929	1.87068	0.0469894	0.57544	1.43219	0.18809	1.23595	1.15878	1.8197	0.549541	0.138367	1.38038	0.255859	0.758578
152	13.08	15.46	19.91	13.97	12.33	sp|Q6EMK4|VASN_HUMAN	Vasorin OS=Homo sapiens GN=VASN PE=1 SV=1	HUMAN	8	0.855067	0.651826	1.23595	0.636796	1.05682	0.887156	0.825253	1.14815	0.731139	1.01859	0.334195	0.0129714	1.70608	0.0231206	0.570164	1.05682	0.730373	1.18032	0.895365	1.27057	0.887156	0.697138	1.35519	0.625173	1.20226
153	13.06	15.16	26.66	17.47	16.2	sp|P33151|CADH5_HUMAN	Cadherin-5 OS=Homo sapiens GN=CDH5 PE=1 SV=5	HUMAN	12	0.77983	0.272429	1.18032	0.554626	0.92045	0.937562	0.881793	1.21339	0.691831	1.13763	0.529663	0.0222946	1.34276	0.194089	0.711214	1.23595	0.327456	1.11686	1.10662	1.49968	0.809096	0.624899	1.21339	0.580764	0.981748
154	13.02	13.1	41.33	33.6	27.73	sp|P08571|CD14_HUMAN	Monocyte differentiation antigen CD14 OS=Homo sapiens GN=CD14 PE=1 SV=2	HUMAN	10	0.990832	0.918122	1.07647	0.92045	1.0666	0.990832	0.648555	1.1272	0.879023	1.11686	0.954993	0.306762	1.09648	0.870964	1.04713	0.963829	0.623321	1.07647	0.895365	1.03753	0.954993	0.619909	1.11686	0.855067	1.0666
155	12.81	19.66	96.9	85.27	76.74	sp|P18136|KV313_HUMAN	Ig kappa chain V-III region HIC OS=Homo sapiens PE=1 SV=2	HUMAN	71	1.08643	0.979176	2.07014	0.524807	2.67917	1.11686	0.546789	1.83654	0.608135	2.39883	3.19154	0.327569	1.7378	1.83654	17.8649	1.28233	0.542829	1.78649	0.717794	3.16228	1.94089	0.43019	1.95884	0.990832	7.72681
156	12.42	12.44	52.99	52.99	46.15	tr|A0A075B6K4|A0A075B6K4_HUMAN	HCG2043238 (Fragment) OS=Homo sapiens GN=IGLV3-10 PE=1 SV=1	HUMAN	31	1.57036	0.211607	1.35519	1.15878	2.58226	0.809096	0.782003	1.24738	0.483059	1.00925	2.91072	0.217358	1.49968	1.94089	5.10505	0.630957	0.907229	1.59956	0.409261	1.00925	0.619441	0.884644	1.41906	0.0879023	0.879023
157	12.33	14.36	20	18.5	18.5	sp|P22891|PROZ_HUMAN	Vitamin K-dependent protein Z OS=Homo sapiens GN=PROZ PE=1 SV=2	HUMAN	8	0.457088	0.0768076	1.52757	0.275423	0.698232	0.870964	0.517816	1.24738	0.630957	1.08643	0.185353	0.0111836	2.37684	0.0265461	0.440555	1.14815	0.469549	1.11686	1.02802	1.31826	0.496592	0.162991	1.45881	0.283139	0.724436
158	12.33	12.42	62.54	52.84	46.15	sp|O75636|FCN3_HUMAN	Ficolin-3 OS=Homo sapiens GN=FCN3 PE=1 SV=2	HUMAN	18	0.737904	0.190508	1.28233	0.457088	0.946237	0.597035	0.0706211	1.31826	0.285759	0.787046	0.267917	0.00683279	1.83654	0.0246604	0.49204	0.912011	0.571298	1.19124	0.751623	1.08643	0.440555	0.14915	1.58489	0.124738	0.698232
159	12.29	14.38	20.45	13.58	11.82	tr|A0A0C4DGZ8|A0A0C4DGZ8_HUMAN	Glycoprotein Ib (Platelet), alpha polypeptide OS=Homo sapiens GN=GP1BA PE=1 SV=1	HUMAN	8	1.22462	0.302272	1.15878	1.05682	1.47231	1.11686	0.524585	1.13763	0.981748	1.31826	0.847227	0.731422	1.24738	0.648634	1.05682	0.981748	0.876119	1.14815	0.855067	1.1272	0.887156	0.690382	1.20226	0.704693	1.0666
160	12.18	13.47	44.24	37.88	27.88	sp|Q02985|FHR3_HUMAN	Complement factor H-related protein 3 OS=Homo sapiens GN=CFHR3 PE=1 SV=2	HUMAN	9	0.724436	0.507371	4.16869	0.17378	3.01995	0.946237	0.913045	6.48634	0.145881	6.13762	0.954993	0.935618	2.63027	0.363078	2.51189	1.13763	0.751705	8.47227	0.134276	9.63829	1.03753	0.909681	2.0893	0.496592	2.1677
161	12.15	12.23	39.92	38.31	29.84	sp|P11226|MBL2_HUMAN	Mannose-binding protein C OS=Homo sapiens GN=MBL2 PE=1 SV=2	HUMAN	7	1.10662	0.743396	1.33045	0.831764	1.48594	0.428549	0.0428491	1.69044	0.0903649	0.724436	0.260615	0.0104173	2.31206	0.0310456	0.60256	1.55597	0.508222	1.30617	1.19124	2.42103	0.758578	0.24858	1.33045	0.524807	1.00925
162	12.14	59.33	52.66	48.67	44.55	sp|P06681|CO2_HUMAN	Complement C2 OS=Homo sapiens GN=C2 PE=1 SV=2	HUMAN	50	0.862979	0.406535	1.14815	0.711214	0.990832	1.08643	0.799953	1.15878	0.937562	1.31826	0.691831	0.0450803	1.22462	0.501187	0.847227	0.937562	0.620076	1.21339	0.751623	1.13763	0.765597	0.217574	1.21339	0.559758	0.928966
163	11.97	17.65	76.47	71.43	63.87	tr|A0A0B4J1V0|A0A0B4J1V0_HUMAN	Protein IGHV3-15 (Fragment) OS=Homo sapiens GN=IGHV3-15 PE=1 SV=1	HUMAN	26	1.11686	0.336823	1.40605	0.794328	1.57036	1.21339	0.303843	1.18032	1.02802	1.44544	1.40605	0.326568	1.75388	0.801678	2.44343	1	0.851116	1.22462	0.816582	1.22462	0.862979	0.34048	1.20226	0.717794	1.03753
164	11.89	14.38	13.25	5.855	3.022	sp|P12111|CO6A3_HUMAN	Collagen alpha-3(VI) chain OS=Homo sapiens GN=COL6A3 PE=1 SV=5	HUMAN	9	0.937562	0.887333	1.30617	0.679204	1.22462	0.831764	0.242298	1.27057	0.544503	1.05682	1.08643	0.649167	1.33045	0.816582	1.48594	0.912011	0.503607	1.30617	0.648634	1.19124	0.972747	0.884111	1.33045	0.691831	1.2942
165	11.86	11.92	21.3	12.98	10.95	sp|P12955|PEPD_HUMAN	Xaa-Pro dipeptidase OS=Homo sapiens GN=PEPD PE=1 SV=3	HUMAN	6	1.39316	0.0267584	1.2942	1.07647	2.01372	0.981748	0.978013	1.33045	0.711214	1.30617	0.625173	0.0941758	1.45881	0.356451	0.912011	1.1695	0.44528	1.20226	0.972747	1.55597	1.01859	0.799289	1.35519	0.751623	1.38038
166	11.77	11.82	24.06	17.48	14.29	sp|P05362|ICAM1_HUMAN	Intercellular adhesion molecule 1 OS=Homo sapiens GN=ICAM1 PE=1 SV=2	HUMAN	6	2.63027	0.141097	1.67494	1.57036	8.79023	0.685488	0.343264	1.44544	0.119124	0.990832	1.36773	0.739072	1.47231	0.928966	3.04789	0.416869	0.159418	1.77011	0.159956	0.737904	1.92309	0.223145	1.55597	1.23595	6.13762
167	11.46	18.16	81.2	79.49	72.65	tr|A0A0J9YY99|A0A0J9YY99_HUMAN	Uncharacterized protein (Fragment) OS=Homo sapiens PE=1 SV=1	HUMAN	56	0.751623	0.6099	2.0893	0.359749	1.57036	0.711214	0.555874	2.0893	0.340408	1.48594	0.824138	0.716374	2.0893	0.394457	1.72187	0.731139	0.578586	2.0893	0.349945	1.52757	0.77983	0.649026	2.0893	0.37325	1.6293
168	11.41	11.51	29.93	17.14	14.97	sp|P00740|FA9_HUMAN	Coagulation factor IX OS=Homo sapiens GN=F9 PE=1 SV=2	HUMAN	6	0.660693	0.0909034	1.19124	0.416869	0.787046	0.679204	0.327979	1.2942	0.359749	0.879023	0.461318	0.0144565	1.40605	0.110662	0.648634	0.83946	0.518678	1.1695	0.648634	0.981748	0.824138	0.3672	1.25893	0.549541	1.03753
169	11.34	11.44	24.33	17.94	15.88	sp|Q99784|NOE1_HUMAN	Noelin OS=Homo sapiens GN=OLFM1 PE=1 SV=4	HUMAN	8	1.27057	0.531683	1.2942	0.981748	1.85353	1.13763	0.860041	1.2942	0.879023	1.59956	0.862979	0.407878	1.27057	0.57544	1.09648	1.24738	0.573731	1.2942	0.963829	1.8197	1.07647	0.852712	1.34276	0.801678	1.44544
170	11.32	11.41	27.32	18.04	12.68	sp|P40197|GPV_HUMAN	Platelet glycoprotein V OS=Homo sapiens GN=GP5 PE=1 SV=1	HUMAN	6	0.534564	0.159444	1.70608	0.183654	0.912011	0.636796	0.128601	1.33045	0.242103	0.847227	0.496592	0.0396794	1.64437	0.092045	0.816582	0.724436	0.250108	1.25893	0.432514	0.912011	0.772681	0.374726	1.49968	0.383707	1.15878
171	11.24	11.39	46.79	46.79	42.2	sp|P04208|LV106_HUMAN	Ig lambda chain V-I region WAH OS=Homo sapiens PE=1 SV=1	HUMAN	20
172	11.17	15.47	28.54	20.33	20.33	sp|Q9NZP8|C1RL_HUMAN	Complement C1r subcomponent-like protein OS=Homo sapiens GN=C1RL PE=1 SV=2	HUMAN	15	1.02802	0.919539	1.07647	0.954993	1.10662	1.05682	0.938293	1.09648	0.963829	1.15878	0.981748	0.788564	1.0666	0.92045	1.04713	1.0666	0.752922	1.07647	0.990832	1.14815	1.01859	0.90295	1.08643	0.937562	1.10662
173	11.15	18.08	81.59	76.62	69.15	sp|P19652|A1AG2_HUMAN	Alpha-1-acid glycoprotein 2 OS=Homo sapiens GN=ORM2 PE=1 SV=2	HUMAN	46	1.22462	0.267583	1.20226	1.01859	1.51356	0.337287	0.555054	1.6293	0.180302	0.549541	0.92045	0.966132	1.23595	0.765597	1.13763	0.928966	0.49269	1.24738	0.765597	1.15878	0.275423	0.989904	1.90546	0.20893	0.524807
174	11.14	13.11	47.28	41.53	34.5	sp|Q15485|FCN2_HUMAN	Ficolin-2 OS=Homo sapiens GN=FCN2 PE=1 SV=2	HUMAN	12	1.97697	0.0184968	1.35519	1.45881	3.59749	0.928966	0.955458	1.24738	0.619441	1.15878	1.38038	0.072027	1.41906	0.972747	1.99526	1.15878	0.576389	1.23595	0.937562	1.6293	0.963829	0.608969	1.31826	0.698232	1.27057
175	11.02	11.05	62.86	58.57	55.71	sp|P07737|PROF1_HUMAN	Profilin-1 OS=Homo sapiens GN=PFN1 PE=1 SV=2	HUMAN	6	0.787046	0.447556	1.33045	0.544503	1.04713	0.564937	0.125975	1.49968	0.263027	0.847227	0.505825	0.233359	1.67494	0.175388	0.847227	0.772681	0.251656	1.23595	0.519996	0.954993	0.559758	0.444791	1.67494	0.237684	0.937562
176	10.93	11.12	30.24	26.12	22.34	sp|P17936|IBP3_HUMAN	Insulin-like growth factor-binding protein 3 OS=Homo sapiens GN=IGFBP3 PE=1 SV=2	HUMAN	7	0.534564	0.0441136	1.31826	0.270396	0.704693	0.824138	0.484851	1.13763	0.672977	0.937562	0.474242	0.0498158	1.36773	0.207014	0.648634	0.870964	0.666331	1.13763	0.737904	0.990832	0.666807	0.292826	1.28233	0.448745	0.855067
177	10.75	10.87	22.67	11.71	7.721	sp|P14625|ENPL_HUMAN	Endoplasmin OS=Homo sapiens GN=HSP90B1 PE=1 SV=1	HUMAN	7	1.47231	0.0819718	1.34276	1.09648	3.19154	0.794328	0.550973	1.33045	0.416869	1.05682	0.711214	0.231311	1.34276	0.366438	0.954993	1.15878	0.198848	1.36773	0.847227	1.92309	0.903649	0.968249	1.38038	0.420727	1.24738
178	10.66	193.15	77.12	70.7	65.31	sp|P0C0L5|CO4B_HUMAN	Complement C4-B OS=Homo sapiens GN=C4B PE=1 SV=2	HUMAN	263	1.14815	0.933136	1.39316	0.824138	1.70608	1.19124	0.641171	1.40605	0.847227	1.83654	0.642688	0.394708	1.49968	0.203236	0.963829	1.13763	0.685567	1.35519	0.83946	1.72187	0.60256	0.297472	1.55597	0.224905	0.937562
179	10.54	10.56	72.33	64.15	57.86	sp|P01591|IGJ_HUMAN	Immunoglobulin J chain OS=Homo sapiens GN=JCHAIN PE=1 SV=4	HUMAN	20	0.570164	0.861113	1.52757	0.203236	0.870964	1.18032	0.318123	1.20226	0.981748	1.48594	3.53183	0.00230822	1.64437	2.14783	8.70964	1.49968	0.118768	1.30617	1.14815	2.80543	0.990832	0.82374	1.19124	0.731139	1.18032
180	10.42	10.6	28.62	23.58	19.5	sp|Q92820|GGH_HUMAN	Gamma-glutamyl hydrolase OS=Homo sapiens GN=GGH PE=1 SV=2	HUMAN	6	0.83946	0.813711	1.30617	0.510505	1.09648	1.25893	0.279501	1.25893	1	2.05116	0.737904	0.802124	1.34276	0.272898	0.990832	1.0666	0.627329	1.1695	0.912011	1.5417	0.737904	0.374309	1.2942	0.246604	0.954993
181	10.39	10.45	63.11	41.75	36.89	sp|P01703|LV105_HUMAN	Ig lambda chain V-I region NEWM OS=Homo sapiens PE=1 SV=1	HUMAN	21	4.01791	0.0549129	1.94089	2.07014	8.95365	1.69044	0.293556	1.83654	0.92045	2.88403	13.4276	0.0202939	2.12814	6.30957	28.5759	7.58578	0.0236342	2.01372	3.76704	14.3219	2.48886	0.0718232	1.8197	1.36773	4.57088
182	10.16	49.5	85.71	71.43	71.43	tr|A0A087X130|A0A087X130_HUMAN	Ig kappa chain C region OS=Homo sapiens GN=IGKC PE=1 SV=1	HUMAN	287	0.691831	0.979902	1.61436	0.401791	1.11686	0.946237	0.515266	1.45881	0.591562	1.38038	1.45881	0.286497	1.40605	1.03753	2.35505	0.57544	0.670045	1.55597	0.151356	0.895365	0.946237	0.834738	1.33045	0.539511	1.25893
183	10.03	25.59	89.8	83.67	83.67	sp|P02042|HBD_HUMAN	Hemoglobin subunit delta OS=Homo sapiens GN=HBD PE=1 SV=2	HUMAN	39	3.43558	0.013782	1.48594	2.31206	16.9044	0.496592	0.162159	1.51356	0.0258226	0.751623	2.1677	0.0589143	1.40605	1.5417	9.12011	1.57036	0.203208	1.35519	1.15878	4.57088	2.60615	0.0340498	1.47231	1.77011	11.3763
184	10.02	10.29	55.42	48.19	42.17	sp|P02654|APOC1_HUMAN	Apolipoprotein C-I OS=Homo sapiens GN=APOC1 PE=1 SV=1	HUMAN	9	0.229087	0.0182845	2.10863	0.0452898	0.483059	0.704693	0.243249	1.1695	0.487529	0.824138	0.580764	0.189428	1.40605	0.409261	0.816582	1.18032	0.900764	1.25893	0.937562	1.75388	0.369828	0.0382767	1.61436	0.0912011	0.597035
185	9.98	12.26	6.992	3.302	1.549	sp|P98160|PGBM_HUMAN	Basement membrane-specific heparan sulfate proteoglycan core protein OS=Homo sapiens GN=HSPG2 PE=1 SV=4	HUMAN	7	1.09648	0.584076	1.39316	0.787046	1.59956	0.794328	0.634156	1.48594	0.405509	1.18032	0.642688	0.226479	1.61436	0.203236	1.03753	0.981748	0.910443	1.38038	0.731139	1.35519	1.0666	0.633363	1.43219	0.744732	1.5417
186	9.91	10	83.04	79.46	63.39	tr|A0A075B6J8|A0A075B6J8_HUMAN	Protein IGLV3-19 (Fragment) OS=Homo sapiens GN=IGLV3-19 PE=1 SV=1	HUMAN	25	2.65461	0.269829	1.6293	1.6293	8.55067	1.00925	0.909201	1.36773	0.737904	1.34276	4.16869	0.0266967	1.70608	2.44343	16.9044	0.847227	0.87274	1.31826	0.57544	1.11686	1.43219	0.387474	1.35519	1.05682	2.80543
187	9.82	11.15	47.24	37.01	25.59	tr|V9GYE7|V9GYE7_HUMAN	Complement factor H-related protein 2 OS=Homo sapiens GN=CFHR2 PE=1 SV=1	HUMAN	11	1.09648	0.595856	1.1695	0.937562	1.33045	1.0666	0.836636	1.1695	0.912011	1.27057	0.903649	0.89795	1.23595	0.704693	1.11686	1.22462	0.49189	1.13763	1.07647	1.44544	0.744732	0.624648	1.21339	0.539511	0.903649
188	9.81	9.88	31.51	21.23	21.23	sp|P06331|HV209_HUMAN	Ig heavy chain V-II region ARH-77 OS=Homo sapiens PE=4 SV=1	HUMAN	29	1.15878	0.874761	1.28233	0.903649	1.75388	1.95884	0.514728	1.47231	1.33045	5.24807	3.19154	0.41373	1.6293	1.95884	9.46237	1.11686	0.977114	1.30617	0.855067	2.46604	1.02802	0.881115	1.28233	0.801678	1.5417
189	9.8	9.88	19.24	13.56	11.08	sp|O00187|MASP2_HUMAN	Mannan-binding lectin serine protease 2 OS=Homo sapiens GN=MASP2 PE=1 SV=4	HUMAN	7	1.28233	0.336537	1.19124	1.07647	1.67494	0.619441	0.574195	1.33045	0.328095	0.824138	0.559758	0.477409	1.35519	0.2208	0.758578	0.903649	0.936728	1.20226	0.711214	1.08643	0.954993	0.906946	1.22462	0.765597	1.1695
190	9.79	9.85	25.16	13.98	10.87	sp|Q9Y5Y7|LYVE1_HUMAN	Lymphatic vessel endothelial hyaluronic acid receptor 1 OS=Homo sapiens GN=LYVE1 PE=1 SV=2	HUMAN	5	4.32514	0.04298	2.33346	1.85353	8.31764	2.60615	0.251696	1.92309	1.35519	4.13048	0.280543	0.0618341	2.48886	0.0672977	0.698232	1.6293	0.788186	1.67494	0.972747	2.48886	1.72187	0.372883	1.65959	1.03753	2.85759
191	9.74	9.8	59.13	55.65	55.65	tr|A0A075B6K5|A0A075B6K5_HUMAN	HCG2043239 (Fragment) OS=Homo sapiens GN=IGLV3-9 PE=1 SV=1	HUMAN	25	1.18032	0.664142	2.0893	0.564937	2.46604	0.879023	0.738776	6.72977	0.130617	5.91562	1.30617	0.519884	5.59758	0.233346	7.31139	0.963829	0.940835	2.55859	0.376704	2.46604	1.05682	0.857752	2.0893	0.505825	2.208
192	9.71	9.81	24.68	20.61	17.05	tr|D6W5L6|D6W5L6_HUMAN	Pulmonary surfactant-associated protein B OS=Homo sapiens GN=SFTPB PE=1 SV=1	HUMAN	6	3.49945	0.00113783	1.95884	1.78649	9.81748	0.0280543	0.0032143	17.378	0.0109648	0.487529	3.01995	0.00267081	1.88799	1.59956	8.62979	0.436516	0.254007	1.88799	0.125893	0.824138	2.80543	0.00086408	1.75388	1.59956	8.09096
193	9.68	9.74	39.04	30.28	27.49	tr|D6R934|D6R934_HUMAN	Complement C1q subcomponent subunit B OS=Homo sapiens GN=C1QB PE=1 SV=1	HUMAN	17	1.07647	0.610924	1.15878	0.928966	1.2942	0.963829	0.793265	1.18032	0.787046	1.13763	1.03753	0.858601	1.11686	0.928966	1.19124	0.83946	0.384442	1.1272	0.636796	0.946237	0.855067	0.229153	1.15878	0.630957	0.990832
194	9.63	9.88	32	30.77	24	sp|P18065|IBP2_HUMAN	Insulin-like growth factor-binding protein 2 OS=Homo sapiens GN=IGFBP2 PE=1 SV=2	HUMAN	6	2.14783	0.0120057	1.48594	1.44544	6.48634	0.597035	0.412113	1.69044	0.187068	1.00925	1.21339	0.329135	1.39316	0.870964	2.05116	0.855067	0.746976	1.24738	0.416869	1.0666	1.45881	0.154986	1.23595	1.18032	3.63078
195	9.59	9.74	19.66	13.93	8.514	sp|P43121|MUC18_HUMAN	Cell surface glycoprotein MUC18 OS=Homo sapiens GN=MCAM PE=1 SV=2	HUMAN	5	1.18032	0.653672	1.35519	0.870964	2.1677	1.31826	0.293219	1.2942	1.01859	2.58226	0.586138	0.0735864	1.57036	0.11695	0.92045	1.38038	0.221979	1.35519	1.01859	2.67917	0.981748	0.949788	1.52757	0.660693	1.49968
196	9.58	9.66	28.3	25.27	17.03	sp|P05062|ALDOB_HUMAN	Fructose-bisphosphate aldolase B OS=Homo sapiens GN=ALDOB PE=1 SV=2	HUMAN	5	0.855067	0.483528	1.1695	0.672977	1	0.704693	0.236578	1.36773	0.416869	0.963829	0.340408	0.0131223	1.59956	0.0231206	0.544503	0.648634	0.186258	1.35519	0.363078	0.879023	0.672977	0.174012	1.40605	0.319154	0.946237
197	9.51	29.08	70.88	63.53	62.06	tr|A0A075B6N7|A0A075B6N7_HUMAN	Ig alpha-2 chain C region (Fragment) OS=Homo sapiens GN=IGHA2 PE=1 SV=1	HUMAN	103	0.801678	0.849242	1.18032	0.648634	0.946237	0.963829	0.960606	1.11686	0.847227	1.07647	1.21339	0.62159	1.14815	1.05682	1.43219	1.30617	0.641978	1.1272	1.15878	1.5417	1.31826	0.675047	1.14815	1.14815	1.58489
198	9.4	9.54	38.52	38.52	36.48	sp|Q15848|ADIPO_HUMAN	Adiponectin OS=Homo sapiens GN=ADIPOQ PE=1 SV=1	HUMAN	9	3.16228	0.0783669	1.90546	1.65959	22.6986	2.29087	0.167509	1.61436	1.41906	18.5353	1.55597	0.36409	1.58489	0.981748	4.36516	1.48594	0.489007	1.33045	1.11686	11.8032	1.1695	0.682388	1.77011	0.660693	2.24905
199	9.14	11.33	14.79	9.919	6.402	tr|F5GZZ9|F5GZZ9_HUMAN	Scavenger receptor cysteine-rich type 1 protein M130 OS=Homo sapiens GN=CD163 PE=1 SV=1	HUMAN	6	1.90546	0.0524271	1.36773	1.39316	3.46737	1.28233	0.362522	1.39316	0.92045	2.26986	1.34276	0.28031	1.22462	1.09648	2.05116	0.862979	0.659013	1.33045	0.483059	1.14815	1.10662	0.624885	1.34276	0.824138	1.67494
200	9.08	9.16	21.46	9.434	7.429	tr|A0A087WTF6|A0A087WTF6_HUMAN	Neural cell adhesion molecule 1 OS=Homo sapiens GN=NCAM1 PE=1 SV=1	HUMAN	5	1.01859	0.974833	1.67494	0.608135	1.70608	1.19124	0.583422	1.40605	0.847227	1.94089	0.586138	0.242527	1.72187	0.18197	1.00925	1.10662	0.714804	1.48594	0.744732	1.75388	0.816582	0.861161	1.85353	0.387258	1.51356
201	9.02	9.08	27.78	25.25	23.23	sp|P32119|PRDX2_HUMAN	Peroxiredoxin-2 OS=Homo sapiens GN=PRDX2 PE=1 SV=5	HUMAN	5	3.69828	0.00729339	1.87068	1.97697	19.5884	0.267917	0.150577	2.80543	0.0275423	0.751623	1.97697	0.21423	1.69044	1.1695	9.37562	1.41906	0.693903	1.57036	0.903649	6.08135	3.0761	0.0117628	1.83654	1.67494	17.7011
202	8.83	13.64	23.31	15.47	14.62	sp|P02533|K1C14_HUMAN	Keratin, type I cytoskeletal 14 OS=Homo sapiens GN=KRT14 PE=1 SV=4	HUMAN	9	1.11686	0.496976	1.83654	0.608135	2.46604	0.77983	0.686029	1.7378	0.37325	1.35519	1.88799	0.215705	1.85353	1.01859	4.69894	1.28233	0.527919	1.30617	0.981748	3.01995	1.14815	0.488119	1.80302	0.636796	2.35505
203	8.6	11.97	81.51	63.87	56.3	sp|P01770|HV309_HUMAN	Ig heavy chain V-III region NIE OS=Homo sapiens PE=1 SV=1	HUMAN	32	1.07647	0.977807	1.55597	0.691831	1.72187	1.18032	0.561162	1.83654	0.642688	2.208	2.12814	0.423743	1.36773	1.55597	3.7325	1.31826	0.647737	1.39316	0.946237	2.0893	1.10662	0.794736	1.48594	0.744732	1.75388
204	8.55	70.3	86.95	81.26	79.79	tr|A0A087WYC5|A0A087WYC5_HUMAN	Ig gamma-1 chain C region OS=Homo sapiens GN=IGHG1 PE=1 SV=1	HUMAN	279	1.10662	0.910308	2.1677	0.510505	2.77971	2.05116	0.900607	2.1677	0.946237	4.52898	15.1356	0.281697	5.29663	2.85759	49.204	0.648634	0.90486	3.10456	0.275423	2.01372	3.87258	0.633271	3.10456	1.24738	14.1906
205	8.33	22.46	96.23	93.4	93.4	tr|A0A075B6L0|A0A075B6L0_HUMAN	Ig lambda-3 chain C regions (Fragment) OS=Homo sapiens GN=IGLC3 PE=1 SV=2	HUMAN	100	1.61436	0.625439	1.28233	1.25893	2.51189	1.7378	0.946581	1.34276	1.2942	2.58226	8.24138	0.0555314	1.90546	4.32514	17.378	3.31131	0.658329	1.67494	1.97697	7.24436	0.420727	0.855706	1.43219	0.359749	0.60256
206	8.31	10.85	7.68	2.641	1.034	sp|Q07954|LRP1_HUMAN	Prolow-density lipoprotein receptor-related protein 1 OS=Homo sapiens GN=LRP1 PE=1 SV=2	HUMAN	5	1.21339	0.43939	1.34276	0.903649	2.26986	1.11686	0.595259	1.47231	0.758578	1.69044	0.510505	0.0754911	1.94089	0.11695	0.990832	1	0.941472	1.52757	0.654636	1.44544	1.08643	0.223756	1.51356	0.717794	1.57036
207	8.22	8.38	75.27	66.67	54.84	sp|P05109|S10A8_HUMAN	Protein S100-A8 OS=Homo sapiens GN=S100A8 PE=1 SV=1	HUMAN	7	3.01995	0.00124898	1.25893	2.39883	4.05509	0.608135	0.0723247	1.27057	0.409261	0.772681	0.101859	0.00506484	3.10456	0.0275423	0.316228	0.428549	0.0121932	1.36773	0.222844	0.586138	0.349945	0.011657	1.72187	0.138038	0.60256
208	8.07	10.1	46.12	35.51	35.51	sp|P02747|C1QC_HUMAN	Complement C1q subcomponent subunit C OS=Homo sapiens GN=C1QC PE=1 SV=3	HUMAN	16	0.831764	0.634277	1.20226	0.613762	1	0.83946	0.850288	1.21339	0.597035	1.01859	0.737904	0.676547	1.2942	0.356451	0.954993	0.660693	0.454085	1.25893	0.349945	0.831764	0.758578	0.518927	1.24738	0.452898	0.946237
209	8.07	8.08	11.78	6.292	5.221	sp|O00391|QSOX1_HUMAN	Sulfhydryl oxidase 1 OS=Homo sapiens GN=QSOX1 PE=1 SV=3	HUMAN	4	0.751623	0.344285	1.40605	0.420727	1.05682	0.870964	0.628238	1.19124	0.660693	1.03753	0.519996	0.0429365	1.41906	0.11272	0.737904	0.787046	0.332568	1.25893	0.501187	0.990832	0.83946	0.560903	1.2942	0.564937	1.08643
210	8.07	8.08	25.46	17.71	17.71	sp|Q9BWP8|COL11_HUMAN	Collectin-11 OS=Homo sapiens GN=COLEC11 PE=1 SV=1	HUMAN	7	1.2942	0.557218	1.1695	1.10662	1.88799	0.816582	0.696149	1.19124	0.390841	0.972747	0.731139	0.687779	1.49968	0.239883	1.09648	1.21339	0.655699	1.19124	1.01859	1.78649	0.586138	0.255374	1.39316	0.0461318	0.816582
211	8.02	10.13	14.14	6.456	3.894	tr|B1PS43|B1PS43_HUMAN	Myosin heavy chain 11 smooth muscle isoform OS=Homo sapiens GN=MYH11 PE=1 SV=1	HUMAN	9	0.946237	0.892092	2.0893	0.452898	1.97697	1.10662	0.826966	2.0893	0.529663	2.31206	0.972747	0.979715	2.0893	0.465586	2.03236	1.09648	0.834487	2.0893	0.524807	2.29087	0.972747	0.93281	2.0893	0.465586	2.03236
212	8.02	8.62	62.16	54.05	42.34	sp|P01701|LV103_HUMAN	Ig lambda chain V-I region NEW OS=Homo sapiens PE=1 SV=1	HUMAN	17	0.981748	0.913163	1.18032	0.831764	1.15878	1.00925	0.86467	1.18032	0.855067	1.19124	1.11686	0.646935	1.34276	0.831764	1.49968	1.15878	0.640358	1.22462	0.946237	1.41906	1.01859	0.913898	1.18032	0.862979	1.20226
213	8.01	9.8	90.6	62.39	57.26	tr|A0A0C4DH38|A0A0C4DH38_HUMAN	Protein IGHV5-51 (Fragment) OS=Homo sapiens GN=IGHV5-51 PE=1 SV=1	HUMAN	26	1.14815	0.890365	1.33045	0.862979	1.80302	0.787046	0.630603	1.48594	0.440555	1.1695	2.37684	0.239434	1.59956	1.48594	4.69894	1.23595	0.781481	1.28233	0.963829	2.01372	1.20226	0.743568	1.2942	0.928966	1.92309
214	8	8.02	10.78	6.334	5.256	sp|P16070|CD44_HUMAN	CD44 antigen OS=Homo sapiens GN=CD44 PE=1 SV=3	HUMAN	4	1.10662	0.493898	1.13763	0.972747	1.25893	1.04713	0.56341	1.21339	0.862979	1.27057	0.981748	0.962066	1.13763	0.862979	1.11686	1.0666	0.540958	1.13763	0.937562	1.21339	1.09648	0.483584	1.13763	0.963829	1.24738
215	8	8	13.33	7.121	7.121	sp|P08253|MMP2_HUMAN	72 kDa type IV collagenase OS=Homo sapiens GN=MMP2 PE=1 SV=2	HUMAN	4	0.990832	0.98237	1.49968	0.660693	1.48594	0.887156	0.431496	1.35519	0.654636	1.20226	0.855067	0.319416	1.33045	0.642688	1.13763	0.903649	0.546441	1.28233	0.704693	1.15878	1.01859	0.835277	1.44544	0.704693	1.47231
216	8	8	44.74	37.72	37.72	sp|P06702|S10A9_HUMAN	Protein S100-A9 OS=Homo sapiens GN=S100A9 PE=1 SV=1	HUMAN	6	3.69828	0.0172738	1.25893	2.93765	5.39511	0.887156	0.690189	1.24738	0.691831	1.10662	0.0383707	0.053646	4.74242	0.01	0.18197	0.420727	0.102051	1.40605	0.0870964	0.591562	0.265461	0.0379928	1.72187	0.0138038	0.457088
217	7.89	7.95	18.1	9.335	7.921	sp|P14780|MMP9_HUMAN	Matrix metalloproteinase-9 OS=Homo sapiens GN=MMP9 PE=1 SV=3	HUMAN	5	1.61436	0.104179	1.31826	1.22462	2.51189	0.855067	0.406812	1.45881	0.534564	1.24738	1.22462	0.444112	1.2942	0.946237	1.75388	0.954993	0.721732	1.38038	0.679204	1.31826	1.22462	0.382147	1.21339	1.00925	1.6293
218	7.78	11.35	69.67	57.38	48.36	sp|P01769|HV308_HUMAN	Ig heavy chain V-III region GA OS=Homo sapiens PE=1 SV=1	HUMAN	8	0.794328	0.691939	1.70608	0.465586	1.35519	1.08643	0.673929	2.12814	0.510505	2.31206	1.01859	0.901614	1.40605	0.724436	1.43219	1.07647	0.84173	1.38038	0.77983	1.48594	1.08643	0.82951	1.38038	0.787046	1.49968
219	7.66	7.75	24.42	18.48	17.16	sp|P09486|SPRC_HUMAN	SPARC OS=Homo sapiens GN=SPARC PE=1 SV=1	HUMAN	5	0.809096	0.380726	1.1695	0.534564	0.946237	0.990832	0.940217	1.27057	0.765597	1.25893	0.765597	0.914603	1.39316	0.265461	1.0666	1.20226	0.383339	1.24738	0.963829	1.72187	0.928966	0.542165	1.28233	0.672977	1.19124
220	7.64	7.66	26.2	24.6	21.93	tr|X6RJP6|X6RJP6_HUMAN	Transgelin-2 (Fragment) OS=Homo sapiens GN=TAGLN2 PE=1 SV=1	HUMAN	4	0.92045	0.838813	1.20226	0.744732	1.10662	0.413047	0.101333	1.5417	0.0409261	0.636796	1.23595	0.594211	1.40605	0.879023	1.87068	0.685488	0.305651	1.40605	0.369828	0.963829	1.04713	0.964274	1.58489	0.660693	1.70608
221	7.44	50.68	80.34	76.07	72.22	tr|A0A087WYL9|A0A087WYL9_HUMAN	Ig kappa chain C region OS=Homo sapiens GN=IGKC PE=1 SV=1	HUMAN	278	0.724436	0.558566	2.29087	0.239883	1.65959	0.83946	0.781103	2.208	0.366438	1.85353	1.61436	0.33124	2.01372	0.801678	3.66438	0.77983	0.89807	1.80302	0.170608	1.40605	0.369828	0.210384	2.12814	0.0235505	0.787046
222	7.41	7.46	22.31	16.27	12.34	sp|P49908|SEPP1_HUMAN	Selenoprotein P OS=Homo sapiens GN=SEPP1 PE=1 SV=3	HUMAN	6	0.765597	0.540758	1.15878	0.613762	0.887156	0.77983	0.629998	1.19124	0.60256	0.928966	0.60256	0.25089	1.21339	0.413047	0.731139	0.903649	0.871536	1.1695	0.751623	1.05682	0.654636	0.320896	1.30617	0.413047	0.855067
223	7.4	7.44	14.71	13.01	9.382	sp|P27918|PROP_HUMAN	Properdin OS=Homo sapiens GN=CFP PE=1 SV=2	HUMAN	4	0.717794	0.483893	1.31826	0.510505	0.946237	0.946237	0.902998	1.1695	0.809096	1.10662	0.660693	0.246852	1.18032	0.515229	0.77983	0.630957	0.248706	1.19124	0.496592	0.751623	0.559758	0.221864	1.33045	0.363078	0.744732
224	7.39	7.51	13.59	9.556	5.249	sp|P54802|ANAG_HUMAN	Alpha-N-acetylglucosaminidase OS=Homo sapiens GN=NAGLU PE=1 SV=2	HUMAN	5	0.862979	0.624469	1.47231	0.554626	1.27057	0.847227	0.639928	1.1695	0.717794	0.990832	0.666807	0.242381	1.2942	0.398107	0.862979	1.07647	0.913928	1.38038	0.77983	1.51356	1.22462	0.566352	1.21339	1.00925	1.58489
225	7.27	7.42	21.78	10.41	5.556	sp|P18206|VINC_HUMAN	Vinculin OS=Homo sapiens GN=VCL PE=1 SV=4	HUMAN	5	2.53513	0.00168722	1.6293	1.55597	6.66807	0.691831	0.331877	1.49968	0.100925	1.03753	0.515229	0.189689	1.97697	0.140605	1.01859	0.737904	0.323394	1.43219	0.30479	1.05682	1.36773	0.151721	1.51356	0.903649	2.22844
226	6.98	7.01	16.47	11.49	9.434	sp|Q13740|CD166_HUMAN	CD166 antigen OS=Homo sapiens GN=ALCAM PE=1 SV=2	HUMAN	5	1.13763	0.460837	1.33045	0.855067	1.51356	1.13763	0.481027	1.44544	0.787046	1.64437	1	0.943139	1.24738	0.801678	1.24738	1.13763	0.476482	1.24738	0.912011	1.41906	1.1272	0.514807	1.24738	0.903649	1.40605
227	6.63	6.64	14.18	7.183	7.183	sp|Q6UX71|PXDC2_HUMAN	Plexin domain-containing protein 2 OS=Homo sapiens GN=PLXDC2 PE=1 SV=1	HUMAN	4	1.11686	0.418563	1.19124	0.937562	1.33045	1.07647	0.400047	1.19124	0.903649	1.28233	0.903649	0.436497	1.22462	0.737904	1.10662	1.04713	0.61677	1.15878	0.903649	1.21339	1.00925	0.492316	1.1695	0.862979	1.18032
228	6.6	40.6	93.58	87.77	77.37	tr|A0A0G2JPD4|A0A0G2JPD4_HUMAN	Ig gamma-4 chain C region (Fragment) OS=Homo sapiens GN=IGHG4 PE=1 SV=2	HUMAN	200	0.125893	0.0436508	2.91072	0.0239883	0.366438	0.246604	0.0731451	1.85353	0.0816582	0.457088	1.14815	0.690681	1.14815	1	1.34276	0.229087	0.081119	1.94089	0.0855067	0.444631	0.11272	0.0692165	3.31131	0.0398107	0.37325
229	6.53	6.59	12.4	4.064	2.313	sp|Q76LX8|ATS13_HUMAN	A disintegrin and metalloproteinase with thrombospondin motifs 13 OS=Homo sapiens GN=ADAMTS13 PE=1 SV=1	HUMAN	3	0.751623	0.226384	1.55597	0.436516	1.1695	0.717794	0.444513	1.40605	0.356451	1.00925	0.559758	0.101059	1.67494	0.157036	0.937562	0.855067	0.639436	1.34276	0.597035	1.14815	0.801678	0.366767	1.43219	0.505825	1.14815
230	6.51	19.85	94.12	85.71	76.47	tr|A0A0B4J1Y9|A0A0B4J1Y9_HUMAN	Protein IGHV3-72 (Fragment) OS=Homo sapiens GN=IGHV3-72 PE=1 SV=1	HUMAN	86	1.23595	0.342985	1.24738	0.990832	1.5417	1.09648	0.660669	1.38038	0.794328	1.51356	1.1695	0.465456	1.24738	0.937562	1.45881	1.07647	0.638493	1.38038	0.77983	1.48594	1.25893	0.333466	1.24738	1.00925	1.57036
231	6.39	8.58	16.61	8.55	4.967	sp|Q13201|MMRN1_HUMAN	Multimerin-1 OS=Homo sapiens GN=MMRN1 PE=1 SV=3	HUMAN	5	1.2942	0.0363516	1.33045	0.972747	2.07014	0.954993	0.963115	1.38038	0.672977	1.31826	0.954993	0.903092	1.49968	0.613762	1.43219	1.04713	0.396662	1.20226	0.870964	1.35519	1.31826	0.0672772	1.27057	1.03753	1.99526
232	6.38	7.09	19.9	14.29	10.75	sp|P35527|K1C9_HUMAN	Keratin, type I cytoskeletal 9 OS=Homo sapiens GN=KRT9 PE=1 SV=3	HUMAN	6	1.00925	0.550803	4.28549	0.235505	1.58489	0.765597	0.379085	1.58489	0.49204	1.21339	4.83059	0.0119527	1.80302	2.67917	14.3219	1.90546	0.220784	1.6293	1.1695	3.46737	2.88403	0.118301	1.69044	1.70608	7.04693
233	6.36	6.4	15.98	14.25	10.8	sp|Q6UXB8|PI16_HUMAN	Peptidase inhibitor 16 OS=Homo sapiens GN=PI16 PE=1 SV=1	HUMAN	5	0.363078	0.111703	1.8197	0.0310456	0.660693	1.25893	0.358279	1.41906	0.887156	1.90546	0.636796	0.215003	1.49968	0.277971	0.954993	1.00925	0.844573	1.51356	0.666807	1.43219	0.630957	0.25514	1.28233	0.231206	0.809096
234	6.27	6.39	12.98	7.733	6.029	sp|Q16853|AOC3_HUMAN	Membrane primary amine oxidase OS=Homo sapiens GN=AOC3 PE=1 SV=3	HUMAN	4	1.14815	0.611293	1.59956	0.717794	1.8197	1.1695	0.438795	1.23595	0.946237	1.88799	0.440555	0.257892	1.97697	0.060256	0.870964	1.20226	0.448455	1.43219	0.83946	2.01372	1.58489	0.171332	1.61436	0.981748	3.19154
235	6.25	6.93	26.81	18.07	10.54	sp|P00338|LDHA_HUMAN	L-lactate dehydrogenase A chain OS=Homo sapiens GN=LDHA PE=1 SV=2	HUMAN	4	1.34276	0.325838	1.36773	0.981748	2.12814	0.83946	0.551395	1.49968	0.510505	1.25893	0.483059	0.246025	2.10863	0.128233	1.01859	0.630957	0.185316	1.34276	0.239883	0.847227	1.22462	0.483252	1.80302	0.679204	2.29087
236	6.19	6.2	42.97	39.84	30.47	sp|P02775|CXCL7_HUMAN	Platelet basic protein OS=Homo sapiens GN=PPBP PE=1 SV=3	HUMAN	3	0.147231	0.0174736	2.77971	0.0229087	0.409261	0.679204	0.404759	1.65959	0.349945	1.1272	0.277971	0.0274958	1.8197	0.030479	0.505825	0.744732	0.325033	1.33045	0.519996	0.990832	0.487529	0.0803486	1.58489	0.235505	0.772681
237	6.17	7.55	85.29	77.45	77.45	tr|A0A087X0P6|A0A087X0P6_HUMAN	Protein IGKV2D-29 OS=Homo sapiens GN=IGKV2D-29 PE=1 SV=1	HUMAN	23	1.30617	0.569825	6.08135	0.214783	7.94328	0.855067	0.743891	4.01791	0.212814	3.43558	1.22462	0.647426	2.72898	0.448745	3.34195	0.928966	0.882735	5.34564	0.17378	4.96592	0.912011	0.848702	8.70964	0.104713	7.94328
238	6.15	13.56	17.63	13.73	11.53	sp|P13647|K2C5_HUMAN	Keratin, type II cytoskeletal 5 OS=Homo sapiens GN=KRT5 PE=1 SV=3	HUMAN	7	0.903649	0.508518	1.36773	0.660693	1.23595	0.903649	0.497386	1.28233	0.704693	1.15878	1.11686	0.447392	1.24738	0.895365	1.38038	0.831764	0.24295	1.23595	0.666807	1.02802	0.963829	0.832884	1.35519	0.711214	1.30617
239	6.11	6.16	28.57	25.45	20.98	sp|P02741|CRP_HUMAN	C-reactive protein OS=Homo sapiens GN=CRP PE=1 SV=1	HUMAN	5	8.16582	0.00185564	2.44343	3.34195	24.2103	0.17378	0.644535	5.34564	0.049204	0.928966	6.30957	0.00354035	2.37684	2.65461	19.2309	0.110662	0.285809	3.40408	0.0205116	0.376704	6.30957	0.0029127	2.31206	2.72898	19.2309
240	6.02	12.8	79.51	71.31	54.1	sp|P0DJI8|SAA1_HUMAN	Serum amyloid A-1 protein OS=Homo sapiens GN=SAA1 PE=1 SV=1	HUMAN	17	6.91831	0.00528196	2.05116	3.37287	31.3329	0.0816582	0.247556	6.30957	0.0343558	0.515229	0.816582	0.278684	1.72187	0.534564	1.40605	0.972747	0.882784	1.45881	0.440555	1.41906	6.08135	0.00225127	1.94089	3.13329	31.3329
241	6	11.76	82.05	57.26	55.56	tr|A0A0B4J1V4|A0A0B4J1V4_HUMAN	Protein IGHV1-46 (Fragment) OS=Homo sapiens GN=IGHV1-46 PE=4 SV=1	HUMAN	36	1.22462	0.665636	1.38038	0.887156	1.70608	1.40605	0.480375	1.38038	1.01859	1.94089	1.24738	0.540705	1.52757	0.816582	1.90546	0.963829	0.967329	1.38038	0.698232	1.33045	1.1272	0.716171	1.38038	0.816582	1.55597
242	6	8	11.27	6.792	6.214	sp|Q8NBP7|PCSK9_HUMAN	Proprotein convertase subtilisin/kexin type 9 OS=Homo sapiens GN=PCSK9 PE=1 SV=3	HUMAN	6	1.09648	0.602654	1.20226	0.912011	1.31826	0.862979	0.642296	1.18032	0.731139	1.01859	0.912011	0.721733	1.31826	0.691831	1.20226	1	0.781576	1.20226	0.831764	1.20226	0.937562	0.902709	1.33045	0.704693	1.24738
243	6	7.88	39.37	35.43	35.43	sp|P55056|APOC4_HUMAN	Apolipoprotein C-IV OS=Homo sapiens GN=APOC4 PE=1 SV=1	HUMAN	7	0.704693	0.616741	1.5417	0.428549	1.08643	0.654636	0.50341	1.5417	0.390841	1.00925	0.570164	0.350816	1.44544	0.343558	0.824138	0.554626	0.297504	1.31826	0.363078	0.731139	0.210863	0.226713	2.53513	0.0212814	0.534564
244	5.89	5.94	28.69	17.26	10.4	sp|P18428|LBP_HUMAN	Lipopolysaccharide-binding protein OS=Homo sapiens GN=LBP PE=1 SV=3	HUMAN	4	1.41906	0.259954	1.24738	1.13763	2.208	0.912011	0.791006	1.5417	0.524807	1.40605	1.10662	0.878062	1.44544	0.765597	1.7378	0.428549	0.0602899	1.55597	0.0159956	0.666807	1.1272	0.822219	1.59956	0.704693	1.88799
245	5.85	5.94	16.67	10.38	5.298	tr|E9PEP6|E9PEP6_HUMAN	Neuropilin-1 OS=Homo sapiens GN=NRP1 PE=1 SV=2	HUMAN	4	1.15878	0.373759	1.28233	0.903649	1.64437	0.946237	0.939695	1.22462	0.731139	1.15878	0.758578	0.286084	1.30617	0.387258	0.990832	1.13763	0.395875	1.21339	0.937562	1.55597	0.963829	0.800676	1.31826	0.698232	1.27057
246	5.8	5.84	8.617	4.308	3.175	sp|P12830|CADH1_HUMAN	Cadherin-1 OS=Homo sapiens GN=CDH1 PE=1 SV=3	HUMAN	3	0.912011	0.834427	1.39316	0.642688	1.27057	1.15878	0.678201	1.34276	0.862979	1.67494	0.265461	0.14755	2.70396	0.0580764	0.717794	0.946237	0.966039	1.57036	0.60256	1.48594	0.772681	0.74563	1.85353	0.291072	1.43219
247	5.79	5.86	31.16	27.54	18.84	tr|J3KPA1|J3KPA1_HUMAN	Cysteine-rich secretory protein 3 OS=Homo sapiens GN=CRISP3 PE=1 SV=1	HUMAN	6	0.903649	0.769835	1.18032	0.751623	1.0666	1.15878	0.903733	1.36773	0.847227	1.58489	0.83946	0.340186	1.23595	0.642688	1.03753	1.55597	0.196032	1.28233	1.21339	2.22844	0.92045	0.568939	1.20226	0.731139	1.10662
248	5.78	5.81	27.16	16.42	15.22	sp|P04406|G3P_HUMAN	Glyceraldehyde-3-phosphate dehydrogenase OS=Homo sapiens GN=GAPDH PE=1 SV=3	HUMAN	4	1.34276	0.744829	1.30617	1.02802	1.94089	0.636796	0.648542	1.35519	0.316228	0.862979	0.816582	0.698704	1.97697	0.380189	1.61436	0.724436	0.659098	1.40605	0.428549	1.01859	1.21339	0.991265	2.05116	0.591562	2.63027
249	5.75	21.04	31.76	24.41	21.08	tr|B1AHL2|B1AHL2_HUMAN	Fibulin-1 OS=Homo sapiens GN=FBLN1 PE=1 SV=1	HUMAN	18	1	0.939467	1.11686	0.895365	1.11686	0.990832	0.874622	1.11686	0.887156	1.10662	1.01859	0.757136	1.14815	0.887156	1.1695	0.972747	0.821468	1.11686	0.870964	1.08643	1.04713	0.524442	1.15878	0.903649	1.21339
250	5.73	9.42	62.39	42.74	34.19	sp|P01776|HV315_HUMAN	Ig heavy chain V-III region WAS OS=Homo sapiens PE=1 SV=1	HUMAN	54	0.946237	0.915786	1.40605	0.564937	1.33045	1.2942	0.852969	1.33045	0.972747	2.10863	1.49968	0.734231	1.39316	1.07647	2.67917	1.1272	0.973432	1.21339	0.928966	1.69044	0.801678	0.852324	1.34276	0.255859	1.07647
251	5.67	5.69	15.12	6.261	4.83	sp|Q14126|DSG2_HUMAN	Desmoglein-2 OS=Homo sapiens GN=DSG2 PE=1 SV=2	HUMAN	4	0.946237	0.857426	1.38038	0.679204	1.30617	0.765597	0.256457	1.39316	0.554626	1.0666	0.870964	0.501598	1.18032	0.731139	1.02802	0.801678	0.304659	1.33045	0.60256	1.0666	1.02802	0.695967	1.27057	0.809096	1.30617
252	5.59	23.25	92.31	91.45	83.76	tr|A0A0B4J1X5|A0A0B4J1X5_HUMAN	Protein IGHV3-74 (Fragment) OS=Homo sapiens GN=IGHV3-74 PE=1 SV=1	HUMAN	105	0.564937	0.710399	1.40605	0.340408	0.794328	0.787046	0.855435	1.35519	0.559758	1.0666	1.1695	0.624112	1.1695	1	1.38038	0.794328	0.812395	1.18032	0.654636	0.937562	1.0666	0.541864	1.23595	0.862979	1.33045
253	5.58	8.69	68.91	53.78	49.58	sp|P01773|HV312_HUMAN	Ig heavy chain V-III region BUR OS=Homo sapiens PE=1 SV=1	HUMAN	20	1.1272	0.943985	1.55597	0.724436	1.90546	1.57036	0.693791	1.39316	1.1272	3.28095	2.37684	0.415378	1.41906	1.67494	5.80764	1.47231	0.670809	1.43219	1.02802	2.93765	1.05682	0.993136	1.52757	0.691831	1.75388
254	5.52	5.6	24.51	13.59	12.62	sp|P07339|CATD_HUMAN	Cathepsin D OS=Homo sapiens GN=CTSD PE=1 SV=1	HUMAN	4	0.625173	0.392442	1.88799	0.293765	1.18032	0.794328	0.653272	1.41906	0.496592	1.1272	0.398107	0.112378	1.67494	0.0816582	0.666807	0.597035	0.4039	1.59956	0.222844	0.954993	0.642688	0.265052	1.65959	0.267917	1.0666
255	5.39	5.5	7.059	2.768	2.215	sp|Q6YHK3|CD109_HUMAN	CD109 antigen OS=Homo sapiens GN=CD109 PE=1 SV=2	HUMAN	4	1.00925	0.913199	1.38038	0.731139	1.39316	1.10662	0.556785	1.38038	0.801678	1.52757	0.954993	0.818918	1.38038	0.691831	1.31826	1.02802	0.837443	1.38038	0.744732	1.41906	1.07647	0.647042	1.38038	0.77983	1.48594
256	5.22	5.25	38.61	34.65	34.65	sp|P02776|PLF4_HUMAN	Platelet factor 4 OS=Homo sapiens GN=PF4 PE=1 SV=2	HUMAN	3	1.27057	0.867253	1.48594	0.855067	2.31206	1.36773	0.88101	1.39316	0.981748	3.83707	1.05682	0.729595	1.41906	0.744732	2.05116	1.34276	0.900451	1.35519	0.990832	3.69828	0.862979	0.603925	1.38038	0.549541	1.19124
257	5.17	7.42	21.16	10.15	8.168	tr|B1ALD9|B1ALD9_HUMAN	Periostin OS=Homo sapiens GN=POSTN PE=1 SV=1	HUMAN	5	1.10662	0.433013	1.38038	0.801678	1.52757	0.946237	0.67498	1.38038	0.685488	1.30617	1.00925	0.882485	1.38038	0.731139	1.39316	0.954993	0.749286	1.38038	0.691831	1.31826	1.05682	0.679502	1.40605	0.751623	1.48594
258	5.17	5.22	15.37	11.2	7.211	sp|P04040|CATA_HUMAN	Catalase OS=Homo sapiens GN=CAT PE=1 SV=3	HUMAN	3	2.14783	0.13204	2.29087	0.937562	7.72681	0.248886	0.0595681	3.22107	0.0149968	0.801678	1.52757	0.610385	2.35505	0.648634	4.83059	0.92045	0.674431	2.51189	0.416869	2.31206	1.87068	0.31333	2.35505	0.794328	7.11213
259	5.13	5.16	24.11	16.07	12.05	sp|P30041|PRDX6_HUMAN	Peroxiredoxin-6 OS=Homo sapiens GN=PRDX6 PE=1 SV=3	HUMAN	3	2.70396	0.0871594	2.39883	1.1272	19.2309	0.887156	0.715583	2.85759	0.12942	2.53513	1.87068	0.41084	2.80543	0.666807	7.37904	1.41906	0.598039	2.26986	0.625173	5.86138	2.29087	0.142545	2.208	1.03753	15.8489
260	5.1	9.46	72.03	72.03	64.41	tr|A0A075B6Q5|A0A075B6Q5_HUMAN	Protein IGHV3-64 (Fragment) OS=Homo sapiens GN=IGHV3-64 PE=1 SV=1	HUMAN	15	0.963829	0.956162	2.0893	0.461318	2.01372	0.928966	0.899422	2.0893	0.444631	1.94089	1.05682	0.890965	2.0893	0.505825	2.208	1.09648	0.83395	2.0893	0.524807	2.29087	0.946237	0.922379	2.0893	0.452898	1.97697
261	5.1	5.15	28.75	21.25	19.17	sp|P08294|SODE_HUMAN	Extracellular superoxide dismutase [Cu-Zn] OS=Homo sapiens GN=SOD3 PE=1 SV=2	HUMAN	4	0.879023	0.703727	1.35519	0.529663	1.19124	1.97697	0.0395111	1.65959	1.19124	4.16869	1.44544	0.18613	1.61436	0.895365	2.75423	0.83946	0.824505	1.77011	0.30479	1.48594	1.23595	0.442297	1.59956	0.772681	2.18776
262	5.07	7.24	57.98	50.42	40.34	tr|A0A0B4J1V2|A0A0B4J1V2_HUMAN	Protein IGHV2-26 (Fragment) OS=Homo sapiens GN=IGHV2-26 PE=1 SV=1	HUMAN	7	1.0666	0.813201	1.38038	0.772681	1.47231	0.972747	0.716615	2.65461	0.366438	2.58226	1.35519	0.580432	2.03236	0.666807	2.75423	0.990832	0.997895	1.5417	0.642688	1.52757	1.55597	0.397441	1.38038	1.1272	2.14783
263	5.07	5.54	9.467	4.461	3.264	tr|F5H7V9|F5H7V9_HUMAN	Tenascin OS=Homo sapiens GN=TNC PE=1 SV=1	HUMAN	5	1.5417	0.00964443	1.30617	1.18032	3.53183	0.794328	0.28906	1.70608	0.187068	1.35519	1.14815	0.131109	1.48594	0.772681	1.61436	0.879023	0.212741	1.39316	0.359749	1.22462	1.22462	0.220985	1.36773	0.895365	1.97697
264	5.02	5.05	26.15	15.77	14.23	sp|P00918|CAH2_HUMAN	Carbonic anhydrase 2 OS=Homo sapiens GN=CA2 PE=1 SV=2	HUMAN	4	1.95884	0.0671867	1.45881	1.34276	4.36516	0.554626	0.196378	1.70608	0.077983	0.946237	1.39316	0.317681	1.51356	0.92045	2.60615	1.31826	0.496868	1.38038	0.954993	2.39883	1.88799	0.0770648	1.36773	1.38038	4.09261
265	4.97	5.01	26.54	19.62	19.62	tr|K7ERG9|K7ERG9_HUMAN	Complement factor D OS=Homo sapiens GN=CFD PE=1 SV=1	HUMAN	4	0.625173	0.987602	2.05116	0.226986	1.28233	0.597035	0.480546	1.85353	0.222844	1.10662	0.432514	0.267026	1.99526	0.101859	0.862979	0.387258	0.27127	1.99526	0.0824138	0.772681	0.772681	0.761551	1.44544	0.483059	1.11686
266	4.86	7.04	54.13	51.38	46.79	sp|P01612|KV120_HUMAN	Ig kappa chain V-I region Mev OS=Homo sapiens PE=1 SV=1	HUMAN	20	0.972747	0.782936	1.57036	0.630957	1.52757	1.1272	0.852048	1.65959	0.679204	2.03236	2.29087	0.25674	1.59956	1.43219	6.36796	1.02802	0.518978	1.67494	0.613762	1.78649	1.14815	0.876524	1.38038	0.831764	2.39883
267	4.82	4.85	24.8	16.26	13.01	tr|E7EX29|E7EX29_HUMAN	14-3-3 protein zeta/delta (Fragment) OS=Homo sapiens GN=YWHAZ PE=1 SV=1	HUMAN	3	2.01372	0.167677	1.41906	1.41906	2.93765	0.448745	0.178661	1.59956	0.131826	0.717794	0.809096	0.651226	1.39316	0.580764	1.1272	0.751623	0.544446	1.39316	0.534564	1.04713	0.912011	0.867473	3.66438	0.244343	3.34195
268	4.74	9.62	78.9	65.14	58.72	sp|P83593|KV405_HUMAN	Ig kappa chain V-IV region STH (Fragment) OS=Homo sapiens PE=1 SV=1	HUMAN	19	0.698232	0.316288	1.55597	0.363078	1.08643	0.954993	0.899752	1.55597	0.608135	1.48594	1.39316	0.275054	1.55597	0.895365	2.31206	1.01859	0.69037	1.51356	0.672977	1.55597	1.0666	0.835937	1.44544	0.737904	1.58489
269	4.72	4.79	22.75	14.69	14.69	sp|Q13103|SPP24_HUMAN	Secreted phosphoprotein 24 OS=Homo sapiens GN=SPP2 PE=1 SV=1	HUMAN	3	0.946237	0.468986	1.13763	0.831764	1.07647	1.1272	0.328914	1.13763	0.990832	1.28233	1.05682	0.717014	1.20226	0.879023	1.27057	1.11686	0.311821	1.13763	0.981748	1.27057	1.09648	0.533974	1.18032	0.928966	1.28233
270	4.69	4.73	45.08	37.7	22.13	tr|H0YL18|H0YL18_HUMAN	Beta-2-microglobulin OS=Homo sapiens GN=B2M PE=1 SV=1	HUMAN	3	1.43219	0.384437	1.24738	1.14815	1.87068	1.04713	0.961997	1.24738	0.83946	1.30617	1.00925	0.990014	1.15878	0.870964	1.18032	0.937562	0.925239	1.18032	0.787046	1.10662	1.07647	0.677872	1.44544	0.744732	1.57036
271	4.57	8.56	59.83	56.41	51.28	tr|A0A0B4J2D9|A0A0B4J2D9_HUMAN	Protein IGKV1D-13 (Fragment) OS=Homo sapiens GN=IGKV1D-13 PE=1 SV=1	HUMAN	22	1.05682	0.869714	1.36773	0.772681	1.47231	0.963829	0.882031	1.31826	0.717794	1.27057	1.27057	0.376159	1.35519	0.937562	1.80302	1.04713	0.760258	1.6293	0.642688	1.70608	1.41906	0.342688	1.39316	1.01859	2.07014
272	4.53	9.19	67.24	59.48	43.1	tr|A0A0C4DH36|A0A0C4DH36_HUMAN	Protein IGHV3-38 (Fragment) OS=Homo sapiens GN=IGHV3-38 PE=1 SV=1	HUMAN	16	1.13763	0.672661	1.38038	0.824138	1.57036	1.05682	0.776173	1.38038	0.765597	1.45881	1.10662	0.700909	1.38038	0.801678	1.52757	1	0.92561	1.38038	0.724436	1.38038	1.1272	0.763887	1.38038	0.816582	1.55597
273	4.53	7.95	33.8	32.86	29.11	sp|P15814|IGLL1_HUMAN	Immunoglobulin lambda-like polypeptide 1 OS=Homo sapiens GN=IGLL1 PE=1 SV=1	HUMAN	11	1.14815	0.885407	1.78649	0.642688	1.94089	1.77011	0.537859	1.52757	1.15878	4.7863	2.05116	0.194953	1.47231	1.39316	6.60693	1.02802	0.855713	1.59956	0.642688	1.61436	1.05682	0.978892	1.61436	0.654636	1.65959
274	4.5	4.52	14.76	6.777	3.916	sp|Q14515|SPRL1_HUMAN	SPARC-like protein 1 OS=Homo sapiens GN=SPARCL1 PE=1 SV=2	HUMAN	2	1.09648	0.444213	1.2942	0.847227	1.41906	0.937562	0.682191	1.18032	0.794328	1.10662	0.879023	0.448224	1.47231	0.597035	1.2942	1.04713	0.64207	1.25893	0.831764	1.31826	1	0.90218	1.18032	0.847227	1.18032
275	4.49	12.18	68.7	59.13	54.78	sp|P01767|HV306_HUMAN	Ig heavy chain V-III region BUT OS=Homo sapiens PE=1 SV=1	HUMAN	34	0.972747	1	1.38038	0.704693	1.34276	1.0666	0.815091	1.38038	0.772681	1.47231	1.41906	0.434288	1.38038	1.02802	1.95884	1.01859	0.878864	1.38038	0.737904	1.40605	1.13763	0.689779	1.38038	0.824138	1.57036
276	4.42	11.36	75	68.1	60.34	sp|P01781|HV320_HUMAN	Ig heavy chain V-III region GAL OS=Homo sapiens PE=1 SV=1	HUMAN	39	0.794328	0.866567	1.39316	0.376704	1.10662	1.03753	0.932546	1.38038	0.751623	1.5417	1.58489	0.151001	1.30617	1.21339	3.49945	1.02802	0.434187	1.36773	0.751623	1.45881	1.33045	0.365436	1.33045	1	2.67917
277	4.4	4.42	22.73	19.48	15.58	sp|P00441|SODC_HUMAN	Superoxide dismutase [Cu-Zn] OS=Homo sapiens GN=SOD1 PE=1 SV=2	HUMAN	3	1.07647	0.658162	1.24738	0.862979	1.34276	0.912011	0.507677	1.24738	0.731139	1.13763	0.990832	0.855523	1.44544	0.685488	1.43219	0.990832	0.737527	1.24738	0.794328	1.23595	0.954993	0.836447	1.24738	0.765597	1.19124
278	4.35	8.79	21.8	14.69	11.61	sp|Q86U17|SPA11_HUMAN	Serpin A11 OS=Homo sapiens GN=SERPINA11 PE=2 SV=2	HUMAN	7	0.928966	0.76184	1.20226	0.772681	1.11686	0.937562	0.853542	1.18032	0.794328	1.10662	0.912011	0.687261	1.18032	0.772681	1.07647	0.887156	0.620662	1.18032	0.751623	1.04713	0.963829	0.809802	1.18032	0.816582	1.13763
279	4.34	10.09	76.56	70.31	59.38	sp|P06311|KV311_HUMAN	Ig kappa chain V-III region IARC/BL41 OS=Homo sapiens PE=4 SV=1	HUMAN	22	0.580764	0.562284	1.27057	0.394457	0.737904	1.27057	0.639877	1.21339	1.04713	1.61436	1.59956	0.560065	1.19124	1.34276	1.97697	0.972747	0.971875	1.20226	0.801678	1.1695	1.00925	0.922712	1.19124	0.847227	1.20226
280	4.31	4.33	12.42	4.261	1.995	sp|P54289|CA2D1_HUMAN	Voltage-dependent calcium channel subunit alpha-2/delta-1 OS=Homo sapiens GN=CACNA2D1 PE=1 SV=3	HUMAN	2	1.03753	0.795716	1.23595	0.83946	1.28233	1	0.948355	1.18032	0.847227	1.18032	0.83946	0.314609	1.27057	0.660693	1.0666	0.990832	0.99171	1.18032	0.83946	1.1695	1.0666	0.66172	1.23595	0.862979	1.31826
281	4.31	4.33	27.88	19.39	12.12	sp|P62937|PPIA_HUMAN	Peptidyl-prolyl cis-trans isomerase A OS=Homo sapiens GN=PPIA PE=1 SV=2	HUMAN	2	1.38038	0.312703	1.6293	0.847227	2.80543	0.591562	0.199171	1.48594	0.0660693	0.879023	0.954993	0.909234	1.88799	0.496592	1.80302	0.580764	0.232098	1.95884	0.100925	1.13763	1.10662	0.750962	1.7378	0.636796	2.07014
282	4.27	4.28	28.5	17.76	12.15	tr|J3QQX6|J3QQX6_HUMAN	Intercellular adhesion molecule 2 (Fragment) OS=Homo sapiens GN=ICAM2 PE=1 SV=1	HUMAN	2	1.05682	0.890822	1.75388	0.60256	1.85353	1.02802	0.917245	1.21339	0.847227	1.24738	0.83946	0.409955	1.44544	0.580764	1.21339	1.18032	0.412147	1.34276	0.879023	1.57036	1.1272	0.633877	1.36773	0.824138	1.5417
283	4.23	4.37	57.26	47.86	43.59	tr|A0A0C4DH34|A0A0C4DH34_HUMAN	Protein IGHV4-28 (Fragment) OS=Homo sapiens GN=IGHV4-28 PE=1 SV=1	HUMAN	9	1.31826	0.6992	1.48594	0.887156	2.35505	1.72187	0.561272	1.5417	1.11686	3.22107	2.46604	0.329452	1.90546	1.2942	5.7544	1.57036	0.662167	1.5417	1.01859	3.76704	0.717794	0.706039	1.64437	0.448745	1.18032
284	4.19	4.74	41.07	38.39	38.39	sp|P01613|KV121_HUMAN	Ig kappa chain V-I region Ni OS=Homo sapiens PE=1 SV=1	HUMAN	28	1.5417	0.907267	1.5417	1	4.87528	0.972747	0.305759	1.97697	0.534564	1.92309	3.13329	0.280564	2.31206	1.35519	8.95365	1.04713	0.522426	1.5417	0.679204	1.65959	0.77983	0.673238	1.57036	0.380189	1.22462
285	4.19	4.34	54.7	39.32	23.08	tr|A0A0C4DH39|A0A0C4DH39_HUMAN	Protein IGHV1-58 (Fragment) OS=Homo sapiens GN=IGHV1-58 PE=4 SV=1	HUMAN	7	1.30617	0.608283	2.0893	0.625173	2.72898	0.744732	0.601226	2.0893	0.356451	1.55597	0.772681	0.635893	2.0893	0.369828	1.61436	0.737904	0.591431	2.0893	0.353183	1.5417	0.912011	0.864829	2.0893	0.436516	1.90546
286	4.18	10.12	60.68	57.26	43.59	tr|A0A0B4J1U1|A0A0B4J1U1_HUMAN	Protein IGLV1-44 (Fragment) OS=Homo sapiens GN=IGLV1-44 PE=1 SV=3	HUMAN	23
287	4.15	7.34	43.54	26.53	26.53	sp|P69892|HBG2_HUMAN	Hemoglobin subunit gamma-2 OS=Homo sapiens GN=HBG2 PE=1 SV=2	HUMAN	10	1.01859	0.956815	2.80543	0.363078	2.85759	0.981748	0.981849	2.0893	0.469894	2.05116	1.87068	0.316415	2.0893	0.895365	3.94457	1.36773	0.520169	2.10863	0.648634	2.85759	1.51356	0.435167	4.7863	0.316228	7.24436
288	4.1	6.57	55.56	49.57	39.32	tr|A0A075B7B8|A0A075B7B8_HUMAN	Protein IGHV3OR16-12 (Fragment) OS=Homo sapiens GN=IGHV3OR16-12 PE=1 SV=1	HUMAN	47	0.990832	0.904408	1.24738	0.77983	1.23595	0.912011	0.892369	1.25893	0.625173	1.14815	1.27057	0.758887	1.35519	0.937562	1.75388	0.787046	0.867508	1.28233	0.394457	1.00925	0.990832	0.913332	1.20226	0.824138	1.19124
289	4.08	52.95	80.04	71.59	65.83	tr|A0A087WVW2|A0A087WVW2_HUMAN	Ig gamma-3 chain C region OS=Homo sapiens GN=IGHG3 PE=1 SV=1	HUMAN	121	0.895365	0.671536	1.97697	0.452898	1.77011	0.946237	0.847761	1.38038	0.685488	1.30617	1.18032	0.471703	2.31206	0.510505	2.72898	0.765597	0.308476	2.01372	0.380189	1.5417	1.01859	0.892061	2.33346	0.436516	2.37684
290	4.03	4.11	15.83	8.845	3.566	tr|A0A0A0MTR1|A0A0A0MTR1_HUMAN	Cadherin-13 OS=Homo sapiens GN=CDH13 PE=1 SV=2	HUMAN	3	0.559758	0.432476	1.41906	0.194089	0.794328	0.912011	0.930231	1.51356	0.570164	1.38038	0.369828	0.330405	1.90546	0.0619441	0.704693	0.879023	0.916336	1.57036	0.501187	1.38038	0.824138	0.663838	1.59956	0.457088	1.31826
291	4.03	4.1	17.7	12.13	12.13	sp|Q9UJJ9|GNPTG_HUMAN	N-acetylglucosamine-1-phosphotransferase subunit gamma OS=Homo sapiens GN=GNPTG PE=1 SV=1	HUMAN	3	1.09648	0.596468	1.24738	0.879023	1.36773	1.1272	0.595887	1.23595	0.912011	1.40605	0.83946	0.398583	1.24738	0.672977	1.04713	1.04713	0.860204	1.24738	0.83946	1.30617	0.928966	0.711742	1.39316	0.666807	1.2942
292	4.03	4.04	21.23	7.221	5.47	tr|B4DNK4|B4DNK4_HUMAN	Pyruvate kinase OS=Homo sapiens GN=PKM PE=1 SV=1	HUMAN	2	1.08643	0.698991	1.40605	0.772681	1.70608	0.903649	0.745921	1.31826	0.510505	1.19124	0.758578	0.41835	1.6293	0.161436	1.23595	1.00925	0.938065	1.47231	0.685488	1.40605	1.41906	0.214652	1.25893	1.1272	2.24905
293	4.02	6.03	11.32	4.938	3.498	sp|P07333|CSF1R_HUMAN	Macrophage colony-stimulating factor 1 receptor OS=Homo sapiens GN=CSF1R PE=1 SV=2	HUMAN	4	1.0666	0.702984	1.24738	0.855067	1.33045	1.0666	0.704452	1.24738	0.855067	1.33045	1.09648	0.625773	1.40605	0.77983	1.5417	0.990832	0.999502	1.34276	0.737904	1.33045	1.33045	0.209314	1.25893	1.05682	1.67494
294	4.01	48.68	79.66	73.31	69.49	tr|A0A087WTX5|A0A087WTX5_HUMAN	Ig kappa chain C region OS=Homo sapiens GN=IGKC PE=1 SV=1	HUMAN	285	1.7378	0.486319	1.75388	0.990832	3.87258	1.49968	0.597589	1.52757	0.981748	3.87258	2.26986	0.199003	1.75388	1.2942	6.30957	1.20226	0.857069	1.49968	0.801678	2.31206	1.01859	0.964481	1.58489	0.642688	1.64437
295	4.01	9.35	60.15	56.39	53.38	sp|P06310|KV206_HUMAN	Ig kappa chain V-II region RPMI 6410 OS=Homo sapiens PE=4 SV=1	HUMAN	25
296	4.01	9.15	52.78	43.52	33.33	sp|P01608|KV116_HUMAN	Ig kappa chain V-I region Roy OS=Homo sapiens PE=1 SV=1	HUMAN	54	2.01372	0.745886	1.67494	1.20226	4.87528	1.41906	0.948259	1.59956	0.887156	3.16228	3.13329	0.805209	1.77011	1.77011	8.79023	0.178649	0.392001	3.0761	0.077983	0.549541	0.608135	0.679767	1.69044	0.369828	1.02802
297	4.01	6.73	75.83	60.83	50.83	tr|A0A0C4DH68|A0A0C4DH68_HUMAN	Protein IGKV2-24 (Fragment) OS=Homo sapiens GN=IGKV2-24 PE=1 SV=1	HUMAN	13	0.787046	0.868554	1.55597	0.291072	1.22462	1.70608	0.614234	1.36773	1.24738	4.65586	2.1677	0.532752	1.55597	1.39316	6.30957	1.65959	0.94581	1.5417	1.07647	3.80189	1.33045	0.896087	1.57036	0.847227	2.67917
298	4.01	6.01	8.939	3.635	2.456	sp|Q12860|CNTN1_HUMAN	Contactin-1 OS=Homo sapiens GN=CNTN1 PE=1 SV=1	HUMAN	3	0.972747	0.953448	1.38038	0.704693	1.34276	1.14815	0.676704	1.38038	0.831764	1.58489	0.711214	0.410173	1.38038	0.515229	0.981748	1.10662	0.740558	1.38038	0.801678	1.52757	1.08643	0.785688	1.38038	0.787046	1.49968
299	4.01	4.64	19.1	11.56	7.384	sp|P29401|TKT_HUMAN	Transketolase OS=Homo sapiens GN=TKT PE=1 SV=3	HUMAN	3	1.27057	0.273767	1.38038	0.92045	1.75388	0.981748	0.94536	1.24738	0.787046	1.22462	0.928966	0.7421	1.24738	0.744732	1.15878	1.14815	0.496148	1.24738	0.92045	1.43219	1	0.978775	1.33045	0.751623	1.33045
300	4.01	4.01	10.69	4.111	2.467	sp|P19021|AMD_HUMAN	Peptidyl-glycine alpha-amidating monooxygenase OS=Homo sapiens GN=PAM PE=1 SV=2	HUMAN	2	0.912011	0.616106	1.38038	0.660693	1.25893	1.01859	0.859199	1.38038	0.737904	1.40605	0.862979	0.427231	1.38038	0.625173	1.19124	0.963829	0.869693	1.38038	0.698232	1.33045	0.954993	0.808711	1.70608	0.559758	1.6293
301	4	10.74	55.74	47.54	37.7	sp|P0DJI9|SAA2_HUMAN	Serum amyloid A-2 protein OS=Homo sapiens GN=SAA2 PE=1 SV=1	HUMAN	12	5.44503	0.197937	2.60615	2.0893	47.4242	0.331131	0.566785	2.39883	0.0214783	0.794328	2.14783	0.409077	2.46604	0.870964	14.3219	0.524807	0.683453	2.07014	0.0559758	1.08643	7.44732	0.166911	2.18776	3.40408	57.544
302	4	7.98	59.83	37.61	37.61	tr|A0A075B7D0|A0A075B7D0_HUMAN	Protein IGHV1OR15-1 (Fragment) OS=Homo sapiens GN=IGHV1OR15-1 PE=4 SV=1	HUMAN	18	1	0.898346	2.48886	0.401791	2.48886	0.981748	0.973001	2.0893	0.469894	2.05116	1.88799	0.331669	2.10863	0.895365	3.94457	0.903649	0.706541	2.85759	0.316228	2.58226	0.972747	0.895076	2.0893	0.465586	2.03236
303	4	6.02	17.8	9.199	6.825	sp|P37837|TALDO_HUMAN	Transaldolase OS=Homo sapiens GN=TALDO1 PE=1 SV=2	HUMAN	3	0.990832	0.989819	18.7068	0.0524807	18.5353	0.159956	0.0425449	33.1131	0.0170608	5.29663	0.251189	0.120273	15.9956	0.0210863	4.01791	0.448745	0.24015	25.5859	0.0331131	11.4815	0.123595	0.0242932	33.1131	0.0102802	4.09261
304	4	4.49	60.55	60.55	44.95	sp|P06888|LV109_HUMAN	Ig lambda chain V-I region EPS OS=Homo sapiens PE=1 SV=1	HUMAN	8	1.19124	0.72268	2.0893	0.570164	2.48886	1.18032	0.72699	2.0893	0.564937	2.46604	1.40605	0.535315	2.10863	0.666807	2.93765	1.19124	0.710582	2.80543	0.42462	3.37287	0.990832	0.9905	2.0893	0.474242	2.07014
305	4	4.12	38.76	24.81	20.93	sp|P01824|HV206_HUMAN	Ig heavy chain V-II region WAH OS=Homo sapiens PE=1 SV=1	HUMAN	6	0.751623	0.810782	1.38038	0.42462	1.03753	1.11686	0.862675	1.27057	0.879023	1.57036	1.1272	0.726261	1.36773	0.824138	1.6293	0.981748	0.967369	1.25893	0.794328	1.23595	0.946237	0.936225	1.31826	0.698232	1.24738
307	4	4.01	19.94	12.88	7.669	sp|Q13790|APOF_HUMAN	Apolipoprotein F OS=Homo sapiens GN=APOF PE=1 SV=2	HUMAN	2	0.83946	0.875483	2.26986	0.356451	1.90546	0.855067	0.802766	1.39316	0.608135	1.19124	0.903649	0.823939	1.38038	0.654636	1.24738	1.72187	0.361448	1.39316	1.23595	2.46604	0.666807	0.501361	1.40605	0.432514	0.937562
308	4	4	14.25	7.945	6.849	sp|P30447|1A23_HUMAN	HLA class I histocompatibility antigen, A-23 alpha chain OS=Homo sapiens GN=HLA-A PE=1 SV=1	HUMAN	2	1.1695	0.295954	1.14815	1.01859	1.35519	1.10662	0.636922	1.22462	0.903649	1.35519	1.1272	0.850289	1.35519	0.831764	1.52757	1.21339	0.676803	1.38038	0.879023	1.67494	1.14815	0.684398	1.22462	0.937562	1.40605
309	3.92	4.01	14.29	8.059	6.593	sp|Q86UD1|OAF_HUMAN	Out at first protein homolog OS=Homo sapiens GN=OAF PE=2 SV=1	HUMAN	2	1.47231	0.535266	1.21339	1.21339	1.80302	1	0.972863	1.27057	0.787046	1.27057	0.824138	0.773128	1.22462	0.642688	1.00925	0.895365	0.861562	1.19124	0.751623	1.0666	0.963829	0.987498	1.38038	0.691831	1.33045
310	3.82	3.89	10.8	7.2	7.2	sp|P17931|LEG3_HUMAN	Galectin-3 OS=Homo sapiens GN=LGALS3 PE=1 SV=5	HUMAN	2	1.10662	0.656765	2.60615	0.42462	2.88403	0.895365	0.69789	1.95884	0.457088	1.75388	0.928966	0.80169	2.05116	0.452898	1.90546	0.824138	0.48779	2.29087	0.359749	1.88799	1.01859	0.905046	1.55597	0.654636	1.58489
311	3.8	10.81	76.07	68.38	68.38	tr|A0A0G2JRQ6|A0A0G2JRQ6_HUMAN	Uncharacterized protein (Fragment) OS=Homo sapiens PE=1 SV=2	HUMAN	61	0.963829	0.902859	1.55597	0.619441	1.49968	0.847227	0.98272	2.03236	0.413047	1.72187	1	0.895273	1.7378	0.57544	1.7378	0.824138	0.876282	1.8197	0.452898	1.49968	1.34276	0.465291	1.41906	0.946237	1.90546
312	3.8	3.83	10.97	2.715	1.697	tr|A0A0B4J1V9|A0A0B4J1V9_HUMAN	Helicase, lymphoid-specific, isoform CRA_b OS=Homo sapiens GN=HELLS PE=1 SV=1	HUMAN	3	0.83946	0.450002	1.48594	0.559758	1.24738	2.03236	0.124773	1.41906	1.43219	3.83707	1.0666	0.840363	1.45881	0.731139	1.67494	0.92045	0.697863	1.45881	0.625173	1.34276	0.787046	0.502596	1.43219	0.519996	1.1272
313	3.78	3.85	12.64	2.634	2.213	sp|Q9H8L6|MMRN2_HUMAN	Multimerin-2 OS=Homo sapiens GN=MMRN2 PE=1 SV=2	HUMAN	2	0.92045	0.799734	1.40605	0.648634	1.2942	1.01859	0.869948	1.48594	0.685488	1.51356	0.765597	0.313918	1.25893	0.613762	0.963829	1.0666	0.849486	1.24738	0.855067	1.33045	1.09648	0.647387	1.24738	0.879023	1.36773
314	3.76	3.94	26.47	15.69	15.69	tr|E9PK25|E9PK25_HUMAN	Cofilin-1 OS=Homo sapiens GN=CFL1 PE=1 SV=1	HUMAN	3	0.83946	0.405411	1.24738	0.679204	1.04713	0.824138	0.380543	1.24738	0.660693	1.02802	0.724436	0.183917	1.24738	0.580764	0.903649	0.824138	0.378012	1.24738	0.660693	1.02802	0.895365	0.646617	1.33045	0.672977	1.19124
315	3.72	7.88	68.52	54.63	49.07	sp|P01619|KV301_HUMAN	Ig kappa chain V-III region B6 OS=Homo sapiens PE=1 SV=1	HUMAN	18	0.847227	0.759166	1.22462	0.501187	1.03753	1.7378	0.747965	1.30617	1.33045	3.94457	1.94089	0.516178	1.27057	1.52757	4.83059	1.08643	0.802059	1.23595	0.879023	1.72187	1.21339	0.803493	1.30617	0.928966	1.85353
316	3.57	10.45	18	10.93	7.388	sp|P35443|TSP4_HUMAN	Thrombospondin-4 OS=Homo sapiens GN=THBS4 PE=1 SV=2	HUMAN	6	0.954993	0.962582	1.27057	0.751623	1.21339	1.08643	0.314785	1.14815	0.946237	1.24738	1.05682	0.568688	1.22462	0.862979	1.2942	0.928966	0.818042	1.22462	0.758578	1.13763	1	0.670812	1.24738	0.801678	1.24738
317	3.56	3.63	15.35	9.302	9.302	tr|U3KPS2|U3KPS2_HUMAN	Myeloblastin OS=Homo sapiens GN=PRTN3 PE=1 SV=1	HUMAN	2	1.8197	0.345347	2.0893	0.870964	3.83707	0.972747	0.972902	5.86138	0.165959	5.70164	1.47231	0.47617	2.10863	0.698232	3.0761	1.1695	0.730392	2.0893	0.559758	2.44343	1.77011	0.361214	8.01678	0.2208	14.0605
318	3.53	5.69	38.97	25.64	25.64	tr|H0YGX7|H0YGX7_HUMAN	Rho GDP-dissociation inhibitor 2 (Fragment) OS=Homo sapiens GN=ARHGDIB PE=1 SV=1	HUMAN	4	0.83946	0.604673	1.38038	0.608135	1.15878	0.855067	0.635916	1.38038	0.619441	1.18032	0.642688	0.249112	1.38038	0.465586	0.887156	0.794328	0.494371	1.38038	0.57544	1.09648	0.731139	0.375744	1.38038	0.529663	1.00925
319	3.53	3.64	22.52	12.37	5.477	sp|P11597|CETP_HUMAN	Cholesteryl ester transfer protein OS=Homo sapiens GN=CETP PE=1 SV=2	HUMAN	4	0.363078	0.130906	1.65959	0.0619441	0.60256	1.00925	0.738526	1.36773	0.737904	1.35519	0.37325	0.0857055	1.5417	0.0591562	0.57544	0.847227	0.759646	1.24738	0.630957	1.05682	0.549541	0.442526	1.51356	0.2208	0.831764
320	3.53	3.59	48.33	30.83	23.33	tr|A0A075B6I1|A0A075B6I1_HUMAN	Protein IGLV4-60 (Fragment) OS=Homo sapiens GN=IGLV4-60 PE=1 SV=1	HUMAN	2	0.963829	0.879154	1.88799	0.510505	1.8197	0.937562	0.772299	1.58489	0.591562	1.48594	1.13763	0.501087	2.29087	0.496592	2.60615	1	0.917513	1.38038	0.724436	1.38038	1.22462	0.362212	3.0761	0.398107	3.76704
321	3.51	3.57	10.07	6.954	5.036	sp|P27797|CALR_HUMAN	Calreticulin OS=Homo sapiens GN=CALR PE=1 SV=1	HUMAN	2	1.33045	0.321294	1.38038	0.963829	1.83654	1.04713	0.791696	1.38038	0.758578	1.44544	0.990832	0.990888	1.38038	0.717794	1.36773	1	0.943113	1.38038	0.724436	1.38038	1.11686	0.618575	1.38038	0.809096	1.5417
322	3.45	11.89	63.25	44.44	39.32	sp|P23083|HV103_HUMAN	Ig heavy chain V-I region V35 OS=Homo sapiens PE=1 SV=1	HUMAN	24	1.97697	0.408044	3.01995	0.654636	6.60693	1.30617	0.686452	1.7378	0.751623	2.53513	2.31206	0.312739	3.01995	0.765597	7.94328	1.70608	0.504308	3.7325	0.457088	6.72977	1.85353	0.483542	4.28549	0.432514	8.16582
323	3.38	5.54	15.79	7.018	3.509	sp|Q9NPH3|IL1AP_HUMAN	Interleukin-1 receptor accessory protein OS=Homo sapiens GN=IL1RAP PE=1 SV=2	HUMAN	3	1.13763	0.603794	1.49968	0.758578	1.77011	0.912011	0.809268	1.59956	0.549541	1.45881	0.847227	0.326475	1.40605	0.564937	1.19124	0.937562	0.772627	1.40605	0.660693	1.31826	1.15878	0.299158	1.45881	0.794328	1.77011
324	3.31	3.36	21.68	15.49	11.95	tr|A0A087WV23|A0A087WV23_HUMAN	SH3 domain-binding glutamic acid-rich-like protein 3 OS=Homo sapiens GN=SH3BGRL3 PE=1 SV=1	HUMAN	2	0.130617	0.0505592	31.6228	0.0183654	4.13048	0.288403	0.219529	28.0543	0.017378	8.09096	1.39316	0.558771	2.0893	0.666807	2.99226	0.334195	0.253411	27.2898	0.0248886	9.12011	3.31131	0.204524	29.6483	0.111686	36.6438
325	3.25	6.64	55.77	51.92	51.92	tr|A0A087X0Q4|A0A087X0Q4_HUMAN	Protein IGKV2-40 OS=Homo sapiens GN=IGKV2-40 PE=1 SV=1	HUMAN	26	1.00925	0.957217	1.45881	0.691831	1.47231	0.855067	0.441909	1.2942	0.654636	1.10662	1.24738	0.407494	1.24738	1	1.55597	1.04713	0.815351	1.24738	0.83946	1.2942	0.972747	0.937248	1.24738	0.77983	1.21339
326	3.23	3.65	41.89	39.19	39.19	tr|A0A075B6I2|A0A075B6I2_HUMAN	Protein IGLV6-57 OS=Homo sapiens GN=IGLV6-57 PE=1 SV=2	HUMAN	8	1.15878	0.760225	2.0893	0.554626	2.42103	0.879023	0.815905	2.0893	0.420727	1.83654	1.01859	0.954179	2.0893	0.487529	2.12814	1.00925	0.973007	2.0893	0.483059	2.10863	0.816582	0.704481	2.0893	0.390841	1.70608
328	3.2	5.57	82.24	78.5	72.9	sp|P01596|KV104_HUMAN	Ig kappa chain V-I region CAR OS=Homo sapiens PE=1 SV=1	HUMAN	52	0.855067	0.806861	1.28233	0.619441	1.09648	1.07647	0.878149	1.41906	0.758578	1.51356	1.72187	0.432007	1.31826	1.30617	2.70396	0.928966	0.92855	1.14815	0.794328	1.0666	0.591562	0.756274	1.55597	0.188799	0.92045
329	3.18	7.31	70	65.38	47.69	sp|P06316|LV107_HUMAN	Ig lambda chain V-I region BL2 OS=Homo sapiens PE=2 SV=1	HUMAN	22	0.809096	0.940683	1.39316	0.337287	1.1272	1.18032	0.841551	1.55597	0.758578	2.03236	1.75388	0.558418	1.75388	1	3.98107	0.60256	0.918857	1.97697	0.207014	1.19124	1.04713	0.820555	1.90546	0.549541	1.92309
330	3.17	8.38	68.7	55.65	33.91	sp|P01780|HV319_HUMAN	Ig heavy chain V-III region JON OS=Homo sapiens PE=1 SV=1	HUMAN	10	1.25893	0.483498	1.28233	0.981748	3.46737	1.83654	0.292662	1.45881	1.25893	8.24138	1.52757	0.382988	1.49968	1.01859	4.13048	1.34276	0.635842	1.41906	0.946237	4.13048	0.92045	0.869452	1.48594	0.519996	1.36773
331	3.06	5.6	60.71	60.71	40.18	sp|P01700|LV102_HUMAN	Ig lambda chain V-I region HA OS=Homo sapiens PE=1 SV=1	HUMAN	16	1.28233	0.764371	1.27057	1.00925	2.42103	1.19124	0.800712	1.28233	0.928966	2.18776	2.58226	0.35529	1.48594	1.7378	7.58578	0.642688	0.624468	1.7378	0.152757	1.11686	1.39316	0.683766	1.34276	1.03753	2.93765
332	3.04	3.15	12.12	3.227	1.063	sp|Q9Y490|TLN1_HUMAN	Talin-1 OS=Homo sapiens GN=TLN1 PE=1 SV=3	HUMAN	2	0.855067	0.427846	1.80302	0.465586	1.5417	0.981748	0.482306	2.07014	0.559758	2.03236	0.564937	0.089167	1.87068	0.277971	1.05682	0.912011	0.282286	1.97697	0.515229	1.80302	1.23595	0.869384	1.85353	0.666807	2.70396
333	3.01	14.84	40.61	32.42	26.67	sp|Q03591|FHR1_HUMAN	Complement factor H-related protein 1 OS=Homo sapiens GN=CFHR1 PE=1 SV=2	HUMAN	16	0.679204	0.47254	2.0893	0.325087	1.41906	1.04713	0.941703	2.0893	0.501187	2.18776	0.717794	0.538061	2.10863	0.343558	1.51356	0.887156	0.790721	2.0893	0.42462	1.85353	0.765597	0.588925	2.0893	0.363078	1.59956
334	2.98	3.04	16.9	9.655	6.897	tr|M9MML0|M9MML0_HUMAN	Low affinity immunoglobulin gamma Fc region receptor III-A OS=Homo sapiens GN=FCGR3A PE=1 SV=1	HUMAN	2	1.19124	0.716163	1.40605	0.847227	1.67494	1.14815	0.690934	1.38038	0.831764	1.58489	1.27057	0.609735	1.38038	0.92045	1.75388	1.0666	0.894808	1.39316	0.765597	1.48594	1.1272	0.68816	1.58489	0.711214	1.78649
335	2.94	3.02	8.997	3.022	1.374	sp|P22897|MRC1_HUMAN	Macrophage mannose receptor 1 OS=Homo sapiens GN=MRC1 PE=1 SV=1	HUMAN	2	1.15878	0.257176	1.28233	0.903649	1.48594	1.05682	0.60518	1.13763	0.928966	1.20226	0.92045	0.549948	1.27057	0.731139	1.1695	0.954993	0.732235	1.13763	0.83946	1.08643	1.02802	0.793525	1.27057	0.809096	1.30617
336	2.86	2.91	25.71	19.74	9.351	sp|Q01459|DIAC_HUMAN	Di-N-acetylchitobiase OS=Homo sapiens GN=CTBS PE=1 SV=1	HUMAN	3	1.14815	0.736463	1.5417	0.744732	2.01372	1.11686	0.824597	1.20226	0.928966	1.52757	0.554626	0.431488	1.78649	0.0772681	0.990832	1.34276	0.516215	1.36773	0.981748	2.39883	0.937562	0.976372	1.72187	0.519996	1.61436
337	2.85	2.99	14.87	10.79	4.796	tr|A0A0C4DG49|A0A0C4DG49_HUMAN	Poliovirus receptor OS=Homo sapiens GN=PVR PE=1 SV=1	HUMAN	2	0.887156	0.667545	1.34276	0.642688	1.19124	0.648634	0.306045	1.25893	0.42462	0.816582	0.505825	0.114561	1.40605	0.246604	0.711214	0.809096	0.500866	1.23595	0.619441	1	0.879023	0.459648	1.33045	0.630957	1.1695
338	2.76	21.79	48.14	44.68	39.36	sp|P63267|ACTH_HUMAN	Actin, gamma-enteric smooth muscle OS=Homo sapiens GN=ACTG2 PE=1 SV=1	HUMAN	18	1.07647	0.868699	2.0893	0.515229	2.24905	0.92045	0.879079	2.0893	0.440555	1.92309	0.758578	0.617891	2.0893	0.363078	1.58489	0.903649	0.853238	2.0893	0.432514	1.88799	0.794328	0.671689	2.48886	0.319154	1.97697
339	2.74	4.83	15.32	6.607	6.607	tr|A6NC48|A6NC48_HUMAN	ADP-ribosyl cyclase/cyclic ADP-ribose hydrolase 2 OS=Homo sapiens GN=BST1 PE=1 SV=1	HUMAN	4	0.972747	0.98859	1.38038	0.704693	1.34276	0.981748	0.956027	1.38038	0.711214	1.35519	0.937562	0.915613	1.38038	0.679204	1.2942	1.15878	0.698036	1.38038	0.83946	1.59956	1.02802	0.889664	1.38038	0.744732	1.41906
340	2.74	2.77	33.91	11.49	11.49	tr|E9PR44|E9PR44_HUMAN	Alpha-crystallin B chain (Fragment) OS=Homo sapiens GN=CRYAB PE=1 SV=1	HUMAN	3	0.963829	0.891943	1.5417	0.625173	1.48594	0.794328	0.0615039	1.6293	0.483059	1.2942	0.887156	0.615941	1.64437	0.539511	1.45881	0.847227	0.435261	1.7378	0.487529	1.47231	1.14815	0.297034	1.97697	0.580764	2.26986
341	2.71	7.03	66.67	57.26	57.26	tr|A0A0J9YVY3|A0A0J9YVY3_HUMAN	Uncharacterized protein (Fragment) OS=Homo sapiens PE=4 SV=1	HUMAN	18
342	2.68	4.81	14.07	5.07	1.836	sp|Q16706|MA2A1_HUMAN	Alpha-mannosidase 2 OS=Homo sapiens GN=MAN2A1 PE=1 SV=2	HUMAN	3	0.758578	0.313255	1.38038	0.549541	1.04713	0.928966	0.771156	1.40605	0.660693	1.30617	0.862979	0.558893	1.38038	0.625173	1.19124	0.887156	0.644523	1.38038	0.642688	1.22462	0.946237	0.855102	1.6293	0.580764	1.5417
343	2.68	2.73	7.449	2.98	1.862	sp|Q6UY14|ATL4_HUMAN	ADAMTS-like protein 4 OS=Homo sapiens GN=ADAMTSL4 PE=1 SV=2	HUMAN	2	0.963829	0.817823	1.25893	0.765597	1.21339	1.1272	0.435614	1.23595	0.912011	1.40605	0.809096	0.304575	1.64437	0.49204	1.33045	1.04713	0.79378	1.58489	0.660693	1.65959	1.05682	0.711338	1.43219	0.737904	1.51356
344	2.65	2.76	9.271	5.319	2.736	sp|P17813|EGLN_HUMAN	Endoglin OS=Homo sapiens GN=ENG PE=1 SV=2	HUMAN	2	0.870964	0.667933	1.24738	0.698232	1.08643	1.02802	0.863738	1.35519	0.758578	1.39316	0.831764	0.494899	1.31826	0.630957	1.09648	1.08643	0.748216	1.24738	0.870964	1.35519	0.83946	0.53503	1.24738	0.672977	1.04713
345	2.64	2.67	27.42	18.15	8.065	sp|P67936|TPM4_HUMAN	Tropomyosin alpha-4 chain OS=Homo sapiens GN=TPM4 PE=1 SV=3	HUMAN	2	1.00925	0.610836	2.55859	0.394457	2.58226	0.398107	0.193249	2.05116	0.0203236	0.816582	0.831764	0.694914	1.28233	0.591562	1.0666	0.679204	0.432703	1.31826	0.366438	0.895365	1.28233	0.556809	1.49968	0.855067	2.12814
346	2.63	2.65	32.48	19.66	15.38	tr|A0A075B6I9|A0A075B6I9_HUMAN	Protein IGLV7-46 (Fragment) OS=Homo sapiens GN=IGLV7-46 PE=1 SV=4	HUMAN	3	1.43219	0.506816	1.38038	1.03753	1.97697	1.35519	0.564021	1.38038	0.981748	1.87068	1.14815	0.766043	1.38038	0.831764	1.58489	1.20226	0.682414	1.38038	0.870964	1.65959	0.912011	0.84945	1.38038	0.660693	1.25893
347	2.55	4.68	29.93	14.97	11.56	sp|P04438|HV208_HUMAN	Ig heavy chain V-II region SESS OS=Homo sapiens PE=2 SV=1	HUMAN	3	0.801678	0.641218	1.39316	0.57544	1.11686	0.887156	0.681464	1.51356	0.586138	1.34276	0.981748	0.904714	1.43219	0.685488	1.40605	0.794328	0.585818	1.28233	0.619441	1.01859	0.879023	0.724388	1.77011	0.496592	1.55597
348	2.55	2.58	16.1	11.56	4.989	sp|Q13093|PAFA_HUMAN	Platelet-activating factor acetylhydrolase OS=Homo sapiens GN=PLA2G7 PE=1 SV=1	HUMAN	1	0.972747	0.895759	1.52757	0.636796	1.48594	0.855067	0.406242	1.39316	0.613762	1.19124	0.903649	0.587448	1.38038	0.654636	1.24738	0.895365	0.545873	1.38038	0.648634	1.23595	0.928966	0.66688	1.64437	0.564937	1.52757
349	2.52	4.99	46.49	46.49	42.98	tr|A0A0A0MT36|A0A0A0MT36_HUMAN	Protein IGKV6D-21 (Fragment) OS=Homo sapiens GN=IGKV6D-21 PE=4 SV=1	HUMAN	7	0.946237	0.930675	2.0893	0.452898	1.97697	1.24738	0.66601	2.10863	0.591562	2.60615	0.963829	0.950904	2.0893	0.461318	2.01372	1.22462	0.688571	2.10863	0.580764	2.55859	0.77983	0.646371	2.0893	0.369828	1.6293
350	2.52	4.66	65.25	50.85	36.44	sp|P80419|HV322_HUMAN	Ig heavy chain V-III region GAR OS=Homo sapiens PE=1 SV=1	HUMAN	6	0.787046	0.960378	1.44544	0.346737	1.13763	1.22462	0.713801	1.15878	1.05682	1.67494	1.44544	0.406589	1.59956	0.903649	2.42103	1.1272	0.548828	1.48594	0.758578	1.78649	1.10662	0.669307	1.44544	0.765597	1.7378
351	2.52	2.58	10.7	5.222	1.828	sp|P27487|DPP4_HUMAN	Dipeptidyl peptidase 4 OS=Homo sapiens GN=DPP4 PE=1 SV=2	HUMAN	1	1.00925	0.820121	2.03236	0.496592	1.97697	0.510505	0.163224	1.83654	0.136773	0.937562	0.363078	0.119103	2.39883	0.0928966	0.870964	0.83946	0.423289	1.69044	0.448745	1.41906	0.895365	0.619942	1.7378	0.505825	1.55597
352	2.47	7.18	66.67	65.33	58.67	tr|A0A087WWF0|A0A087WWF0_HUMAN	Protein IGHV3-64 OS=Homo sapiens GN=IGHV3-64 PE=4 SV=1	HUMAN	31
353	2.43	2.53	22.52	18.92	14.41	sp|P80422|LV212_HUMAN	Ig gamma lambda chain V-II region DOT OS=Homo sapiens PE=1 SV=1	HUMAN	2	1.10662	0.821194	2.0893	0.529663	2.31206	0.937562	0.915628	2.0893	0.448745	1.95884	1.87068	0.353199	2.10863	0.887156	3.90841	1.02802	0.93456	2.0893	0.49204	2.14783	1.14815	0.766865	2.0893	0.549541	2.42103
354	2.42	6.64	81.48	81.48	77.78	sp|P01604|KV112_HUMAN	Ig kappa chain V-I region Kue OS=Homo sapiens PE=1 SV=1	HUMAN	12	0.954993	0.965436	1.38038	0.691831	1.31826	1.11686	0.765653	1.38038	0.809096	1.5417	1.40605	0.410887	1.38038	1.01859	1.94089	0.946237	0.96611	1.38038	0.685488	1.30617	0.895365	0.839082	1.57036	0.570164	1.40605
355	2.41	2.44	13.17	7.073	2.927	sp|P13473|LAMP2_HUMAN	Lysosome-associated membrane glycoprotein 2 OS=Homo sapiens GN=LAMP2 PE=1 SV=2	HUMAN	1	1.1695	0.734402	2.0893	0.559758	2.44343	1.18032	0.723445	2.0893	0.564937	2.46604	0.912011	0.85762	2.75423	0.331131	2.51189	1.03753	0.916783	2.0893	0.496592	2.1677	0.981748	0.984736	2.70396	0.363078	2.65461
356	2.39	12.26	84.62	83.76	72.65	tr|A0A0C4DH35|A0A0C4DH35_HUMAN	Protein IGHV3-35 (Fragment) OS=Homo sapiens GN=IGHV3-35 PE=1 SV=1	HUMAN	72	0.316228	0.530363	2.31206	0.185353	0.731139	1.31826	0.904685	1.47231	0.895365	2.48886	1.92309	0.694104	1.51356	1.27057	3.46737	0.765597	0.603803	1.39316	0.501187	1.0666	1	0.7275	1.38038	0.724436	1.44544
357	2.38	6.42	68.63	68.63	68.63	tr|A0A0A0MTQ6|A0A0A0MTQ6_HUMAN	Protein IGKV2D-28 OS=Homo sapiens GN=IGKV2D-28 PE=1 SV=1	HUMAN	31	1.1272	0.859677	1.38038	0.816582	1.6293	1.35519	0.656806	1.38038	0.981748	2.14783	1.58489	0.682996	1.25893	1.25893	2.51189	0.855067	0.899322	1.30617	0.505825	1.11686	0.824138	0.927354	1.28233	0.401791	1.05682
358	2.36	2.4	29.5	16.48	13.03	tr|E7EQ64|E7EQ64_HUMAN	Trypsin-1 OS=Homo sapiens GN=PRSS1 PE=1 SV=1	HUMAN	5	2.0893	0.321493	2.05116	1.01859	4.52898	2.63027	0.263476	3.0761	0.855067	8.3946	1.13763	0.622369	2.63027	0.432514	3.01995	1.11686	0.621277	3.34195	0.334195	3.7325	0.210863	0.0459936	4.44631	0.0474242	0.937562
359	2.36	2.38	11.04	9.74	3.247	sp|Q12841|FSTL1_HUMAN	Follistatin-related protein 1 OS=Homo sapiens GN=FSTL1 PE=1 SV=1	HUMAN	1	1.25893	0.620297	5.39511	0.233346	6.85488	0.824138	0.681147	3.34195	0.246604	2.75423	1.0666	0.879667	13.1826	0.0809096	14.0605	1.18032	0.705053	4.57088	0.258226	5.39511	1.05682	0.890876	2.0893	0.505825	2.208
360	2.33	2.43	8.092	2.595	0.6489	tr|Q60FE5|Q60FE5_HUMAN	Filamin A OS=Homo sapiens GN=FLNA PE=1 SV=1	HUMAN	2	1.1272	0.796653	2.0893	0.539511	2.35505	0.903649	0.858945	2.0893	0.428549	1.88799	1.33045	0.580828	2.0893	0.636796	2.77971	0.862979	0.783823	2.0893	0.409261	1.80302	1.09648	0.82686	2.0893	0.524807	2.29087
361	2.31	4.36	12.03	4.841	1.383	sp|Q8N1B4|VPS52_HUMAN	Vacuolar protein sorting-associated protein 52 homolog OS=Homo sapiens GN=VPS52 PE=1 SV=1	HUMAN	2	0.744732	0.378501	2.14783	0.340408	1.59956	0.862979	0.593798	1.57036	0.539511	1.35519	0.630957	0.149302	2.72898	0.222844	1.72187	0.801678	0.430156	2.10863	0.37325	1.69044	1.1272	0.495475	3.66438	0.30761	4.16869
362	2.31	2.39	31.82	24.55	20	sp|P81605|DCD_HUMAN	Dermcidin OS=Homo sapiens GN=DCD PE=1 SV=2	HUMAN	2	1.00925	0.965974	1.24738	0.809096	1.25893	1.02802	0.949971	1.5417	0.666807	1.58489	1.11686	0.783278	1.65959	0.672977	1.85353	1.31826	0.560027	1.33045	0.990832	1.75388	1.01859	0.959464	1.5417	0.660693	1.57036
363	2.29	3.75	64.96	50.43	28.21	tr|A0A0A0MS14|A0A0A0MS14_HUMAN	Protein IGHV1-45 (Fragment) OS=Homo sapiens GN=IGHV1-45 PE=1 SV=1	HUMAN	6	1.11686	0.632671	1.51356	0.737904	1.69044	1.33045	0.328165	1.38038	0.963829	1.83654	1.44544	0.287408	1.38038	1.04713	1.99526	0.990832	0.931329	1.55597	0.636796	1.5417	1.33045	0.35445	1.44544	0.92045	1.92309
364	2.29	2.47	6.116	1.757	0.9842	sp|Q7Z7M0|MEGF8_HUMAN	Multiple epidermal growth factor-like domains protein 8 OS=Homo sapiens GN=MEGF8 PE=1 SV=2	HUMAN	2	0.972747	0.738288	1.27057	0.765597	1.23595	1.00925	0.903375	1.18032	0.855067	1.19124	0.963829	0.592016	1.14815	0.83946	1.10662	0.954993	0.423234	1.1695	0.816582	1.11686	1	0.878038	1.20226	0.831764	1.20226
365	2.27	2.38	67.57	55.86	36.94	sp|P01707|LV204_HUMAN	Ig lambda chain V-II region TRO OS=Homo sapiens PE=1 SV=1	HUMAN	7	0.963829	0.906273	1.30617	0.737904	1.25893	1.01859	0.985835	1.23595	0.824138	1.25893	1.15878	0.773271	1.18032	0.981748	1.36773	0.972747	0.948938	1.22462	0.794328	1.19124	1.0666	0.98225	1.55597	0.685488	1.65959
366	2.24	7.7	83.9	83.9	72.88	tr|A0A0B4J1X8|A0A0B4J1X8_HUMAN	Protein IGHV3-43 (Fragment) OS=Homo sapiens GN=IGHV3-43 PE=4 SV=1	HUMAN	39	1.35519	0.987197	2.67917	0.505825	18.7068	2.14783	0.922393	4.13048	0.519996	24.6604	5.91562	0.286487	3.04789	1.94089	56.4937	2.0893	0.899092	3.94457	0.529663	24.8886	1.52757	0.947168	3.76704	0.405509	18.197
367	2.23	5.93	70.37	60.19	56.48	sp|P01605|KV113_HUMAN	Ig kappa chain V-I region Lay OS=Homo sapiens PE=1 SV=1	HUMAN	27	1.57036	0.273793	1.8197	0.862979	2.88403	2.44343	0.257173	2.14783	1.13763	5.7544	2.93765	0.173464	2.01372	1.45881	10.0925	1.70608	0.735925	1.94089	0.879023	3.76704	2.07014	0.324533	2.05116	1.00925	5.05825
368	2.21	6.26	51.64	48.36	44.26	sp|P01762|HV301_HUMAN	Ig heavy chain V-III region TRO OS=Homo sapiens PE=1 SV=1	HUMAN	21	0.937562	0.975756	1.35519	0.654636	1.27057	1.18032	0.80168	1.34276	0.879023	1.80302	1.59956	0.42551	1.39316	1.14815	2.80543	1.07647	0.993764	1.44544	0.744732	1.6293	1.14815	0.634946	1.38038	0.831764	1.7378
369	2.21	2.23	11.84	4.918	1.457	sp|Q6NT04|TIGD7_HUMAN	Tigger transposable element-derived protein 7 OS=Homo sapiens GN=TIGD7 PE=1 SV=1	HUMAN	3	0.47863	0.194681	2.60615	0.175388	1.24738	0.711214	0.409241	2.46604	0.280543	1.75388	1.15878	0.688821	11.272	0.102802	12.5893	0.420727	0.0940951	26.0615	0.0319154	10.9648	0.711214	0.433617	2.10863	0.337287	1.49968
370	2.2	2.22	45.38	36.97	36.97	tr|A0A075B6H9|A0A075B6H9_HUMAN	Protein IGLV4-69 (Fragment) OS=Homo sapiens GN=IGLV4-69 PE=1 SV=1	HUMAN	6	0.990832	0.906607	1.24738	0.794328	1.23595	1	0.976777	1.24738	0.801678	1.24738	1.01859	0.89147	1.49968	0.679204	1.52757	1.07647	0.785817	1.2942	0.831764	1.39316	1.01859	0.951078	1.25893	0.809096	1.28233
371	2.18	4.23	23.29	23.29	19.18	sp|P01034|CYTC_HUMAN	Cystatin-C OS=Homo sapiens GN=CST3 PE=1 SV=1	HUMAN	4	0.816582	0.809179	1.15878	0.685488	0.946237	0.887156	0.879239	1.22462	0.672977	1.08643	0.515229	0.567164	1.58489	0.16293	0.816582	0.92045	0.940316	1.57036	0.570164	1.44544	0.765597	0.848892	1.44544	0.461318	1.10662
372	2.18	2.2	9.944	2.085	0.8821	sp|P14543|NID1_HUMAN	Nidogen-1 OS=Homo sapiens GN=NID1 PE=1 SV=3	HUMAN	1	1.1695	0.085965	1.21339	0.963829	1.61436	1.02802	0.766709	1.33045	0.772681	1.44544	1.08643	0.241464	1.21339	0.895365	1.43219	1.03753	0.42314	1.20226	0.862979	1.27057	1.19124	0.0228559	1.21339	0.981748	1.5417
373	2.16	2.28	56.48	52.78	45.37	sp|P01719|LV501_HUMAN	Ig lambda chain V-V region DEL OS=Homo sapiens PE=1 SV=1	HUMAN	9	0.121339	0.74186	33.4195	0.0175388	4.05509	0.280543	0.577138	28.0543	0.012942	7.87046	1.21339	0.88639	4.52898	0.267917	5.54626	0.711214	0.913599	19.7697	0.0461318	14.0605	0.580764	0.284091	23.7684	0.0359749	13.8038
374	2.16	2.19	9.116	2.082	1.576	tr|D3YTG3|D3YTG3_HUMAN	Target of Nesh-SH3 OS=Homo sapiens GN=ABI3BP PE=1 SV=1	HUMAN	3	0.954993	0.870987	1.44544	0.660693	1.38038	0.879023	0.597745	1.85353	0.474242	1.6293	0.928966	0.787451	1.94089	0.47863	1.80302	1.01859	0.891794	1.44544	0.704693	1.47231	0.963829	0.90476	1.58489	0.608135	1.52757
375	2.16	2.18	8.457	4.651	2.114	tr|K4DIA0|K4DIA0_HUMAN	ICOS ligand OS=Homo sapiens GN=ICOSLG PE=1 SV=1	HUMAN	1	0.946237	0.873111	2.0893	0.452898	1.97697	1.0666	0.818502	2.0893	0.510505	2.22844	0.903649	0.758327	2.0893	0.432514	1.88799	0.928966	0.805087	2.93765	0.316228	2.72898	1.0666	0.8211	2.10863	0.505825	2.22844
376	2.15	12.12	94	88	79	sp|P01621|KV303_HUMAN	Ig kappa chain V-III region NG9 (Fragment) OS=Homo sapiens PE=2 SV=1	HUMAN	49	0.972747	0.975341	2.0893	0.465586	2.03236	1.10662	0.830631	2.10863	0.524807	2.31206	1.25893	0.654492	2.10863	0.597035	2.63027	1.04713	0.91109	2.0893	0.501187	2.18776	1	0.992216	2.0893	0.47863	2.0893
377	2.15	2.17	25.31	16.73	9.388	sp|P02745|C1QA_HUMAN	Complement C1q subcomponent subunit A OS=Homo sapiens GN=C1QA PE=1 SV=2	HUMAN	4	1	0.970257	1.20226	0.831764	1.20226	0.887156	0.207007	1.21339	0.731139	1.07647	0.981748	0.80073	1.25893	0.77983	1.23595	0.862979	0.262348	1.21339	0.711214	1.04713	0.895365	0.557116	1.21339	0.737904	1.08643
378	2.14	5.31	70.64	54.13	54.13	sp|P01624|KV306_HUMAN	Ig kappa chain V-III region POM OS=Homo sapiens PE=1 SV=1	HUMAN	13	1.04713	0.885826	1.18032	0.887156	1.2942	1.03753	0.766734	1.38038	0.751623	1.47231	2.208	0.414024	1.34276	1.64437	3.94457	1.14815	0.87523	1.20226	0.954993	1.55597	1.27057	0.686594	1.28233	0.990832	1.87068
379	2.13	2.15	17.14	17.14	8.571	sp|P10599|THIO_HUMAN	Thioredoxin OS=Homo sapiens GN=TXN PE=1 SV=3	HUMAN	1	1.2942	0.432377	2.10863	0.613762	2.70396	0.895365	0.665587	2.0893	0.428549	1.87068	1.25893	0.460121	2.58226	0.487529	3.25087	1.14815	0.60597	2.0893	0.549541	2.39883	1.19124	0.542897	2.0893	0.570164	2.48886
380	2.12	2.81	19.16	6.824	4.987	sp|P06732|KCRM_HUMAN	Creatine kinase M-type OS=Homo sapiens GN=CKM PE=1 SV=2	HUMAN	2	1.20226	0.557844	21.8776	0.0549541	20.893	2.53513	0.269092	2.29087	1.10662	7.24436	0.0787046	0.0454588	37.325	0.0104713	2.93765	1.55597	0.488677	9.63829	0.161436	14.8594	2.31206	0.30259	2.53513	0.912011	5.97035
381	2.12	2.12	6.581	3.473	1.828	sp|P32942|ICAM3_HUMAN	Intercellular adhesion molecule 3 OS=Homo sapiens GN=ICAM3 PE=1 SV=2	HUMAN	1	0.765597	0.658282	2.0893	0.366438	1.59956	0.903649	0.874449	2.0893	0.432514	1.88799	0.946237	0.983678	2.0893	0.452898	1.97697	0.903649	0.918327	2.0893	0.432514	1.88799	1.11686	0.77927	2.0893	0.534564	2.33346
382	2.11	2.13	25.2	12.2	8.13	tr|A0A0B4J1Y8|A0A0B4J1Y8_HUMAN	Protein IGLV9-49 OS=Homo sapiens GN=IGLV9-49 PE=1 SV=1	HUMAN	1	0.895365	0.801147	1.09648	0.816582	0.981748	0.946237	0.99725	1.09648	0.862979	1.03753	0.981748	0.882978	1.09648	0.895365	1.07647	1.03753	0.778692	1.09648	0.946237	1.13763	0.954993	0.914134	1.09648	0.870964	1.04713
384	2.09	7.78	42.34	37.84	25.23	sp|P01699|LV101_HUMAN	Ig lambda chain V-I region VOR OS=Homo sapiens PE=1 SV=1	HUMAN	14	0.879023	0.804774	2.0893	0.416869	1.83654	0.870964	0.802757	2.0893	0.416869	1.8197	1.02802	0.943694	2.0893	0.49204	2.14783	0.801678	0.689415	2.10863	0.383707	1.69044	1.09648	0.845115	2.0893	0.524807	2.29087
385	2.09	2.27	10.01	4.304	1.602	sp|Q9Y4L1|HYOU1_HUMAN	Hypoxia up-regulated protein 1 OS=Homo sapiens GN=HYOU1 PE=1 SV=1	HUMAN	3	0.946237	0.763343	4.57088	0.210863	4.32514	0.283139	0.133403	5.34564	0.0436516	1.51356	1.67494	0.437764	4.61318	0.363078	10.3753	1.0666	0.781473	4.32514	0.246604	6.08135	1.11686	0.950319	4.48745	0.248886	5.10505
386	2.07	2.09	10.77	3.007	0.5594	sp|Q6ZV73|FGD6_HUMAN	FYVE, RhoGEF and PH domain-containing protein 6 OS=Homo sapiens GN=FGD6 PE=1 SV=2	HUMAN	1	1.70608	0.271746	1.6293	1.04713	3.66438	1.88799	0.307144	1.78649	1.05682	3.87258	1.20226	0.996506	1.58489	0.758578	1.92309	0.92045	0.960357	1.58489	0.483059	1.45881	0.654636	0.477735	1.8197	0.299226	1.19124
387	2.06	10.33	37.16	32.02	20.24	tr|A0A0C4DH21|A0A0C4DH21_HUMAN	Complement factor H-related protein 4 OS=Homo sapiens GN=CFHR4 PE=1 SV=1	HUMAN	5	0.895365	0.725551	3.56451	0.251189	3.19154	0.963829	0.913286	2.0893	0.457088	2.01372	1.01859	0.927588	2.0893	0.487529	2.12814	1.09648	0.737443	2.0893	0.524807	2.29087	0.928966	0.821044	2.0893	0.444631	1.94089
388	2.06	9.24	51.22	41.46	34.15	tr|A0A0A0MS12|A0A0A0MS12_HUMAN	Protein IGHV4-34 (Fragment) OS=Homo sapiens GN=IGHV4-34 PE=1 SV=1	HUMAN	30	1.18032	0.971978	1.40605	0.83946	1.95884	1.28233	0.980218	1.31826	0.972747	2.88403	2.18776	0.470736	1.39316	1.57036	6.25173	1.30617	0.952288	1.36773	0.954993	2.85759	0.895365	0.96773	1.36773	0.636796	1.22462
389	2.06	5.67	64.66	57.76	33.62	tr|A0A075B6H7|A0A075B6H7_HUMAN	Protein IGKV3-7 (Fragment) OS=Homo sapiens GN=IGKV3-7 PE=4 SV=1	HUMAN	5	0.946237	0.893145	1.31826	0.717794	1.24738	1.05682	0.972362	1.20226	0.879023	1.27057	1.02802	0.818422	1.24738	0.824138	1.28233	1.05682	0.761459	1.18032	0.895365	1.24738	0.92045	0.764483	1.18032	0.77983	1.08643
390	2.06	4.08	29.46	25.89	16.07	tr|A0A075B6K0|A0A075B6K0_HUMAN	HCG2041221 (Fragment) OS=Homo sapiens GN=IGLV3-16 PE=1 SV=1	HUMAN	2	1.30617	0.875284	1.55597	0.83946	2.12814	0.937562	0.907392	1.61436	0.580764	1.51356	1.87068	0.40808	1.43219	1.30617	3.25087	1	0.941261	1.40605	0.711214	1.44544	1.43219	0.703986	1.30617	1.09648	2.22844
391	2.06	2.15	35.14	34.23	19.82	sp|P06317|LV603_HUMAN	Ig lambda chain V-VI region SUT OS=Homo sapiens PE=1 SV=1	HUMAN	3	1.07647	0.680126	1.38038	0.77983	1.48594	1.19124	0.532377	1.38038	0.862979	1.64437	1.39316	0.32629	1.49968	0.928966	2.10863	1.03753	0.752038	1.47231	0.704693	1.52757	1.15878	0.679506	1.6293	0.711214	1.88799
392	2.06	2.07	8.052	2.857	1.169	sp|P05067|A4_HUMAN	Amyloid beta A4 protein OS=Homo sapiens GN=APP PE=1 SV=3	HUMAN	1	1	0.985629	1.5417	0.648634	1.5417	1.03753	0.861521	1.38038	0.751623	1.43219	0.912011	0.761291	1.38038	0.660693	1.25893	1.01859	0.912722	1.38038	0.737904	1.40605	1.09648	0.727877	1.38038	0.794328	1.51356
393	2.05	2.1	7.167	1.902	0.3057	sp|Q02388|CO7A1_HUMAN	Collagen alpha-1(VII) chain OS=Homo sapiens GN=COL7A1 PE=1 SV=2	HUMAN	2	0.758578	0.157245	1.44544	0.519996	1.09648	1.09648	0.509798	1.38038	0.794328	1.49968	0.928966	0.632548	1.85353	0.496592	1.72187	0.946237	0.683942	1.27057	0.737904	1.20226	0.794328	0.126439	1.43219	0.554626	1.13763
394	2.05	2.06	63.64	29.55	15.91	sp|P62328|TYB4_HUMAN	Thymosin beta-4 OS=Homo sapiens GN=TMSB4X PE=1 SV=2	HUMAN	1	0.903649	0.489895	4.28549	0.210863	3.87258	0.724436	0.00585218	4.52898	0.157036	3.28095	1.28233	0.296437	1.52757	0.83946	2.01372	1.18032	0.425849	1.69044	0.698232	2.05116	0.946237	0.875309	1.92309	0.49204	1.8197
395	2.04	60.27	69.4	62.17	52.57	tr|H7C0L5|H7C0L5_HUMAN	Inter-alpha-trypsin inhibitor heavy chain H4 (Fragment) OS=Homo sapiens GN=ITIH4 PE=1 SV=1	HUMAN	85	1.7378	0.387503	2.10863	0.824138	3.63078	1.58489	0.44523	2.0893	0.758578	3.34195	1.2942	0.624889	2.10863	0.613762	2.70396	1.23595	0.675795	2.10863	0.586138	2.58226	1.13763	0.716968	4.36516	0.260615	4.96592
396	2.04	6.99	46.73	42.99	42.99	sp|P01717|LV403_HUMAN	Ig lambda chain V-IV region Hil OS=Homo sapiens PE=1 SV=1	HUMAN	26
397	2.04	4.06	9.262	3.758	2.148	sp|P05164|PERM_HUMAN	Myeloperoxidase OS=Homo sapiens GN=MPO PE=1 SV=1	HUMAN	2	1.18032	0.663936	2.0893	0.564937	2.46604	0.636796	0.359954	8.24138	0.077983	5.24807	0.870964	0.73917	2.55859	0.340408	2.22844	0.672977	0.401997	8.24138	0.0816582	5.54626	1.22462	0.616466	18.7068	0.0654636	19.2309
398	2.04	2.06	7.427	2.288	0.5219	sp|P11717|MPRI_HUMAN	Cation-independent mannose-6-phosphate receptor OS=Homo sapiens GN=IGF2R PE=1 SV=3	HUMAN	1	1.1272	0.749269	2.0893	0.539511	2.35505	0.831764	0.65549	2.88403	0.291072	2.39883	0.794328	0.577447	2.0893	0.380189	1.65959	0.92045	0.842529	2.0893	0.440555	1.92309	1.03753	0.917485	4.32514	0.239883	4.44631
400	2.03	69.41	85.29	82.56	77.94	tr|D6RF35|D6RF35_HUMAN	Vitamin D-binding protein OS=Homo sapiens GN=GC PE=1 SV=1	HUMAN	97	0.895365	0.854657	2.0893	0.428549	1.87068	0.928966	0.936244	2.0893	0.444631	1.94089	0.654636	0.452535	2.0893	0.313329	1.36773	0.981748	0.998564	2.0893	0.469894	2.05116	0.787046	0.593693	2.0893	0.376704	1.64437
401	2.03	2.05	12.38	4.907	2.57	sp|P01854|IGHE_HUMAN	Ig epsilon chain C region OS=Homo sapiens GN=IGHE PE=1 SV=1	HUMAN	1	0.972747	0.949106	1.99526	0.483059	1.94089	0.679204	0.322868	1.58489	0.331131	1.07647	1.07647	0.813368	1.52757	0.704693	1.75388	0.37325	0.0766106	1.7378	0.0157036	0.648634	0.717794	0.508004	2.51189	0.258226	1.80302
402	2.03	2.03	16.61	9.386	6.498	sp|Q9Y6Z7|COL10_HUMAN	Collectin-10 OS=Homo sapiens GN=COLEC10 PE=2 SV=2	HUMAN	2	1.0666	0.712359	1.14815	0.928966	1.22462	1.02802	0.86334	1.14815	0.895365	1.18032	0.92045	0.989021	1.23595	0.737904	1.13763	1.0666	0.750038	1.1695	0.912011	1.24738	0.972747	0.961454	1.15878	0.83946	1.1272
403	2.02	4.03	19.42	6.377	4.058	tr|H3BLU2|H3BLU2_HUMAN	Limbic system-associated membrane protein (Fragment) OS=Homo sapiens GN=LSAMP PE=1 SV=1	HUMAN	2	1.18032	0.339592	2.1677	0.544503	2.55859	1.21339	0.277774	1.38038	0.879023	1.67494	1.14815	0.41965	1.65959	0.691831	1.90546	1.27057	0.231758	1.90546	0.666807	2.39883	1.19124	0.334238	2.37684	0.501187	2.80543
404	2.02	2.69	41.07	33.04	21.43	sp|P01616|KV203_HUMAN	Ig kappa chain V-II region MIL OS=Homo sapiens PE=1 SV=1	HUMAN	6	1.1272	0.836023	1.6293	0.691831	1.83654	0.981748	0.979378	1.2942	0.758578	1.27057	1.18032	0.666016	1.31826	0.895365	1.55597	1.07647	0.82312	1.38038	0.77983	1.48594	1.04713	0.922125	1.24738	0.83946	1.30617
405	2.02	2.38	9.24	3.055	2.459	tr|A0A087WVC6|A0A087WVC6_HUMAN	Protein-tyrosine-phosphatase OS=Homo sapiens GN=PTPRJ PE=1 SV=1	HUMAN	4	0.928966	0.901864	2.0893	0.444631	1.94089	0.990832	1	2.0893	0.474242	2.07014	0.801678	0.689333	2.10863	0.383707	1.69044	1.04713	0.909703	2.0893	0.501187	2.18776	0.77983	0.653395	2.0893	0.37325	1.6293
406	2.01	135.08	84.04	77.91	72.2	tr|E9PFZ2|E9PFZ2_HUMAN	Ceruloplasmin OS=Homo sapiens GN=CP PE=1 SV=1	HUMAN	250
407	2.01	21.65	95.73	95.73	86.32	sp|P01764|HV303_HUMAN	Ig heavy chain V-III region 23 OS=Homo sapiens GN=IGHV3-23 PE=1 SV=2	HUMAN	112	1.23595	0.583381	2.0893	0.591562	2.60615	1.22462	0.636974	2.10863	0.580764	2.55859	1.87068	0.312891	2.0893	0.895365	3.94457	1.1272	0.708412	2.10863	0.534564	2.35505	1.34276	0.554406	2.0893	0.642688	2.80543
408	2.01	11.17	76.47	70.59	51.26	tr|A0A0B4J1V6|A0A0B4J1V6_HUMAN	Protein IGHV3-73 (Fragment) OS=Homo sapiens GN=IGHV3-73 PE=1 SV=1	HUMAN	19	0.751623	0.60583	2.0893	0.356451	1.57036	1.19124	0.714283	2.0893	0.570164	2.51189	0.887156	0.818983	2.0893	0.420727	1.85353	1.24738	0.663331	2.0893	0.597035	2.60615	0.698232	0.539233	2.10863	0.334195	1.47231
409	2.01	10.27	58.33	49.07	49.07	sp|P01594|KV102_HUMAN	Ig kappa chain V-I region AU OS=Homo sapiens PE=1 SV=1	HUMAN	59	0.60256	0.75572	1.67494	0.0954993	1.00925	0.660693	0.863159	1.72187	0.190546	1.13763	1.90546	0.45639	1.97697	0.963829	4.48745	0.299226	0.740192	3.28095	0.0862979	0.981748	0.862979	0.939134	1.75388	0.461318	1.51356
410	2.01	9.69	64.96	45.3	36.75	tr|A0A0B4J2H0|A0A0B4J2H0_HUMAN	Protein IGHV1-69-2 (Fragment) OS=Homo sapiens GN=IGHV1-69-2 PE=4 SV=1	HUMAN	26	1.00925	0.820901	1.38038	0.731139	1.39316	1.01859	0.994482	1.38038	0.737904	1.40605	1.14815	0.546804	1.45881	0.787046	1.67494	1.01859	0.974681	1.49968	0.679204	1.52757	1.02802	0.82441	1.38038	0.744732	1.41906
411	2.01	8.65	78.95	65.79	48.25	sp|P01763|HV302_HUMAN	Ig heavy chain V-III region WEA OS=Homo sapiens PE=1 SV=1	HUMAN	25	1.01859	0.961132	2.0893	0.487529	2.12814	1.02802	0.934039	2.0893	0.49204	2.14783	1.20226	0.710462	2.0893	0.57544	2.51189	0.954993	0.944592	2.0893	0.457088	1.99526	0.887156	0.820682	2.0893	0.42462	1.85353
413	2.01	2.02	5.018	2.33	1.613	sp|O00592|PODXL_HUMAN	Podocalyxin OS=Homo sapiens GN=PODXL PE=1 SV=2	HUMAN	1	1	0.962336	1.40605	0.711214	1.40605	0.83946	0.606845	1.40605	0.597035	1.18032	0.824138	0.529512	1.69044	0.487529	1.39316	0.954993	0.877865	1.38038	0.691831	1.31826	1.22462	0.674508	1.55597	0.787046	1.90546
414	2.01	2.01	9.785	6.921	2.148	sp|P16930|FAAA_HUMAN	Fumarylacetoacetase OS=Homo sapiens GN=FAH PE=1 SV=2	HUMAN	1	0.758578	0.559803	3.16228	0.239883	2.39883	0.787046	0.610308	2.10863	0.376704	1.65959	0.679204	0.448767	4.9204	0.138038	3.34195	0.972747	0.974171	2.0893	0.465586	2.03236	0.879023	0.759434	19.7697	0.049204	17.378
415	2	515.68	76.38	71.5	64.18	tr|A0A087WTM7|A0A087WTM7_HUMAN	Apolipoprotein B-100 OS=Homo sapiens GN=APOB PE=1 SV=1	HUMAN	600	1	0.928729	1.1695	0.855067	1.1695	0.539511	0.151277	1.35519	0.229087	0.731139	0.608135	0.334877	1.28233	0.353183	0.77983	0.717794	0.446709	1.14815	0.539511	0.824138	0.570164	0.211606	1.44544	0.231206	0.824138
416	2	113.37	93.06	92.11	86.84	tr|A0A024R6I7|A0A024R6I7_HUMAN	Alpha-1-antitrypsin OS=Homo sapiens GN=SERPINA1 PE=1 SV=1	HUMAN	298	31.0456	0.117912	4.57088	6.79204	88.7156	0.0325087	0.0459672	10.2802	0.01	0.334195	2.77971	0.220229	2.51189	1.10662	21.8776	0.809096	0.684008	12.7057	0.353183	10.2802	16.4437	0.156862	4.36516	3.76704	73.1139
417	2	15.33	77.78	58.97	55.56	tr|A0A0C4DH72|A0A0C4DH72_HUMAN	Protein IGKV1-6 (Fragment) OS=Homo sapiens GN=IGKV1-6 PE=1 SV=1	HUMAN	36
418	2	14.36	86.21	75	59.48	tr|A0A0A0MS11|A0A0A0MS11_HUMAN	Protein IGHV3-13 (Fragment) OS=Homo sapiens GN=IGHV3-13 PE=1 SV=1	HUMAN	88	1.09648	0.779418	2.0893	0.524807	2.29087	0.870964	0.769736	2.0893	0.416869	1.8197	1.55597	0.429606	2.10863	0.737904	3.25087	1.00925	0.939974	2.0893	0.483059	2.10863	1.33045	0.548594	2.0893	0.636796	2.77971
419	2	14.22	65.73	57.3	53.37	tr|D6RE86|D6RE86_HUMAN	Ceruloplasmin (Fragment) OS=Homo sapiens GN=CP PE=1 SV=6	HUMAN	22	1.22462	0.263399	1.38038	0.887156	1.69044	1.10662	0.489519	1.57036	0.704693	1.7378	1.1272	0.452515	2.12814	0.529663	2.39883	1.18032	0.327005	1.6293	0.724436	1.92309	1.04713	0.714333	1.65959	0.630957	1.7378
420	2	12.45	81.2	70.94	67.52	tr|A0A075B6S5|A0A075B6S5_HUMAN	Protein IGKV1-27 (Fragment) OS=Homo sapiens GN=IGKV1-27 PE=1 SV=1	HUMAN	74	1.02802	0.952636	2.0893	0.49204	2.14783	1.05682	0.903825	2.0893	0.505825	2.208	1.78649	0.377046	2.0893	0.855067	3.76704	1.23595	0.692324	2.0893	0.591562	2.58226	0.816582	0.687441	2.0893	0.390841	1.70608
421	2	12.07	79.31	71.55	50.86	tr|A0A0C4DH25|A0A0C4DH25_HUMAN	Protein IGKV3D-20 (Fragment) OS=Homo sapiens GN=IGKV3D-20 PE=1 SV=1	HUMAN	49	0.711214	0.828151	1.38038	0.139316	0.981748	1.22462	0.657768	1.77011	0.691831	3.25087	2.31206	0.414528	1.52757	1.51356	9.90832	1.09648	0.657074	1.99526	0.549541	2.37684	1.51356	0.529719	1.7378	0.870964	4.87528
422	2	9.64	79.13	55.65	55.65	tr|A0A087WSY6|A0A087WSY6_HUMAN	Protein IGKV3D-15 (Fragment) OS=Homo sapiens GN=IGKV3D-15 PE=1 SV=4	HUMAN	31	0.672977	0.53433	2.10863	0.322107	1.41906	0.731139	0.563819	2.39883	0.30479	1.75388	0.824138	0.689596	2.63027	0.313329	2.1677	0.744732	0.642662	2.10863	0.356451	1.57036	0.787046	0.6609	2.0893	0.376704	1.64437
423	2	9.47	61.26	58.56	44.14	sp|P80748|LV302_HUMAN	Ig lambda chain V-III region LOI OS=Homo sapiens PE=1 SV=1	HUMAN	24	0.903649	0.855494	2.0893	0.432514	1.88799	0.954993	0.941339	2.0893	0.457088	1.99526	1.44544	0.504326	2.0893	0.691831	3.04789	1.13763	0.779252	2.0893	0.544503	2.37684	1.04713	0.780396	17.8649	0.0586138	17.8649
424	2	9.17	76.07	68.38	61.54	tr|A0A0A0MT74|A0A0A0MT74_HUMAN	Protein IGKV1-16 (Fragment) OS=Homo sapiens GN=IGKV1-16 PE=1 SV=1	HUMAN	59	1.64437	0.562561	1.31826	1.24738	2.55859	1.20226	0.792853	1.25893	0.954993	1.58489	1.99526	0.437077	1.35519	1.47231	3.34195	1.40605	0.57379	1.49968	0.937562	2.53513	0.92045	0.896771	1.25893	0.704693	1.15878
425	2	7.72	66.67	57.26	43.59	tr|A0A0C4DH31|A0A0C4DH31_HUMAN	Protein IGHV1-18 (Fragment) OS=Homo sapiens GN=IGHV1-18 PE=1 SV=1	HUMAN	34	1.41906	0.528882	2.0893	0.679204	2.96483	1.19124	0.721398	2.0893	0.570164	2.48886	1.77011	0.378121	2.0893	0.847227	3.69828	1.15878	0.762036	2.0893	0.554626	2.42103	1.24738	0.659155	2.0893	0.597035	2.60615
426	2	6.9	60.5	53.78	41.18	sp|P01775|HV314_HUMAN	Ig heavy chain V-III region LAY OS=Homo sapiens PE=1 SV=1	HUMAN	26	1	0.872469	1.58489	0.630957	1.57036	0.847227	0.968335	1.47231	0.529663	1.24738	1.78649	0.539112	1.5417	1.15878	4.2462	1.36773	0.794574	1.36773	1	3.01995	1.69044	0.605333	1.43219	1.18032	4.40555
427	2	6.19	67.23	60.5	38.66	tr|A0A075B6K3|A0A075B6K3_HUMAN	Protein IGLV2-11 (Fragment) OS=Homo sapiens GN=IGLV2-11 PE=1 SV=1	HUMAN	8	0.794328	0.82559	1.36773	0.440555	1.08643	0.794328	0.757839	1.57036	0.47863	1.24738	2.65461	0.392303	1.38038	1.92309	4.87528	1.01859	0.931684	1.28233	0.794328	1.36773	1.22462	0.887452	1.36773	0.895365	1.90546
428	2	5.97	74.36	47.01	27.35	tr|A0A0C4DH33|A0A0C4DH33_HUMAN	Protein IGHV1-24 (Fragment) OS=Homo sapiens GN=IGHV1-24 PE=4 SV=1	HUMAN	18	0.990832	0.995153	2.0893	0.474242	2.07014	0.903649	0.851952	2.0893	0.432514	1.88799	1.13763	0.789882	2.0893	0.544503	2.37684	0.928966	0.898444	2.0893	0.444631	1.94089	0.990832	0.994025	2.0893	0.474242	2.07014
429	2	4.96	46.49	46.49	42.98	tr|A0A0C4DH24|A0A0C4DH24_HUMAN	Protein IGKV6-21 (Fragment) OS=Homo sapiens GN=IGKV6-21 PE=1 SV=1	HUMAN	6	0.895365	0.840715	2.0893	0.428549	1.87068	0.862979	0.784524	2.0893	0.413047	1.80302	1.87068	0.353211	2.10863	0.887156	3.90841	1.21339	0.700614	2.10863	0.57544	2.53513	1.49968	0.479027	2.0893	0.717794	3.16228
430	2	4.59	12.4	4.436	0.7696	sp|P50748|KNTC1_HUMAN	Kinetochore-associated protein 1 OS=Homo sapiens GN=KNTC1 PE=1 SV=1	HUMAN	4	1.08643	0.76822	1.57036	0.691831	1.70608	0.751623	0.328413	1.24738	0.60256	0.937562	0.92045	0.67671	1.35519	0.679204	1.24738	0.765597	0.421756	1.38038	0.554626	1.05682	0.824138	0.586894	1.72187	0.47863	1.41906
431	2	4.12	62.04	51.85	47.22	sp|P01603|KV111_HUMAN	Ig kappa chain V-I region Ka OS=Homo sapiens PE=1 SV=1	HUMAN	8	0.218776	0.421782	3.69828	0.0105682	0.809096	0.704693	0.674347	1.58489	0.343558	1.11686	1.80302	0.500945	1.90546	0.946237	3.90841	1.14815	0.796641	2.18776	0.524807	2.60615	1.27057	0.974702	3.34195	0.380189	4.44631
432	2	4.04	19.55	12.14	5.144	sp|Q9H4A9|DPEP2_HUMAN	Dipeptidase 2 OS=Homo sapiens GN=DPEP2 PE=1 SV=2	HUMAN	3	1.22462	0.327069	2.10863	0.580764	2.55859	1.1272	0.482224	2.0893	0.539511	2.35505	0.963829	0.744607	2.96483	0.325087	2.85759	0.903649	0.34286	2.0893	0.432514	1.88799	1.0666	0.882858	7.04693	0.151356	7.51623
433	2	3.58	15.28	6.415	4.906	sp|Q92526|TCPW_HUMAN	T-complex protein 1 subunit zeta-2 OS=Homo sapiens GN=CCT6B PE=1 SV=5	HUMAN	2	0.787046	0.663745	2.0893	0.376704	1.64437	0.698232	0.535659	2.0893	0.334195	1.45881	0.751623	0.606371	2.0893	0.356451	1.57036	0.591562	0.413745	2.10863	0.283139	1.24738	0.963829	0.959196	2.0893	0.461318	2.01372
434	2	3.18	37.04	33.33	28.7	sp|P04430|KV122_HUMAN	Ig kappa chain V-I region BAN OS=Homo sapiens PE=1 SV=1	HUMAN	11	0.946237	0.993829	1.35519	0.698232	1.28233	1.02802	0.837101	1.38038	0.744732	1.41906	1.23595	0.544327	1.61436	0.765597	1.97697	1.00925	0.793122	1.70608	0.591562	1.72187	1.05682	0.77691	1.51356	0.698232	1.59956
435	2	2.7	12.24	6.866	4.179	tr|A0A087WYR1|A0A087WYR1_HUMAN	SRR1-like protein OS=Homo sapiens GN=SRRD PE=1 SV=1	HUMAN	2	0.847227	0.632167	1.28233	0.608135	1.08643	0.636796	0.495082	1.65959	0.199526	1.05682	0.685488	0.367109	1.38038	0.263027	0.946237	0.83946	0.539417	1.49968	0.505825	1.25893	0.963829	0.678874	1.57036	0.608135	1.51356
436	2	2.65	29.06	19.66	15.38	tr|A0A0B4J1U2|A0A0B4J1U2_HUMAN	Protein IGLV7-43 (Fragment) OS=Homo sapiens GN=IGLV7-43 PE=4 SV=1	HUMAN	3	0.937562	0.91011	2.0893	0.448745	1.95884	1.04713	0.912454	2.0893	0.501187	2.18776	1.33045	0.585908	2.0893	0.636796	2.80543	1.23595	0.672112	2.0893	0.591562	2.58226	0.737904	0.588812	2.0893	0.353183	1.5417
437	2	2.14	59.83	42.74	30.77	tr|A0A0B4J2B8|A0A0B4J2B8_HUMAN	Protein IGHV1OR15-9 (Fragment) OS=Homo sapiens GN=IGHV1OR15-9 PE=4 SV=1	HUMAN	4	1.24738	0.351199	4.32514	0.288403	5.39511	1.04713	0.751755	2.208	0.474242	2.31206	1.11686	0.504983	2.0893	0.534564	2.33346	0.903649	0.302865	3.28095	0.275423	2.96483	1.45881	0.2379	2.24905	0.648634	3.28095
438	2	2.09	8.959	2.796	0.3368	sp|Q9NR48|ASH1L_HUMAN	Histone-lysine N-methyltransferase ASH1L OS=Homo sapiens GN=ASH1L PE=1 SV=2	HUMAN	1	2.35505	0.191129	3.49945	0.672977	15.8489	2.44343	0.255811	4.61318	0.529663	14.1906	2.12814	0.805631	4.83059	0.440555	11.695	1.39316	0.66692	3.83707	0.363078	8.70964	2.96483	0.325152	4.96592	0.597035	16.293
439	2	2.08	8.397	1.745	0.6543	sp|Q2TB90|HKDC1_HUMAN	Putative hexokinase HKDC1 OS=Homo sapiens GN=HKDC1 PE=1 SV=3	HUMAN	1
440	2	2.08	60	51.67	28.33	tr|A0A075B6J9|A0A075B6J9_HUMAN	HCG1782423 (Fragment) OS=Homo sapiens GN=IGLV2-18 PE=1 SV=1	HUMAN	2	0.679204	0.917786	1.67494	0.242103	1.13763	1.78649	0.766703	1.67494	1.0666	6.98232	1.88799	0.682398	1.75388	1.07647	7.94328	1.51356	0.826321	1.28233	1.18032	6.54636	0.672977	0.94961	1.97697	0.185353	1.33045
441	2	2.08	47.79	38.94	34.51	tr|A0A075B6J5|A0A075B6J5_HUMAN	Protein IGLV2-23 (Fragment) OS=Homo sapiens GN=IGLV2-23 PE=4 SV=1	HUMAN	5	0.794328	0.673339	2.10863	0.380189	1.67494	0.879023	0.805889	2.0893	0.416869	1.83654	2.88403	0.224468	2.10863	1.36773	6.0256	0.887156	0.830871	2.10863	0.42462	1.87068	0.591562	0.414503	2.10863	0.283139	1.24738
442	2	2.03	12.99	7.48	7.48	sp|Q8N0Y7|PGAM4_HUMAN	Probable phosphoglycerate mutase 4 OS=Homo sapiens GN=PGAM4 PE=3 SV=1	HUMAN	2	1.04713	0.904422	2.0893	0.501187	2.18776	0.60256	0.424985	2.10863	0.288403	1.27057	0.619441	0.442306	2.0893	0.296483	1.2942	0.672977	0.502953	2.0893	0.319154	1.40605	0.691831	0.526978	2.0893	0.331131	1.44544
443	2	2.02	9.836	2.368	0.7286	sp|Q4L235|ACSF4_HUMAN	Acyl-CoA synthetase family member 4 OS=Homo sapiens GN=AASDH PE=1 SV=3	HUMAN	1	0.855067	0.728349	1.77011	0.346737	1.51356	0.758578	0.751105	1.8197	0.140605	1.38038	2.99226	0.581465	1.99526	1.49968	6.79204	1.43219	0.643239	1.77011	0.809096	2.58226	1.59956	0.823438	1.83654	0.870964	2.85759
444	2	2.02	21.2	8.295	2.765	sp|P06733|ENOA_HUMAN	Alpha-enolase OS=Homo sapiens GN=ENO1 PE=1 SV=2	HUMAN	1	0.887156	0.728694	8.31764	0.107647	7.37904	0.724436	0.27875	2.10863	0.346737	1.52757	0.816582	0.437895	20.3236	0.0469894	16.5959	0.990832	0.930054	6.36796	0.155597	6.30957	0.981748	0.986987	14.4544	0.0679204	14.1906
445	2	2.01	8.061	1.634	1.089	sp|P40189|IL6RB_HUMAN	Interleukin-6 receptor subunit beta OS=Homo sapiens GN=IL6ST PE=1 SV=2	HUMAN	1	1.02802	0.939065	2.0893	0.49204	2.14783	0.895365	0.836613	2.0893	0.428549	1.87068	1.10662	0.82856	2.0893	0.529663	2.31206	1.02802	0.933276	2.0893	0.49204	2.14783	1.01859	0.957666	2.0893	0.487529	2.12814
446	2	2.01	21.39	9.453	3.483	sp|Q9NTU7|CBLN4_HUMAN	Cerebellin-4 OS=Homo sapiens GN=CBLN4 PE=1 SV=1	HUMAN	1	0.787046	0.665156	2.10863	0.376704	1.65959	0.862979	0.782728	2.0893	0.413047	1.80302	0.724436	0.569059	2.0893	0.346737	1.51356	0.981748	0.98794	2.0893	0.469894	2.05116	1.20226	0.709171	2.0893	0.57544	2.51189
448	2	2.01	10.61	2.947	2.161	tr|H3BS10|H3BS10_HUMAN	Beta-hexosaminidase OS=Homo sapiens GN=HEXA PE=1 SV=1	HUMAN	1	0.937562	0.904945	2.0893	0.448745	1.95884	0.937562	0.90567	2.0893	0.448745	1.95884	1.08643	0.852087	2.0893	0.519996	2.26986	1.03753	0.932426	2.0893	0.496592	2.1677	1.25893	0.650567	2.0893	0.60256	2.63027
449	2	2.01	23.44	12.5	7.031	sp|Q71UI9|H2AV_HUMAN	Histone H2A.V OS=Homo sapiens GN=H2AFV PE=1 SV=3	HUMAN	1	0.772681	0.279997	4.44631	0.17378	3.43558	0.37325	0.190246	4.44631	0.0831764	1.65959	0.356451	0.200333	4.48745	0.0801678	1.59956	0.586138	0.203594	4.44631	0.131826	2.60615	0.554626	0.318651	3.0761	0.178649	1.70608
450	2	2	9.142	1.843	0.6378	sp|O15014|ZN609_HUMAN	Zinc finger protein 609 OS=Homo sapiens GN=ZNF609 PE=1 SV=2	HUMAN	1	1.23595	0.799096	2.63027	0.469894	3.63078	0.356451	0.288749	4.65586	0.0390841	1.65959	0.149968	0.181528	5.01187	0.0207014	0.751623	0.704693	0.508249	3.66438	0.185353	2.58226	0.847227	0.445914	4.69894	0.185353	3.98107
451	2	2	12.37	4.462	2.028	sp|Q16658|FSCN1_HUMAN	Fascin OS=Homo sapiens GN=FSCN1 PE=1 SV=3	HUMAN	1	1.18032	0.469683	1.18032	1	1.44544	1.21339	0.332393	1.19124	1.01859	1.48594	1.2942	0.186863	1.31826	0.981748	1.77011	0.903649	0.382752	1.18032	0.744732	1.0666	1.64437	0.175244	1.19124	1.38038	2.0893
452	2	2	17.51	5.367	4.237	sp|P08754|GNAI3_HUMAN	Guanine nucleotide-binding protein G(k) subunit alpha OS=Homo sapiens GN=GNAI3 PE=1 SV=3	HUMAN	1	0.816582	0.712898	2.10863	0.390841	1.72187	0.912011	0.87263	2.0893	0.436516	1.90546	0.801678	0.683657	2.0893	0.383707	1.67494	0.660693	0.487551	2.0893	0.316228	1.38038	0.744732	0.600889	2.0893	0.356451	1.55597
453	2	2	12.29	3.631	2.235	sp|Q7Z5U6|WDR53_HUMAN	WD repeat-containing protein 53 OS=Homo sapiens GN=WDR53 PE=2 SV=1	HUMAN	1
454	2	2	10.8	3.409	2.273	sp|P55103|INHBC_HUMAN	Inhibin beta C chain OS=Homo sapiens GN=INHBC PE=2 SV=1	HUMAN	1	0.855067	0.808814	1.19124	0.724436	1.01859	1.08643	0.863146	1.19124	0.912011	1.28233	0.765597	0.675967	1.19124	0.648634	0.912011	1.04713	0.882902	1.18032	0.887156	1.24738	0.809096	0.785736	1.23595	0.654636	1
455	2	2	10.94	5.794	2.361	sp|P04066|FUCO_HUMAN	Tissue alpha-L-fucosidase OS=Homo sapiens GN=FUCA1 PE=1 SV=4	HUMAN	1	0.912011	0.862177	2.0893	0.436516	1.90546	0.824138	0.716936	2.0893	0.394457	1.72187	0.809096	0.697442	2.0893	0.387258	1.69044	0.928966	0.889447	2.0893	0.444631	1.94089	0.711214	0.550147	2.0893	0.340408	1.48594
456	2	2	8.598	3.551	2.056	tr|K7ELL7|K7ELL7_HUMAN	Glucosidase 2 subunit beta OS=Homo sapiens GN=PRKCSH PE=1 SV=1	HUMAN	1	1	0.985202	4.01791	0.248886	4.01791	0.928966	0.541479	4.32514	0.214783	4.01791	0.870964	0.389394	2.24905	0.387258	1.95884	0.912011	0.327763	2.0893	0.436516	1.90546	0.879023	0.415751	2.35505	0.37325	2.07014
457	2	2	7.839	2.103	1.338	sp|Q8TD30|ALAT2_HUMAN	Alanine aminotransferase 2 OS=Homo sapiens GN=GPT2 PE=1 SV=1	HUMAN	1	0.630957	0.453241	2.0893	0.299226	1.31826	1.36773	0.561868	2.10863	0.648634	2.85759	0.591562	0.411498	2.0893	0.280543	1.23595	1.48594	0.491278	2.10863	0.704693	3.10456	0.636796	0.45995	2.0893	0.301995	1.33045
458	2	2	6.344	1.169	1.169	sp|P30531|SC6A1_HUMAN	Sodium- and chloride-dependent GABA transporter 1 OS=Homo sapiens GN=SLC6A1 PE=1 SV=2	HUMAN	1	0.928966	0.73531	7.65597	0.121339	7.11213	1.1272	0.803445	2.0893	0.539511	2.37684	1.2942	0.720859	6.79204	0.190546	8.79023	1.07647	0.919214	2.0893	0.515229	2.24905	0.954993	0.773825	9.46237	0.100925	9.0365
459	2	2	28	18	8.5	tr|X6R8F3|X6R8F3_HUMAN	Neutrophil gelatinase-associated lipocalin OS=Homo sapiens GN=LCN2 PE=1 SV=1	HUMAN	1	1.08643	0.85413	2.0893	0.519996	2.26986	0.824138	0.722967	2.0893	0.394457	1.72187	1.28233	0.63224	2.0893	0.613762	2.67917	0.946237	0.920673	2.0893	0.452898	1.97697	1.10662	0.827519	2.0893	0.529663	2.31206
460	2	2	8.352	3.612	1.806	tr|X5DQS5|X5DQS5_HUMAN	Cell adhesion molecule 1 (Fragment) OS=Homo sapiens GN=CADM1 PE=1 SV=1	HUMAN	1	1.14815	0.759678	2.10863	0.544503	2.39883	1.20226	0.755297	3.31131	0.363078	3.98107	1.05682	0.984866	2.58226	0.409261	2.72898	1.10662	0.842487	2.0893	0.529663	2.31206	1.34276	0.488686	2.10863	0.636796	2.80543
461	2	2	11.75	7.311	4.178	sp|P36222|CH3L1_HUMAN	Chitinase-3-like protein 1 OS=Homo sapiens GN=CHI3L1 PE=1 SV=2	HUMAN	1	1.1272	0.795562	2.0893	0.539511	2.35505	0.772681	0.635902	2.0893	0.366438	1.61436	0.564937	0.386374	2.0893	0.267917	1.18032	0.672977	0.504208	2.10863	0.322107	1.41906	1.0666	0.881941	2.0893	0.510505	2.22844
462	2	2	5.135	3.784	1.622	sp|Q86VI4|LAP4B_HUMAN	Lysosomal-associated transmembrane protein 4B OS=Homo sapiens GN=LAPTM4B PE=1 SV=1	HUMAN	1	0.608135	0.429926	2.0893	0.288403	1.27057	0.870964	0.835098	2.26986	0.383707	1.97697	0.879023	0.829667	2.0893	0.420727	1.83654	0.625173	0.46685	2.0893	0.299226	1.30617	0.887156	0.833259	2.0893	0.42462	1.85353
463	2	2	7.179	5.641	2.564	sp|P01137|TGFB1_HUMAN	Transforming growth factor beta-1 OS=Homo sapiens GN=TGFB1 PE=1 SV=2	HUMAN	1	0.937562	0.916682	2.0893	0.448745	1.95884	0.847227	0.754209	2.0893	0.405509	1.77011	0.691831	0.527308	2.0893	0.331131	1.44544	0.887156	0.827823	2.0893	0.42462	1.85353	1.05682	0.901468	2.0893	0.505825	2.208
464	2	2	26.09	13.91	13.91	tr|E7EPV7|E7EPV7_HUMAN	Alpha-synuclein OS=Homo sapiens GN=SNCA PE=1 SV=1	HUMAN	1	1.38038	0.552516	2.0893	0.660693	2.88403	0.972747	0.975332	2.0893	0.465586	2.03236	1.20226	0.709616	2.0893	0.57544	2.51189	1.05682	0.90116	2.0893	0.505825	2.208	1.59956	0.436034	2.0893	0.765597	3.34195
465	2	2	19.38	10.08	10.08	tr|A0A087WZM5|A0A087WZM5_HUMAN	Peptidyl-prolyl cis-trans isomerase OS=Homo sapiens GN=FKBP1A PE=1 SV=1	HUMAN	1	1.11686	0.809992	2.0893	0.534564	2.33346	0.855067	0.770244	2.0893	0.409261	1.78649	1.1272	0.791681	2.0893	0.539511	2.35505	0.990832	0.995671	2.0893	0.474242	2.07014	1.15878	0.759255	2.0893	0.554626	2.42103
466	2	2	11.48	11.48	7.377	tr|A0A075B6I0|A0A075B6I0_HUMAN	Protein IGLV8-61 (Fragment) OS=Homo sapiens GN=IGLV8-61 PE=1 SV=5	HUMAN	2	0.937562	0.935089	1.48594	0.630957	1.39316	1.28233	0.535651	1.38038	0.928966	1.77011	1.13763	0.584072	1.64437	0.691831	1.85353	0.981748	0.791171	1.83654	0.534564	1.80302	0.824138	0.668502	1.38038	0.597035	1.13763
467	2	2	6.689	4.013	4.013	sp|Q9Y624|JAM1_HUMAN	Junctional adhesion molecule A OS=Homo sapiens GN=F11R PE=1 SV=1	HUMAN	1	1.07647	0.872852	2.10863	0.510505	2.24905	1.03753	0.925445	2.0893	0.496592	2.1677	1.24738	0.66633	2.10863	0.591562	2.60615	2.96483	0.217971	2.0893	1.41906	6.25173	1.59956	0.435517	2.0893	0.765597	3.37287
468	2	2	9.524	6.349	6.349	sp|P53674|CRBB1_HUMAN	Beta-crystallin B1 OS=Homo sapiens GN=CRYBB1 PE=1 SV=2	HUMAN	1	1.27057	0.642624	2.0893	0.608135	2.65461	1.1695	0.744114	2.0893	0.559758	2.44343	0.887156	0.818717	2.0893	0.420727	1.85353	1.36773	0.56511	2.10863	0.648634	2.85759	0.928966	0.893109	2.0893	0.444631	1.94089
469	2	2	10.2	7.653	7.653	sp|P53673|CRBA4_HUMAN	Beta-crystallin A4 OS=Homo sapiens GN=CRYBA4 PE=1 SV=3	HUMAN	1	1.33045	0.530749	2.0893	0.636796	2.77971	1.13763	0.747726	2.0893	0.544503	2.37684	1.11686	0.999004	4.2462	0.263027	4.74242	1	0.960171	2.0893	0.47863	2.0893	1.25893	0.651409	2.0893	0.60256	2.65461
470	2	2	3.495	3.495	2.419	sp|P26992|CNTFR_HUMAN	Ciliary neurotrophic factor receptor subunit alpha OS=Homo sapiens GN=CNTFR PE=1 SV=2	HUMAN	1	0.724436	0.573178	2.10863	0.346737	1.52757	0.772681	0.643318	2.10863	0.369828	1.6293	0.717794	0.559507	2.0893	0.343558	1.49968	0.77983	0.654063	2.10863	0.37325	1.64437	0.685488	0.515783	2.0893	0.325087	1.43219
471	2	2	13.33	13.33	7.407	sp|P09382|LEG1_HUMAN	Galectin-1 OS=Homo sapiens GN=LGALS1 PE=1 SV=2	HUMAN	1	0.954993	0.945086	2.0893	0.457088	1.99526	0.928966	0.901233	2.0893	0.444631	1.94089	0.92045	0.885035	2.0893	0.440555	1.92309	1.01859	0.962408	2.10863	0.483059	2.12814	1.33045	0.584584	2.0893	0.636796	2.80543
472	2	2	21.57	13.73	13.73	tr|F8WD84|F8WD84_HUMAN	Zinc finger protein 713 OS=Homo sapiens GN=ZNF713 PE=4 SV=2	HUMAN	1	1.08643	0.857098	2.0893	0.519996	2.26986	1.05682	0.895583	2.0893	0.505825	2.208	1.55597	0.452109	2.0893	0.744732	3.28095	1.21339	0.700893	2.10863	0.57544	2.53513	1.41906	0.527362	2.0893	0.679204	2.96483
473	1.96	4.11	20.26	9.646	7.395	sp|Q86YW5|TRML1_HUMAN	Trem-like transcript 1 protein OS=Homo sapiens GN=TREML1 PE=1 SV=2	HUMAN	2	1.2942	0.609264	1.58489	0.816582	2.03236	0.981748	0.76174	1.6293	0.60256	1.59956	1.02802	0.963675	1.51356	0.679204	1.5417	0.963829	0.908351	1.24738	0.772681	1.20226	1.49968	0.487559	1.24738	1.20226	1.87068
474	1.96	4	6.753	2.383	0.6951	sp|Q8WZ75|ROBO4_HUMAN	Roundabout homolog 4 OS=Homo sapiens GN=ROBO4 PE=1 SV=1	HUMAN	2	1.18032	0.628436	2.10863	0.559758	2.48886	1.1272	0.726919	9.90832	0.113763	11.0662	0.349945	0.0397212	9.46237	0.0195884	3.31131	0.963829	0.855321	9.72747	0.0972747	9.37562	0.862979	0.586048	7.11213	0.11272	6.13762
475	1.92	2.04	47.62	31.75	14.29	tr|M0R1V7|M0R1V7_HUMAN	Ubiquitin-60S ribosomal protein L40 (Fragment) OS=Homo sapiens GN=UBA52 PE=1 SV=1	HUMAN	1	1.40605	0.510994	1.24738	1.1272	1.75388	1.11686	0.732093	1.31826	0.847227	1.47231	1.1695	0.697418	1.36773	0.855067	1.59956	1.10662	0.785976	1.24738	0.887156	1.38038	1.23595	0.651173	1.24738	0.990832	1.5417
476	1.89	2	9.425	2.693	1.102	tr|D3DTX6|D3DTX6_HUMAN	Neurabin-2 OS=Homo sapiens GN=PPP1R9B PE=1 SV=1	HUMAN	1	2.35505	0.155005	2.10863	1.11686	4.9204	1.14815	0.930174	20.1372	0.0570164	20.3236	1.19124	0.461885	2.0893	0.570164	2.51189	1.03753	0.898113	2.35505	0.440555	2.42103	1.13763	0.532434	2.0893	0.544503	2.37684
477	1.86	1.98	10.29	3.662	0.5231	sp|O43861|ATP9B_HUMAN	Probable phospholipid-transporting ATPase IIB OS=Homo sapiens GN=ATP9B PE=2 SV=4	HUMAN	1	0.862979	0.84208	1.52757	0.539511	1.31826	0.765597	0.705621	1.97697	0.343558	1.51356	0.724436	0.788014	1.95884	0.30479	1.41906	1	0.946342	1.6293	0.613762	1.59956	0.496592	0.582164	1.83654	0.1	0.912011
478	1.8	1.97	14.38	8.155	2.361	sp|P08709|FA7_HUMAN	Coagulation factor VII OS=Homo sapiens GN=F7 PE=1 SV=1	HUMAN	1	0.772681	0.483478	2.0893	0.369828	1.61436	0.809096	0.5593	2.31206	0.349945	1.87068	0.816582	0.56596	2.0893	0.390841	1.70608	0.912011	0.806873	2.91072	0.313329	2.65461	0.879023	0.69781	5.91562	0.148594	5.19996
479	1.68	1.83	36.76	15.44	15.44	tr|E9PHE4|E9PHE4_HUMAN	Alpha-crystallin A chain OS=Homo sapiens GN=CRYAA PE=1 SV=1	HUMAN	2	0.937562	0.674008	1.35519	0.691831	1.27057	1	0.684337	1.77011	0.564937	1.77011	0.809096	0.37519	1.34276	0.608135	1.08643	1.07647	0.950538	1.39316	0.772681	1.49968	1.0666	0.904164	2.01372	0.529663	2.14783
480	1.68	1.77	9.762	4.762	1.905	sp|Q86UN3|R4RL2_HUMAN	Reticulon-4 receptor-like 2 OS=Homo sapiens GN=RTN4RL2 PE=1 SV=1	HUMAN	1	0.685488	0.522591	2.10863	0.328095	1.44544	0.77983	0.654987	2.10863	0.37325	1.64437	0.711214	0.555821	2.10863	0.340408	1.49968	1.01859	0.959514	2.0893	0.487529	2.12814	0.685488	0.516854	2.0893	0.325087	1.43219
481	1.67	1.82	9.646	5.788	5.788	sp|P07307|ASGR2_HUMAN	Asialoglycoprotein receptor 2 OS=Homo sapiens GN=ASGR2 PE=1 SV=2	HUMAN	2	1.30617	0.588311	1.38038	0.946237	1.80302	0.928966	0.915651	1.38038	0.672977	1.28233	1.04713	0.867162	1.38038	0.758578	1.44544	1.0666	0.821376	1.47231	0.724436	1.57036	1.11686	0.830862	1.41906	0.787046	1.57036
482	1.65	4	15.2	9.85	6.21	sp|Q9BTY2|FUCO2_HUMAN	Plasma alpha-L-fucosidase OS=Homo sapiens GN=FUCA2 PE=1 SV=2	HUMAN	4	1.00925	0.920647	1.28233	0.787046	1.2942	0.83946	0.328158	1.18032	0.711214	0.990832	0.77983	0.161245	1.40605	0.549541	1.09648	0.954993	0.815584	1.2942	0.737904	1.23595	0.937562	0.715134	1.19124	0.787046	1.11686
483	1.64	5.18	3.018	1.378	1.115	sp|Q96F81|DISP1_HUMAN	Protein dispatched homolog 1 OS=Homo sapiens GN=DISP1 PE=1 SV=3	HUMAN	3	1.88799	0.368655	1.24738	1.51356	2.39883	0.937562	0.896687	1.19124	0.787046	1.11686	0.946237	0.973233	1.33045	0.711214	1.25893	0.963829	0.998348	1.19124	0.816582	1.14815	1.40605	0.584746	1.21339	1.15878	1.72187
484	1.64	3.8	5.954	2.214	1.298	sp|Q9BYE9|CDHR2_HUMAN	Cadherin-related family member 2 OS=Homo sapiens GN=CDHR2 PE=1 SV=2	HUMAN	3	1.18032	0.728758	2.0893	0.564937	2.46604	0.685488	0.515749	2.0893	0.325087	1.43219	0.642688	0.465086	2.0893	0.30479	1.34276	0.685488	0.52281	2.10863	0.328095	1.44544	1.40605	0.534428	2.0893	0.672977	2.93765
485	1.64	1.73	16.59	11.71	5.366	tr|I3L2P9|I3L2P9_HUMAN	GRB2-related adapter protein OS=Homo sapiens GN=GRAP PE=4 SV=1	HUMAN	1	1.09648	0.731475	18.5353	0.0591562	18.7068	1.1272	0.751239	19.9526	0.0564937	20.1372	1.1272	0.745233	2.77971	0.405509	3.13329	0.648634	0.310304	18.197	0.047863	11.8032	0.744732	0.457069	9.90832	0.0751623	7.37904
486	1.49	1.62	10.09	3.947	2.193	tr|H0Y4I5|H0Y4I5_HUMAN	Chondroadherin-like protein (Fragment) OS=Homo sapiens GN=CHADL PE=1 SV=1	HUMAN	2	2.29087	0.278386	2.10863	1.08643	4.7863	2.48886	0.255001	2.0893	1.19124	5.24807	0.765597	0.62618	2.0893	0.363078	1.59956	0.855067	0.775702	2.10863	0.409261	1.80302	0.912011	0.862987	2.0893	0.436516	1.90546
487	1.49	1.59	5.515	3.255	1.356	sp|P09619|PGFRB_HUMAN	Platelet-derived growth factor receptor beta OS=Homo sapiens GN=PDGFRB PE=1 SV=1	HUMAN	1	1.10662	0.817954	2.0893	0.529663	2.33346	0.895365	0.841432	2.0893	0.428549	1.87068	0.972747	0.965235	2.0893	0.465586	2.03236	0.937562	0.909028	2.0893	0.448745	1.95884	1.14815	0.76631	2.0893	0.549541	2.39883
488	1.49	1.59	10.11	5.169	3.146	sp|P68371|TBB4B_HUMAN	Tubulin beta-4B chain OS=Homo sapiens GN=TUBB4B PE=1 SV=1	HUMAN	1
489	1.47	1.56	19.38	6.167	6.167	sp|P80723|BASP1_HUMAN	Brain acid soluble protein 1 OS=Homo sapiens GN=BASP1 PE=1 SV=2	HUMAN	1	1.1695	0.740343	3.31131	0.353183	3.87258	1.00925	0.972833	2.0893	0.483059	2.10863	0.83946	0.732576	2.12814	0.394457	1.78649	0.963829	0.953491	3.22107	0.299226	3.10456	1.1695	0.736369	2.0893	0.559758	2.44343
490	1.46	1.54	21.59	6.828	4.185	tr|J3KQ45|J3KQ45_HUMAN	Trans-Golgi network integral membrane protein 2 OS=Homo sapiens GN=TGOLN2 PE=1 SV=1	HUMAN	2	1.1695	0.74094	2.0893	0.559758	2.44343	1.10662	0.830097	2.0893	0.529663	2.31206	0.824138	0.719917	2.0893	0.394457	1.72187	1.30617	0.611845	2.10863	0.619441	2.72898	1.19124	0.720832	2.0893	0.570164	2.48886
491	1.44	1.55	14.57	6.957	1.739	sp|Q9Y5C1|ANGL3_HUMAN	Angiopoietin-related protein 3 OS=Homo sapiens GN=ANGPTL3 PE=1 SV=1	HUMAN	1	0.691831	0.136624	3.63078	0.177011	2.51189	0.809096	0.32482	3.69828	0.210863	2.99226	0.704693	0.142933	2.22844	0.277971	1.57036	0.731139	0.193704	2.44343	0.267917	1.78649	0.331131	0.00143321	2.208	0.0210863	0.731139
492	1.43	6.05	58.68	50.41	29.75	sp|P01771|HV310_HUMAN	Ig heavy chain V-III region HIL OS=Homo sapiens PE=1 SV=1	HUMAN	14	0.855067	0.164147	1.49968	0.570164	1.28233	1.07647	0.491558	1.38038	0.77983	1.48594	1.07647	0.424288	1.5417	0.698232	1.65959	0.954993	0.701194	1.39316	0.685488	1.33045	1	0.581897	1.80302	0.554626	1.80302
493	1.39	1.85	15.03	3.415	1.639	sp|P07900|HS90A_HUMAN	Heat shock protein HSP 90-alpha OS=Homo sapiens GN=HSP90AA1 PE=1 SV=5	HUMAN	2	0.77983	0.675687	1.44544	0.529663	1.1272	1.21339	0.956208	1.41906	0.855067	1.7378	0.265461	0.826836	2.29087	0.0954993	0.608135	1.39316	0.707403	1.44544	0.963829	2.05116	0.280543	0.441502	2.12814	0.0887156	0.597035
494	1.34	1.44	24.39	13.17	3.902	sp|P43320|CRBB2_HUMAN	Beta-crystallin B2 OS=Homo sapiens GN=CRYBB2 PE=1 SV=2	HUMAN	1	1.1695	0.748583	2.0893	0.559758	2.44343	0.765597	0.625647	2.0893	0.366438	1.59956	1.11686	0.809289	2.0893	0.534564	2.33346	0.990832	0.999505	2.0893	0.474242	2.07014	0.724436	0.57176	2.0893	0.346737	1.51356
495	1.34	1.41	6.72	4.57	2.151	sp|P14151|LYAM1_HUMAN	L-selectin OS=Homo sapiens GN=SELL PE=1 SV=2	HUMAN	1	0.954993	0.928387	1.38038	0.691831	1.31826	1.20226	0.672692	1.38038	0.870964	1.65959	0.895365	0.81939	1.41906	0.630957	1.27057	1.1695	0.7219	1.38038	0.847227	1.61436	0.928966	0.822888	1.6293	0.570164	1.51356
496	1.3	1.41	9.135	2.907	0.4152	sp|P23470|PTPRG_HUMAN	Receptor-type tyrosine-protein phosphatase gamma OS=Homo sapiens GN=PTPRG PE=1 SV=4	HUMAN	1	1.1695	0.602366	1.25893	0.928966	1.48594	0.928966	0.800132	1.25893	0.731139	1.1695	0.630957	0.268117	1.43219	0.394457	0.903649	1.11686	0.838159	1.34276	0.831764	1.51356	0.751623	0.537428	1.34276	0.529663	1.00925

## Sheet: Raw data
N	Unused	Total	%Cov	%Cov(50)	%Cov(95)	Accession	Name	Species	Peptides(95%)	114:113	PVal 114:113	EF 114:113	LowerCI 114:113	UpperCI 114:113	115:113	PVal 115:113	EF 115:113	LowerCI 115:113	UpperCI 115:113	116:113	PVal 116:113	EF 116:113	LowerCI 116:113	UpperCI 116:113	117:113	PVal 117:113	EF 117:113	LowerCI 117:113	UpperCI 117:113	119:113	PVal 119:113	EF 119:113	LowerCI 119:113	UpperCI 119:113						Gene Ontology	Gene Names	Pathway	Interactions	Protein Families	Subcellular Location	Function	Disease	Tissue Specificity	Keywords
567	0	0.02	9.42	4.348	0	RRRRRsp|Q9H4B0|OSGP2_HUMAN	REVERSED Probable tRNA N6-adenosine threonylcarbamoyltransferase, mitochondrial OS=Homo sapiens GN=OSGEPL1 PE=2 SV=2	HUMAN	0
582	0.44	0.47	10.15	5.237	0	sp|P09960|LKHA4_HUMAN	Leukotriene A-4 hydrolase OS=Homo sapiens GN=LTA4H PE=1 SV=2	HUMAN	0	1.34276	0.535238	1.38038	0.972747	1.85353	0.83946	0.764652	1.38038	0.608135	1.15878	0.895365	0.83242	1.38038	0.648634	1.23595	0.879023	0.851118	1.38038	0.636796	1.21339	1.35519	0.572975	1.38038	0.981748	1.87068
592	0.01	0.4	7.595	2.785	0	RRRRRsp|Q6P1K8|T2H2L_HUMAN	REVERSED General transcription factor IIH subunit 2-like protein OS=Homo sapiens GN=GTF2H2C PE=1 SV=1	HUMAN	0
592	0.01	0.4	7.595	2.785	0	RRRRRsp|Q13888|TF2H2_HUMAN	REVERSED General transcription factor IIH subunit 2 OS=Homo sapiens GN=GTF2H2 PE=1 SV=1	HUMAN	0
592	0.01	0.4	11.07	4.348	0	RRRRRtr|D6RID8|D6RID8_HUMAN	REVERSED General transcription factor IIH subunit 2-like protein (Fragment) OS=Homo sapiens GN=GTF2H2C PE=1 SV=1	HUMAN	0
592	0.01	0.39	14.55	3.636	0	RRRRRtr|D6RJD3|D6RJD3_HUMAN	REVERSED General transcription factor IIH subunit 2-like protein OS=Homo sapiens GN=GTF2H2C PE=1 SV=1	HUMAN	0
592	0.01	0.39	13.16	3.947	0	RRRRRtr|R4GMS9|R4GMS9_HUMAN	REVERSED General transcription factor IIH subunit 2 (Fragment) OS=Homo sapiens GN=GTF2H2 PE=1 SV=1	HUMAN	0
592	0.01	0.39	16.26	4.878	0	RRRRRtr|D6RGC9|D6RGC9_HUMAN	REVERSED General transcription factor IIH subunit 2 OS=Homo sapiens GN=GTF2H2C PE=1 SV=1	HUMAN	0
592	0.01	0.39	19.57	6.522	0	RRRRRtr|D6RIT7|D6RIT7_HUMAN	REVERSED General transcription factor IIH subunit 2-like protein OS=Homo sapiens GN=GTF2H2C PE=1 SV=1	HUMAN	0
592	0	0.45	15.86	15.86	0	sp|P12018|VPREB_HUMAN	Immunoglobulin iota chain OS=Homo sapiens GN=VPREB1 PE=1 SV=2	HUMAN	0
592	0	0.45	13.19	13.19	0	tr|F8W8C9|F8W8C9_HUMAN	Immunoglobulin iota chain OS=Homo sapiens GN=VPREB1 PE=1 SV=1	HUMAN	0
592	0	0.41	15.28	4.167	0	RRRRRtr|F8W8C9|F8W8C9_HUMAN	REVERSED Immunoglobulin iota chain OS=Homo sapiens GN=VPREB1 PE=1 SV=1	HUMAN	0
592	0	0.41	15.17	4.138	0	RRRRRsp|P12018|VPREB_HUMAN	REVERSED Immunoglobulin iota chain OS=Homo sapiens GN=VPREB1 PE=1 SV=2	HUMAN	0
592	0	0.41	14.29	5.714	0	RRRRRtr|A0A075B6I7|A0A075B6I7_HUMAN	REVERSED Protein IGLV5-48 OS=Homo sapiens GN=IGLV5-48 PE=1 SV=2	HUMAN	0
592	0	0.01	12.2	4.878	0	RRRRRtr|A0A075B6J1|A0A075B6J1_HUMAN	REVERSED Protein IGLV5-37 (Fragment) OS=Homo sapiens GN=IGLV5-37 PE=1 SV=1	HUMAN	0
595	0.37	0.39	15.3	2.186	0	sp|Q6Q788|APOA5_HUMAN	Apolipoprotein A-V OS=Homo sapiens GN=APOA5 PE=1 SV=1	HUMAN	0	0.990832	0.999472	2.0893	0.474242	2.07014	1.01859	0.950632	2.0893	0.487529	2.12814	0.870964	0.793856	2.0893	0.416869	1.8197	0.937562	0.907257	2.0893	0.448745	1.95884	0.903649	0.852428	2.0893	0.432514	1.88799
595	0	0.39	21.6	4.938	0	tr|C9JZZ0|C9JZZ0_HUMAN	Apolipoprotein A-V (Fragment) OS=Homo sapiens GN=APOA5 PE=1 SV=1	HUMAN	0
596	0.36	0.4	7.121	4.334	0	tr|A0A0A6YY95|A0A0A6YY95_HUMAN	C-type lectin domain family 11 member A OS=Homo sapiens GN=CLEC11A PE=1 SV=1	HUMAN	0	0.879023	0.808442	2.0893	0.420727	1.83654	0.879023	0.815703	2.0893	0.420727	1.83654	0.862979	0.781799	2.0893	0.413047	1.80302	0.870964	0.800506	2.0893	0.416869	1.8197	1.22462	0.682837	2.0893	0.586138	2.55859
596	0	0.4	7.121	4.334	0	sp|Q9Y240|CLC11_HUMAN	C-type lectin domain family 11 member A OS=Homo sapiens GN=CLEC11A PE=1 SV=1	HUMAN	0
596	0	0.4	7.347	5.714	0	tr|V9H0X6|V9H0X6_HUMAN	C-type lectin domain family 11 member A OS=Homo sapiens GN=CLEC11A PE=1 SV=1	HUMAN	0
596	0	0.39	7.256	4.416	0	tr|M0R081|M0R081_HUMAN	C-type lectin domain family 11 member A OS=Homo sapiens GN=CLEC11A PE=1 SV=1	HUMAN	0
597	0.35	0.5	9.845	3.868	0	sp|Q2V2M9|FHOD3_HUMAN	FH1/FH2 domain-containing protein 3 OS=Homo sapiens GN=FHOD3 PE=1 SV=2	HUMAN	0	0.937562	0.942013	3.13329	0.299226	2.93765	0.772681	0.633692	2.0893	0.369828	1.61436	0.990832	0.940351	2.0893	0.474242	2.07014	0.831764	0.595292	5.29663	0.157036	4.40555	1.08643	0.928594	2.208	0.49204	2.39883
598	0.01	0.36	6.606	0.6702	0	sp|Q14676|MDC1_HUMAN	Mediator of DNA damage checkpoint protein 1 OS=Homo sapiens GN=MDC1 PE=1 SV=3	HUMAN	0
599	0.34	0.37	9.79	3.497	0	RRRRRtr|H0Y4X7|H0Y4X7_HUMAN	REVERSED PHD finger protein 11 (Fragment) OS=Homo sapiens GN=PHF11 PE=1 SV=1	HUMAN	0	1.04713	0.736106	19.2309	0.0544503	19.2309	1.05682	0.784773	19.4089	0.0544503	19.4089	0.765597	0.534934	18.197	0.0505825	13.9316	0.879023	0.809319	19.7697	0.049204	17.378	0.765597	0.548169	20.893	0.0452898	15.9956
599	0	0.36	8.157	3.021	0	RRRRRsp|Q9UIL8|PHF11_HUMAN	REVERSED PHD finger protein 11 OS=Homo sapiens GN=PHF11 PE=1 SV=3	HUMAN	0
600	0.34	0.36	12.99	7.792	0	RRRRRsp|Q9Y3C5|RNF11_HUMAN	REVERSED RING finger protein 11 OS=Homo sapiens GN=RNF11 PE=1 SV=1	HUMAN	0	1.0666	0.885309	2.0893	0.510505	2.22844	0.990832	0.999971	2.0893	0.474242	2.07014	0.972747	0.973815	2.0893	0.465586	2.03236	0.928966	0.901118	2.0893	0.444631	1.94089	1.25893	0.654767	2.0893	0.60256	2.63027
601	0.33	0.36	5.524	0.9524	0	sp|Q9Y6N6|LAMC3_HUMAN	Laminin subunit gamma-3 OS=Homo sapiens GN=LAMC3 PE=1 SV=3	HUMAN	0	1.22462	0.6124	13.0617	0.0937562	15.417	2.22844	0.204872	2.18776	1.01859	4.9204	1.1695	0.689756	20.1372	0.0580764	20.5116	1.1695	0.611375	6.0256	0.194089	7.04693	1.1272	0.663111	2.0893	0.539511	2.37684
602	0.33	0.35	21.12	7.453	0	RRRRRtr|H7C310|H7C310_HUMAN	REVERSED Septin-2 (Fragment) OS=Homo sapiens GN=SEPT2 PE=1 SV=1	HUMAN	0	0.855067	0.827955	1.19124	0.717794	1.01859	0.816582	0.749274	1.31826	0.60256	1.07647	1.19124	0.789134	1.19124	1	1.41906	1.00925	0.984143	1.19124	0.847227	1.20226	0.660693	0.578802	1.21339	0.539511	0.801678
602	0	0.33	16.82	6.231	0	RRRRRtr|B5MCX3|B5MCX3_HUMAN	REVERSED Septin-2 OS=Homo sapiens GN=SEPT2 PE=1 SV=1	HUMAN	0
602	0	0.33	14.96	5.54	0	RRRRRsp|Q15019|SEPT2_HUMAN	REVERSED Septin-2 OS=Homo sapiens GN=SEPT2 PE=1 SV=1	HUMAN	0
602	0	0.33	24.46	10.87	0	RRRRRtr|C9J2Q4|C9J2Q4_HUMAN	REVERSED Septin-2 (Fragment) OS=Homo sapiens GN=SEPT2 PE=1 SV=1	HUMAN	0
602	0	0.33	14.89	5.851	0	RRRRRtr|H7C2Y0|H7C2Y0_HUMAN	REVERSED Septin-2 (Fragment) OS=Homo sapiens GN=SEPT2 PE=1 SV=1	HUMAN	0
603	0.33	0.35	4.15	1.581	0	sp|P51786|ZN157_HUMAN	Zinc finger protein 157 OS=Homo sapiens GN=ZNF157 PE=2 SV=2	HUMAN	0	0.744732	0.601597	2.0893	0.356451	1.55597	0.972747	0.964422	2.0893	0.465586	2.03236	1.23595	0.668806	2.0893	0.591562	2.58226	1.09648	0.835449	2.0893	0.524807	2.29087	1.10662	0.826201	2.0893	0.529663	2.31206
605	0.32	0.35	9.524	5.291	0	RRRRRsp|P01112|RASH_HUMAN	REVERSED GTPase HRas OS=Homo sapiens GN=HRAS PE=1 SV=1	HUMAN	0	0.990832	0.998348	2.0893	0.474242	2.07014	1.14815	0.76765	2.0893	0.549541	2.39883	0.870964	0.798127	2.0893	0.416869	1.8197	0.972747	0.970029	2.0893	0.465586	2.03236	1.0666	0.884383	2.0893	0.510505	2.22844
606	0.32	0.34	9.041	4.932	0	RRRRRsp|Q9NQQ7|S35C2_HUMAN	REVERSED Solute carrier family 35 member C2 OS=Homo sapiens GN=SLC35C2 PE=1 SV=2	HUMAN	0	0.981748	0.958849	2.0893	0.469894	2.05116	1.18032	0.596975	2.0893	0.564937	2.46604	1	0.944647	2.0893	0.47863	2.0893	1.13763	0.69434	2.0893	0.544503	2.37684	1.00925	0.790267	3.66438	0.275423	3.69828
607	0.32	0.34	6.25	2.679	0	tr|Q49AT5|Q49AT5_HUMAN	CPXM2 protein OS=Homo sapiens GN=CPXM2 PE=1 SV=1	HUMAN	0	0.946237	0.979449	1.14815	0.824138	1.08643	0.903649	0.917618	1.14815	0.787046	1.03753	1.13763	0.707471	1.14815	0.990832	1.30617	0.963829	0.933991	1.15878	0.831764	1.11686	0.946237	0.919434	1.35519	0.698232	1.28233
607	0	0.03	11.79	4.472	0	RRRRRtr|A0A0A0MSY0|A0A0A0MSY0_HUMAN	REVERSED Sperm-associated antigen 6 (Fragment) OS=Homo sapiens GN=SPAG6 PE=1 SV=1	HUMAN	0
609	0	0.32	14.52	9.544	0	RRRRRtr|H3BVC9|H3BVC9_HUMAN	REVERSED CCR4-NOT transcription complex subunit 1 (Fragment) OS=Homo sapiens GN=CNOT1 PE=1 SV=1	HUMAN	0
609	0	0.03	9.579	1.168	0	sp|Q02742|GCNT1_HUMAN	Beta-1,3-galactosyl-O-glycosyl-glycoprotein beta-1,6-N-acetylglucosaminyltransferase OS=Homo sapiens GN=GCNT1 PE=1 SV=2	HUMAN	0
609	0	0.02	13.11	4.742	0	sp|Q9Y2Z2|MTO1_HUMAN	Protein MTO1 homolog, mitochondrial OS=Homo sapiens GN=MTO1 PE=1 SV=2	HUMAN	0
609	0	0.02	15.5	2.332	0	sp|Q9UHD2|TBK1_HUMAN	Serine/threonine-protein kinase TBK1 OS=Homo sapiens GN=TBK1 PE=1 SV=1	HUMAN	0
609	0	0.02	5.714	1.513	0	RRRRRsp|Q9NQX0|PRDM6_HUMAN	REVERSED Putative histone-lysine N-methyltransferase PRDM6 OS=Homo sapiens GN=PRDM6 PE=2 SV=2	HUMAN	0
611	0.3	0.33	5.864	4.321	0	tr|A0A087WZB3|A0A087WZB3_HUMAN	Proline and serine-rich protein 3 OS=Homo sapiens GN=PROSER3 PE=1 SV=1	HUMAN	0	1.24738	0.661242	2.0893	0.597035	2.60615	2.63027	0.242878	2.0893	1.25893	5.49541	2.85759	0.224959	2.0893	1.36773	6.0256	1.36773	0.560712	2.0893	0.654636	2.88403	2.10863	0.304631	2.10863	1	4.40555
611	0	0.33	3.958	2.083	0	sp|Q2NL68|PRSR3_HUMAN	Proline and serine-rich protein 3 OS=Homo sapiens GN=PROSER3 PE=2 SV=1	HUMAN	0
611	0	0.33	3.922	3.922	0	tr|C9JFW7|C9JFW7_HUMAN	Proline and serine-rich protein 3 (Fragment) OS=Homo sapiens GN=PROSER3 PE=1 SV=2	HUMAN	0
611	0	0.33	3.593	3.593	0	tr|M0QZ53|M0QZ53_HUMAN	Proline and serine-rich protein 3 (Fragment) OS=Homo sapiens GN=PROSER3 PE=4 SV=1	HUMAN	0
612	0.29	0.32	5.918	1.208	0	RRRRRsp|Q8WUF5|IASPP_HUMAN	REVERSED RelA-associated inhibitor OS=Homo sapiens GN=PPP1R13L PE=1 SV=4	HUMAN	0	0.972747	0.969858	2.0893	0.465586	2.03236	1.03753	0.898535	3.25087	0.319154	3.37287	1.07647	0.839282	2.44343	0.440555	2.63027	1.04713	0.890769	2.1677	0.483059	2.26986	0.954993	0.930053	7.87046	0.121339	7.51623
612	0	0.31	23.33	10	0	RRRRRtr|K7EPP1|K7EPP1_HUMAN	REVERSED RelA-associated inhibitor (Fragment) OS=Homo sapiens GN=PPP1R13L PE=1 SV=1	HUMAN	0
612	0	0.31	10.94	4.688	0	RRRRRtr|K7EN03|K7EN03_HUMAN	REVERSED RelA-associated inhibitor (Fragment) OS=Homo sapiens GN=PPP1R13L PE=1 SV=1	HUMAN	0
613	0.29	0.32	6.513	1.341	0	RRRRRsp|O60240|PLIN1_HUMAN	REVERSED Perilipin-1 OS=Homo sapiens GN=PLIN1 PE=1 SV=2	HUMAN	0	0.625173	0.450373	2.10863	0.299226	1.31826	0.816582	0.712391	2.10863	0.390841	1.72187	0.731139	0.579398	2.0893	0.349945	1.52757	0.613762	0.435307	2.0893	0.291072	1.28233	0.903649	0.849593	2.0893	0.432514	1.88799
614	0.29	0.31	9.885	2.069	0	tr|A0A0A0MRV3|A0A0A0MRV3_HUMAN	WD repeat domain 8, isoform CRA_c OS=Homo sapiens GN=WRAP73 PE=1 SV=1	HUMAN	0	0.928966	0.912668	1.24738	0.744732	1.15878	1.13763	0.712534	1.28233	0.887156	1.45881	1.11686	0.881886	1.34276	0.831764	1.49968	0.751623	0.566059	1.24738	0.60256	0.937562	0.83946	0.721432	1.24738	0.672977	1.04713
614	0	0.31	9.348	2.826	0	sp|Q9P2S5|WRP73_HUMAN	WD repeat-containing protein WRAP73 OS=Homo sapiens GN=WRAP73 PE=2 SV=1	HUMAN	0
614	0	0.31	11	4.5	0	tr|J3KTP2|J3KTP2_HUMAN	WD repeat-containing protein WRAP73 (Fragment) OS=Homo sapiens GN=WRAP73 PE=1 SV=1	HUMAN	0
615	0.29	0.31	8.383	3.593	0	tr|H0YMX4|H0YMX4_HUMAN	Glycine amidinotransferase, mitochondrial (Fragment) OS=Homo sapiens GN=GATM PE=1 SV=1	HUMAN	0	0.642688	0.469371	2.10863	0.30761	1.35519	0.83946	0.752608	2.53513	0.331131	2.12814	0.648634	0.479088	3.19154	0.203236	2.07014	1.1272	0.770808	5.44503	0.207014	6.13762	0.580764	0.416992	7.7983	0.0744732	4.52898
615	0	0.29	10.4	1.418	0	sp|P50440|GATM_HUMAN	Glycine amidinotransferase, mitochondrial OS=Homo sapiens GN=GATM PE=1 SV=1	HUMAN	0
616	0.29	0.31	6.5	4.5	0	tr|Q5TA02|Q5TA02_HUMAN	Glutathione S-transferase omega-1 (Fragment) OS=Homo sapiens GN=GSTO1 PE=1 SV=1	HUMAN	0	1.07647	0.860412	2.0893	0.515229	2.26986	0.816582	0.70462	2.0893	0.390841	1.70608	0.824138	0.718335	2.0893	0.394457	1.72187	1.02802	0.936044	2.0893	0.49204	2.14783	1.39316	0.545963	2.0893	0.666807	2.91072
616	0	0.31	7.222	5	0	tr|Q5TA01|Q5TA01_HUMAN	Glutathione S-transferase omega-1 (Fragment) OS=Homo sapiens GN=GSTO1 PE=1 SV=1	HUMAN	0
616	0	0.31	5.394	3.734	0	sp|P78417|GSTO1_HUMAN	Glutathione S-transferase omega-1 OS=Homo sapiens GN=GSTO1 PE=1 SV=2	HUMAN	0
619	0.28	0.31	10.1	3.627	0	tr|A0A0A0MQT4|A0A0A0MQT4_HUMAN	DDB1- and CUL4-associated factor 10 OS=Homo sapiens GN=DCAF10 PE=1 SV=1	HUMAN	0	0.704693	0.54116	2.0893	0.334195	1.47231	0.83946	0.751058	2.0893	0.401791	1.75388	1	0.982351	2.0893	0.47863	2.0893	0.870964	0.79631	2.0893	0.416869	1.8197	0.83946	0.745858	2.0893	0.401791	1.75388
619	0	0.31	6.977	2.504	0	sp|Q5QP82|DCA10_HUMAN	DDB1- and CUL4-associated factor 10 OS=Homo sapiens GN=DCAF10 PE=1 SV=1	HUMAN	0
620	0.28	0.3	6.569	1.703	0	sp|Q96ER9|CCD51_HUMAN	Coiled-coil domain-containing protein 51 OS=Homo sapiens GN=CCDC51 PE=1 SV=2	HUMAN	0	1.00925	0.903447	2.0893	0.483059	2.10863	0.946237	0.970154	2.0893	0.452898	1.97697	1.24738	0.634854	2.0893	0.597035	2.60615	0.862979	0.773507	2.0893	0.413047	1.80302	0.887156	0.705689	2.80543	0.316228	2.48886
620	0	0.3	6.918	4.403	0	tr|C9JSW8|C9JSW8_HUMAN	Coiled-coil domain-containing protein 51 (Fragment) OS=Homo sapiens GN=CCDC51 PE=1 SV=1	HUMAN	0
621	0.28	0.3	14.75	8.197	0	tr|A0A075B6K6|A0A075B6K6_HUMAN	Protein IGLV4-3 OS=Homo sapiens GN=IGLV4-3 PE=4 SV=1	HUMAN	0	0.92045	0.884501	2.0893	0.440555	1.92309	1.1272	0.803883	2.10863	0.534564	2.35505	0.954993	0.938706	2.0893	0.457088	1.99526	1.07647	0.870568	2.0893	0.515229	2.24905	0.963829	0.955131	2.0893	0.461318	2.01372
622	0.28	0.3	29.27	29.27	0	RRRRRtr|H0YIH9|H0YIH9_HUMAN	REVERSED Protein canopy homolog 2 (Fragment) OS=Homo sapiens GN=CNPY2 PE=4 SV=1	HUMAN	0	0.954993	0.938809	2.0893	0.457088	1.99526	0.990832	0.998758	2.0893	0.474242	2.07014	2.12814	0.302705	2.10863	1.00925	4.44631	0.963829	0.95136	2.0893	0.461318	2.01372	0.809096	0.694501	2.0893	0.383707	1.69044
622	0	0.01	19.51	14.63	0	RRRRRtr|F8W1U5|F8W1U5_HUMAN	REVERSED Uncharacterized protein (Fragment) OS=Homo sapiens PE=4 SV=6	HUMAN	0
622	0	0	14.07	6.084	0	RRRRRtr|F8W031|F8W031_HUMAN	REVERSED Uncharacterized protein (Fragment) OS=Homo sapiens PE=1 SV=1	HUMAN	0
622	0	0	14.88	7.143	0	RRRRRtr|F8VXJ7|F8VXJ7_HUMAN	REVERSED Protein canopy homolog 2 (Fragment) OS=Homo sapiens GN=CNPY2 PE=1 SV=1	HUMAN	0
622	0	0	13.74	6.593	0	RRRRRsp|Q9Y2B0|CNPY2_HUMAN	REVERSED Protein canopy homolog 2 OS=Homo sapiens GN=CNPY2 PE=1 SV=1	HUMAN	0
622	0	0	20.59	11.76	0	RRRRRtr|F8W1K5|F8W1K5_HUMAN	REVERSED Protein canopy homolog 2 (Fragment) OS=Homo sapiens GN=CNPY2 PE=1 SV=1	HUMAN	0
622	0	0	19.05	11.43	0	RRRRRtr|F8VP03|F8VP03_HUMAN	REVERSED Uncharacterized protein (Fragment) OS=Homo sapiens PE=1 SV=1	HUMAN	0
623	0	0.34	14.8	2.625	0	tr|A0A087WW81|A0A087WW81_HUMAN	Rootletin (Fragment) OS=Homo sapiens GN=CROCC PE=1 SV=4	HUMAN	0
624	0.27	0.35	2.777	0.6408	0	RRRRRtr|A0A096LNW2|A0A096LNW2_HUMAN	REVERSED SCO-spondin OS=Homo sapiens GN=SSPO PE=4 SV=1	HUMAN	0	1.07647	0.557834	1.44544	0.744732	1.61436	1.39316	0.46021	1.48594	0.937562	2.83139	2.01372	0.372393	1.47231	1.36773	5.24807	0.903649	0.890614	1.40605	0.564937	1.27057	1.01859	0.606821	1.48594	0.685488	1.58489
624	0	0.35	2.778	0.6412	0	RRRRRsp|A2VEC9|SSPO_HUMAN	REVERSED SCO-spondin OS=Homo sapiens GN=SSPO PE=2 SV=1	HUMAN	0
625	0.27	0.3	13.17	4.853	0	sp|P26038|MOES_HUMAN	Moesin OS=Homo sapiens GN=MSN PE=1 SV=3	HUMAN	0	1.11686	0.656706	1.38038	0.809096	1.5417	0.946237	0.854673	1.38038	0.685488	1.30617	1.01859	0.915887	1.38038	0.737904	1.40605	1.02802	0.891919	1.38038	0.744732	1.41906	1.03753	0.851591	1.41906	0.731139	1.47231
626	0.27	0.29	13.03	4.235	0	sp|Q9HAY2|MAGF1_HUMAN	Melanoma-associated antigen F1 OS=Homo sapiens GN=MAGEF1 PE=1 SV=2	HUMAN	0	0.698232	0.216344	2.10863	0.334195	1.47231	0.990832	0.995898	3.94457	0.251189	3.90841	1.18032	0.514689	2.35505	0.501187	2.77971	0.92045	0.761999	2.0893	0.440555	1.92309	0.83946	0.452461	6.91831	0.121339	5.80764
629	0.26	0.39	7.962	1.527	0	sp|Q8NEZ4|KMT2C_HUMAN	Histone-lysine N-methyltransferase 2C OS=Homo sapiens GN=KMT2C PE=1 SV=3	HUMAN	0	0.847227	0.41558	1.1695	0.724436	0.990832	0.870964	0.521376	1.14815	0.758578	1	0.887156	0.640069	1.2942	0.685488	1.14815	0.92045	0.784444	1.34276	0.685488	1.23595	0.946237	0.675178	1.52757	0.619441	1.44544
629	0	0.35	7.907	2.54	0	tr|H7BY37|H7BY37_HUMAN	Histone-lysine N-methyltransferase 2C (Fragment) OS=Homo sapiens GN=KMT2C PE=1 SV=1	HUMAN	0
629	0	0.33	8.333	2.953	0	tr|H0Y765|H0Y765_HUMAN	Histone-lysine N-methyltransferase 2C (Fragment) OS=Homo sapiens GN=KMT2C PE=1 SV=1	HUMAN	0
630	0	0.13	9.292	2.655	0	RRRRRsp|P35968|VGFR2_HUMAN	REVERSED Vascular endothelial growth factor receptor 2 OS=Homo sapiens GN=KDR PE=1 SV=2	HUMAN	0
630	0	0.02	10.15	2.723	0	sp|Q6ICG6|K0930_HUMAN	Uncharacterized protein KIAA0930 OS=Homo sapiens GN=KIAA0930 PE=1 SV=1	HUMAN	0
630	0	0.02	12.8	3.806	0	tr|B0QY16|B0QY16_HUMAN	Uncharacterized protein KIAA0930 (Fragment) OS=Homo sapiens GN=KIAA0930 PE=1 SV=1	HUMAN	0
630	0	0.01	7.198	1.542	0	tr|E7ERR0|E7ERR0_HUMAN	Kelch domain-containing protein 3 OS=Homo sapiens GN=KLHDC3 PE=1 SV=2	HUMAN	0
630	0	0.01	7.33	1.571	0	sp|Q9BQ90|KLDC3_HUMAN	Kelch domain-containing protein 3 OS=Homo sapiens GN=KLHDC3 PE=2 SV=1	HUMAN	0
630	0	0.01	9.677	2.419	0	tr|F8W6A4|F8W6A4_HUMAN	Kelch domain-containing protein 3 OS=Homo sapiens GN=KLHDC3 PE=1 SV=1	HUMAN	0
631	0.26	0.3	8.462	1.445	0	sp|Q2TAZ0|ATG2A_HUMAN	Autophagy-related protein 2 homolog A OS=Homo sapiens GN=ATG2A PE=1 SV=3	HUMAN	0	0.524807	0.350086	2.0893	0.248886	1.09648	0.519996	0.349284	2.10863	0.248886	1.09648	0.724436	0.569899	2.0893	0.343558	1.51356	1.61436	0.431089	2.10863	0.765597	3.37287	0.524807	0.352717	2.10863	0.251189	1.10662
632	0.26	0.29	17.41	2.515	0	tr|E7EUC7|E7EUC7_HUMAN	UTP--glucose-1-phosphate uridylyltransferase OS=Homo sapiens GN=UGP2 PE=1 SV=1	HUMAN	0	1.58489	0.442015	2.0893	0.758578	3.34195	0.534564	0.359718	2.0893	0.253513	1.11686	0.564937	0.388908	2.10863	0.270396	1.19124	0.519996	0.348598	2.10863	0.248886	1.09648	0.724436	0.568444	2.0893	0.343558	1.51356
632	0	0.29	16.93	2.559	0	tr|A0A087WYS1|A0A087WYS1_HUMAN	UTP--glucose-1-phosphate uridylyltransferase OS=Homo sapiens GN=UGP2 PE=1 SV=1	HUMAN	0
632	0	0.29	16.93	2.559	0	sp|Q16851|UGPA_HUMAN	UTP--glucose-1-phosphate uridylyltransferase OS=Homo sapiens GN=UGP2 PE=1 SV=5	HUMAN	0
633	0.26	0.28	9.272	2.649	0	sp|O76061|STC2_HUMAN	Stanniocalcin-2 OS=Homo sapiens GN=STC2 PE=1 SV=1	HUMAN	0	1.5417	0.46111	2.0893	0.737904	3.22107	1.08643	0.858223	2.0893	0.519996	2.26986	1.07647	0.867756	2.0893	0.515229	2.24905	1.13763	0.786876	2.0893	0.544503	2.37684	1.19124	0.71437	2.0893	0.570164	2.51189
633	0	0.28	16.26	6.504	0	tr|H0YB13|H0YB13_HUMAN	Stanniocalcin-2 (Fragment) OS=Homo sapiens GN=STC2 PE=1 SV=1	HUMAN	0
633	0	0.28	30.19	15.09	0	tr|E5RG57|E5RG57_HUMAN	Stanniocalcin-2 (Fragment) OS=Homo sapiens GN=STC2 PE=1 SV=1	HUMAN	0
637	0.25	0.41	9.111	3	0	sp|Q9C0I3|CCSE1_HUMAN	Serine-rich coiled-coil domain-containing protein 1 OS=Homo sapiens GN=CCSER1 PE=2 SV=2	HUMAN	0	0.972747	0.95812	8.31764	0.11695	8.09096	1.1695	0.700053	4.40555	0.265461	5.15229	1.21339	0.644199	2.0893	0.580764	2.53513	0.77983	0.581208	2.0893	0.37325	1.6293	0.937562	0.878977	12.2462	0.0765597	11.4815
637	0	0.4	8.446	2.866	0	tr|E7EUW0|E7EUW0_HUMAN	Serine-rich coiled-coil domain-containing protein 1 OS=Homo sapiens GN=CCSER1 PE=1 SV=1	HUMAN	0
638	0	0.02	9.369	3.34	0	RRRRRtr|E7EWQ4|E7EWQ4_HUMAN	REVERSED Diacylglycerol kinase OS=Homo sapiens GN=DGKI PE=1 SV=2	HUMAN	0
638	0	0.02	9.647	3.438	0	RRRRRtr|E7EM72|E7EM72_HUMAN	REVERSED Diacylglycerol kinase OS=Homo sapiens GN=DGKI PE=1 SV=1	HUMAN	0
638	0	0.02	9.484	3.38	0	RRRRRsp|O75912|DGKI_HUMAN	REVERSED Diacylglycerol kinase iota OS=Homo sapiens GN=DGKI PE=1 SV=1	HUMAN	0
638	0	0.01	9.12	3.863	0	RRRRRtr|A0A087WV00|A0A087WV00_HUMAN	REVERSED Diacylglycerol kinase OS=Homo sapiens GN=DGKI PE=1 SV=1	HUMAN	0
638	0	0.01	7.766	3.27	0	RRRRRtr|E9PFX6|E9PFX6_HUMAN	REVERSED Diacylglycerol kinase OS=Homo sapiens GN=DGKI PE=1 SV=1	HUMAN	0
638	0	0.01	12.58	5.96	0	RRRRRsp|Q969Q6|P2R3C_HUMAN	REVERSED Serine/threonine-protein phosphatase 2A regulatory subunit B'' subunit gamma OS=Homo sapiens GN=PPP2R3C PE=1 SV=1	HUMAN	0
638	0	0.01	7.662	3.733	0	RRRRRsp|P38567|HYALP_HUMAN	REVERSED Hyaluronidase PH-20 OS=Homo sapiens GN=SPAM1 PE=1 SV=1	HUMAN	0
638	0	0.01	14.84	10.94	0	RRRRRtr|H0YJV0|H0YJV0_HUMAN	REVERSED Serine/threonine-protein phosphatase 2A regulatory subunit B'' subunit gamma (Fragment) OS=Homo sapiens GN=PPP2R3C PE=1 SV=1	HUMAN	0
638	0	0.01	8	8	0	RRRRRtr|D6RDM9|D6RDM9_HUMAN	REVERSED Zinc finger protein 518B (Fragment) OS=Homo sapiens GN=ZNF518B PE=4 SV=1	HUMAN	0
639	0.25	0.3	21.13	9.155	0	sp|Q14019|COTL1_HUMAN	Coactosin-like protein OS=Homo sapiens GN=COTL1 PE=1 SV=3	HUMAN	0	0.954993	0.874809	2.0893	0.457088	1.99526	0.879023	0.609622	2.0893	0.420727	1.83654	1.01859	0.909913	2.0893	0.487529	2.12814	0.92045	0.752407	2.0893	0.440555	1.92309	1.07647	0.723169	2.0893	0.515229	2.24905
640	0	0.28	6.799	2.55	0	RRRRRtr|H0Y5I5|H0Y5I5_HUMAN	REVERSED Zinc finger protein 687 (Fragment) OS=Homo sapiens GN=ZNF687 PE=1 SV=1	HUMAN	0
641	0.24	0.27	12.7	3.811	0	RRRRRsp|P19525|E2AK2_HUMAN	REVERSED Interferon-induced, double-stranded RNA-activated protein kinase OS=Homo sapiens GN=EIF2AK2 PE=1 SV=2	HUMAN	0	0.862979	0.780401	2.0893	0.413047	1.80302	1.6293	0.424273	2.0893	0.77983	3.40408	0.912011	0.862855	2.0893	0.436516	1.90546	1.35519	0.570262	2.0893	0.648634	2.83139	0.870964	0.798213	2.0893	0.416869	1.8197
641	0	0.27	14.89	5.674	0	RRRRRtr|C9JZT2|C9JZT2_HUMAN	REVERSED Interferon-induced, double-stranded RNA-activated protein kinase (Fragment) OS=Homo sapiens GN=EIF2AK2 PE=1 SV=2	HUMAN	0
641	0	0.27	16.67	7.843	0	RRRRRtr|F8WBH4|F8WBH4_HUMAN	REVERSED Interferon-induced, double-stranded RNA-activated protein kinase (Fragment) OS=Homo sapiens GN=EIF2AK2 PE=1 SV=1	HUMAN	0
642	0	0.26	11.13	3.38	0	tr|B4E1Q4|B4E1Q4_HUMAN	Serine/threonine-protein kinase RIO3 OS=Homo sapiens GN=RIOK3 PE=1 SV=1	HUMAN	0
642	0	0.26	10.79	3.276	0	sp|O14730|RIOK3_HUMAN	Serine/threonine-protein kinase RIO3 OS=Homo sapiens GN=RIOK3 PE=1 SV=2	HUMAN	0
642	0	0.24	18.52	9.63	0	tr|J3QQL5|J3QQL5_HUMAN	Serine/threonine-protein kinase RIO3 (Fragment) OS=Homo sapiens GN=RIOK3 PE=1 SV=1	HUMAN	0
642	0	0.02	11.89	2.554	0	RRRRRsp|Q9P2H5|UBP35_HUMAN	REVERSED Ubiquitin carboxyl-terminal hydrolase 35 OS=Homo sapiens GN=USP35 PE=1 SV=3	HUMAN	0
642	0	0.02	14.43	4.698	0	RRRRRtr|E9PRM2|E9PRM2_HUMAN	REVERSED Ubiquitin carboxyl-terminal hydrolase 35 (Fragment) OS=Homo sapiens GN=USP35 PE=1 SV=1	HUMAN	0
642	0	0.02	11.37	4.265	0	RRRRRsp|O00231|PSD11_HUMAN	REVERSED 26S proteasome non-ATPase regulatory subunit 11 OS=Homo sapiens GN=PSMD11 PE=1 SV=3	HUMAN	0
642	0	0.01	9.897	2.334	0	RRRRRsp|O14980|XPO1_HUMAN	REVERSED Exportin-1 OS=Homo sapiens GN=XPO1 PE=1 SV=1	HUMAN	0
642	0	0.01	8.846	1.821	0	sp|O14617|AP3D1_HUMAN	AP-3 complex subunit delta-1 OS=Homo sapiens GN=AP3D1 PE=1 SV=1	HUMAN	0
642	0	0.01	8.333	5.357	0	tr|H3BQX1|H3BQX1_HUMAN	Fanconi anemia group A protein (Fragment) OS=Homo sapiens GN=FANCA PE=1 SV=1	HUMAN	0
642	0	0	7.353	1.961	0	RRRRRsp|Q5T1Q4|S35F1_HUMAN	REVERSED Solute carrier family 35 member F1 OS=Homo sapiens GN=SLC35F1 PE=2 SV=2	HUMAN	0
644	0.01	0.03	7.195	1.536	0	tr|E7ESZ3|E7ESZ3_HUMAN	Pleckstrin homology domain-containing family G member 2 OS=Homo sapiens GN=PLEKHG2 PE=1 SV=2	HUMAN	0
644	0.01	0.03	6.133	1.371	0	sp|Q9H7P9|PKHG2_HUMAN	Pleckstrin homology domain-containing family G member 2 OS=Homo sapiens GN=PLEKHG2 PE=1 SV=3	HUMAN	0
644	0.01	0.02	5.024	1.116	0	tr|H7BXC7|H7BXC7_HUMAN	Pleckstrin homology domain-containing family G member 2 (Fragment) OS=Homo sapiens GN=PLEKHG2 PE=1 SV=1	HUMAN	0
644	0.01	0.02	10.68	5.825	0	tr|M0R3J0|M0R3J0_HUMAN	Pleckstrin homology domain-containing family G member 2 (Fragment) OS=Homo sapiens GN=PLEKHG2 PE=1 SV=1	HUMAN	0
644	0	0.03	6.176	0.7884	0	RRRRRsp|Q93075|TATD2_HUMAN	REVERSED Putative deoxyribonuclease TATDN2 OS=Homo sapiens GN=TATDN2 PE=2 SV=2	HUMAN	0
644	0	0.02	6.466	0.9023	0	RRRRRtr|H7C1W4|H7C1W4_HUMAN	REVERSED Uncharacterized protein (Fragment) OS=Homo sapiens PE=4 SV=1	HUMAN	0
644	0	0.02	13.51	5.405	0	RRRRRtr|H7C1D0|H7C1D0_HUMAN	REVERSED Uncharacterized protein (Fragment) OS=Homo sapiens PE=4 SV=1	HUMAN	0
646	0.21	0.24	8	4.286	0	sp|P46976|GLYG_HUMAN	Glycogenin-1 OS=Homo sapiens GN=GYG1 PE=1 SV=4	HUMAN	0	1.23595	0.413449	3.28095	0.376704	4.16869	1.6293	0.280733	3.59749	0.452898	6.08135	1.30617	0.70872	2.48886	0.524807	3.34195	2.0893	0.333683	4.48745	0.465586	9.28966	1.00925	0.956012	1.57036	0.642688	1.58489
646	0	0.24	9.057	5.66	0	tr|C9JQ42|C9JQ42_HUMAN	Glycogenin-1 (Fragment) OS=Homo sapiens GN=GYG1 PE=1 SV=6	HUMAN	0
647	0.21	0.23	8.479	1.496	0	sp|Q8NBJ4|GOLM1_HUMAN	Golgi membrane protein 1 OS=Homo sapiens GN=GOLM1 PE=1 SV=1	HUMAN	0	0.937562	0.79897	2.67917	0.349945	2.51189	0.824138	0.496714	2.0893	0.394457	1.72187	0.879023	0.639609	2.0893	0.420727	1.83654	0.954993	0.884888	2.0893	0.457088	1.99526	0.972747	0.936162	2.24905	0.432514	2.18776
647	0	0.22	13.33	5.714	0	tr|F8WAT9|F8WAT9_HUMAN	Golgi membrane protein 1 OS=Homo sapiens GN=GOLM1 PE=1 SV=2	HUMAN	0
647	0	0.22	11.57	4.959	0	tr|C9JYM4|C9JYM4_HUMAN	Golgi membrane protein 1 (Fragment) OS=Homo sapiens GN=GOLM1 PE=1 SV=1	HUMAN	0
647	0	0.12	10.43	2.264	0	RRRRRtr|B7ZKW7|B7ZKW7_HUMAN	REVERSED Receptor protein-tyrosine kinase OS=Homo sapiens GN=EPHA5 PE=1 SV=1	HUMAN	0
647	0	0.12	10.21	2.216	0	RRRRRtr|B7ZKJ3|B7ZKJ3_HUMAN	REVERSED Receptor protein-tyrosine kinase OS=Homo sapiens GN=EPHA5 PE=1 SV=1	HUMAN	0
647	0	0.12	10.22	2.218	0	RRRRRsp|P54756|EPHA5_HUMAN	REVERSED Ephrin type-A receptor 5 OS=Homo sapiens GN=EPHA5 PE=1 SV=3	HUMAN	0
647	0	0.12	11.21	2.632	0	RRRRRtr|F8W9W0|F8W9W0_HUMAN	REVERSED Receptor protein-tyrosine kinase OS=Homo sapiens GN=EPHA5 PE=1 SV=1	HUMAN	0
647	0	0.12	9.761	1.892	0	RRRRRtr|F8VP57|F8VP57_HUMAN	REVERSED Receptor protein-tyrosine kinase OS=Homo sapiens GN=EPHA5 PE=1 SV=1	HUMAN	0
647	0	0.02	10.77	3.794	0	tr|H0YH25|H0YH25_HUMAN	Zinc finger MYM-type protein 5 (Fragment) OS=Homo sapiens GN=ZMYM5 PE=1 SV=1	HUMAN	0
647	0	0.02	10.61	3.737	0	sp|Q9UJ78|ZMYM5_HUMAN	Zinc finger MYM-type protein 5 OS=Homo sapiens GN=ZMYM5 PE=1 SV=4	HUMAN	0
648	0.2	0.29	8.166	3.624	0	tr|F8W8Y7|F8W8Y7_HUMAN	Armadillo repeat-containing X-linked protein 4 OS=Homo sapiens GN=ARMCX4 PE=1 SV=3	HUMAN	0	0.903649	0.281935	1.33045	0.679204	1.20226	0.895365	0.389926	1.34276	0.666807	1.20226	0.981748	0.43779	1.36773	0.717794	1.34276	0.981748	0.818216	1.39316	0.704693	1.36773	1.00925	0.504678	1.40605	0.717794	1.41906
649	0.2	0.23	22.86	14.29	0	RRRRRtr|H0YNS7|H0YNS7_HUMAN	REVERSED Uncharacterized protein C15orf26 (Fragment) OS=Homo sapiens GN=C15orf26 PE=1 SV=1	HUMAN	0	0.972747	0.977891	4.96592	0.195884	4.83059	0.870964	0.823566	2.60615	0.334195	2.26986	1.18032	0.70678	2.67917	0.440555	3.16228	1.05682	0.8605	3.46737	0.30479	3.66438	1	0.943514	3.40408	0.293765	3.40408
649	0	0.01	9.302	6.312	0	RRRRRsp|Q6P656|CO026_HUMAN	REVERSED Uncharacterized protein C15orf26 OS=Homo sapiens GN=C15orf26 PE=2 SV=1	HUMAN	0
649	0	0.01	21.62	13.51	0	RRRRRtr|H0YM05|H0YM05_HUMAN	REVERSED Uncharacterized protein C15orf26 (Fragment) OS=Homo sapiens GN=C15orf26 PE=1 SV=1	HUMAN	0
651	0.2	0.22	3.657	1.428	0	sp|P35555|FBN1_HUMAN	Fibrillin-1 OS=Homo sapiens GN=FBN1 PE=1 SV=3	HUMAN	0	1.43219	0.546683	2.208	0.648634	3.16228	1.47231	0.524863	10	0.147231	14.3219	0.772681	0.677067	2.10863	0.369828	1.6293	1.5417	0.490016	2.10863	0.731139	3.22107	0.201372	0.0635879	31.0456	0.0222844	6.25173
653	0.19	0.32	11.33	4.301	0	RRRRRsp|Q8WWL7|CCNB3_HUMAN	REVERSED G2/mitotic-specific cyclin-B3 OS=Homo sapiens GN=CCNB3 PE=1 SV=2	HUMAN	0	0.758578	0.56166	1.67494	0.436516	1.27057	1	0.747047	1.78649	0.559758	1.78649	1.48594	0.347648	1.52757	0.972747	2.35505	0.937562	0.719695	1.59956	0.586138	1.49968	0.946237	0.759685	1.88799	0.49204	1.78649
654	0.19	0.22	7.938	1.391	0	sp|Q96JH7|VCIP1_HUMAN	Deubiquitinating protein VCIP135 OS=Homo sapiens GN=VCPIP1 PE=1 SV=2	HUMAN	0	1.25893	0.649999	2.0893	0.60256	2.63027	1.40605	0.536776	2.0893	0.672977	2.93765	2.05116	0.313794	2.0893	0.981748	4.32514	1.03753	0.925135	2.0893	0.496592	2.1677	1.40605	0.536119	2.0893	0.672977	2.93765
655	0.19	0.22	8.191	3.185	0	sp|P23497|SP100_HUMAN	Nuclear autoantigen Sp-100 OS=Homo sapiens GN=SP100 PE=1 SV=3	HUMAN	0	0.608135	0.445601	2.58226	0.237684	1.57036	0.549541	0.382675	2.77971	0.195884	1.52757	1.38038	0.550932	2.0893	0.660693	2.91072	0.672977	0.506924	2.0893	0.319154	1.40605	0.580764	0.409775	4.2462	0.135519	2.46604
655	0	0.22	9.011	4.396	0	tr|E9PHV6|E9PHV6_HUMAN	Nuclear autoantigen Sp-100 OS=Homo sapiens GN=SP100 PE=1 SV=1	HUMAN	0
655	0	0.21	10.42	6.25	0	tr|C9JBL0|C9JBL0_HUMAN	Nuclear autoantigen Sp-100 (Fragment) OS=Homo sapiens GN=SP100 PE=1 SV=6	HUMAN	0
656	0.19	0.21	8.974	1.709	0	RRRRRsp|Q8N4L1|T151A_HUMAN	REVERSED Transmembrane protein 151A OS=Homo sapiens GN=TMEM151A PE=2 SV=1	HUMAN	0	1.02802	0.94585	1.33045	0.772681	1.36773	0.981748	0.908362	1.18032	0.831764	1.15878	0.990832	0.901309	1.22462	0.809096	1.21339	0.990832	0.987359	1.18032	0.83946	1.1695	1.10662	0.827933	1.18032	0.937562	1.30617
658	0.18	0.21	9.574	2.009	0	RRRRRsp|Q9Y4K4|M4K5_HUMAN	REVERSED Mitogen-activated protein kinase kinase kinase kinase 5 OS=Homo sapiens GN=MAP4K5 PE=1 SV=1	HUMAN	0	1.03753	0.922903	10.1859	0.101859	10.5682	0.981748	0.982653	14.3219	0.0685488	14.0605	1.27057	0.637115	3.94457	0.322107	5.01187	1.01859	0.959824	3.66438	0.277971	3.7325	0.758578	0.615718	3.7325	0.203236	2.83139
658	0	0.21	9.102	2.009	0	RRRRRtr|A0A0A0MQR1|A0A0A0MQR1_HUMAN	REVERSED Mitogen-activated protein kinase kinase kinase kinase OS=Homo sapiens GN=MAP4K5 PE=1 SV=1	HUMAN	0
658	0	0.19	13.4	2.138	0	sp|Q5TB80|CE162_HUMAN	Centrosomal protein of 162 kDa OS=Homo sapiens GN=CEP162 PE=1 SV=2	HUMAN	0
658	0	0.19	7.531	3.086	0	RRRRRtr|F5H5A3|F5H5A3_HUMAN	REVERSED Mitogen-activated protein kinase kinase kinase kinase OS=Homo sapiens GN=MAP4K3 PE=1 SV=1	HUMAN	0
658	0	0.19	6.823	2.796	0	RRRRRsp|Q8IVH8|M4K3_HUMAN	REVERSED Mitogen-activated protein kinase kinase kinase kinase 3 OS=Homo sapiens GN=MAP4K3 PE=1 SV=1	HUMAN	0
658	0	0.02	6.902	1.423	0	sp|Q9P2P1|NYNRI_HUMAN	Protein NYNRIN OS=Homo sapiens GN=NYNRIN PE=2 SV=3	HUMAN	0
658	0	0.01	6.538	0.641	0	sp|Q96JM7|LMBL3_HUMAN	Lethal(3)malignant brain tumor-like protein 3 OS=Homo sapiens GN=L3MBTL3 PE=1 SV=2	HUMAN	0
658	0	0.01	6.782	1.197	0	sp|Q9Y468|LMBL1_HUMAN	Lethal(3)malignant brain tumor-like protein 1 OS=Homo sapiens GN=L3MBTL1 PE=1 SV=3	HUMAN	0
658	0	0.01	9.032	1.935	0	RRRRRsp|Q9H3U5|MFSD1_HUMAN	REVERSED Major facilitator superfamily domain-containing protein 1 OS=Homo sapiens GN=MFSD1 PE=2 SV=2	HUMAN	0
658	0	0.01	10.16	3.906	0	RRRRRtr|C9J5G6|C9J5G6_HUMAN	REVERSED Major facilitator superfamily domain-containing protein 1 (Fragment) OS=Homo sapiens GN=MFSD1 PE=1 SV=1	HUMAN	0
658	0	0.01	5.59	3.106	0	RRRRRtr|C9JZW5|C9JZW5_HUMAN	REVERSED Major facilitator superfamily domain-containing protein 1 (Fragment) OS=Homo sapiens GN=MFSD1 PE=1 SV=2	HUMAN	0
658	0	0.01	7.759	4.31	0	RRRRRtr|C9JBA3|C9JBA3_HUMAN	REVERSED Major facilitator superfamily domain-containing protein 1 (Fragment) OS=Homo sapiens GN=MFSD1 PE=1 SV=1	HUMAN	0
658	0	0.01	13.89	13.89	0	RRRRRtr|C9JAC3|C9JAC3_HUMAN	REVERSED Major facilitator superfamily domain-containing protein 1 (Fragment) OS=Homo sapiens GN=MFSD1 PE=4 SV=6	HUMAN	0
658	0	0	7.063	1.673	0	tr|A0A0C4DG70|A0A0C4DG70_HUMAN	Lethal(3)malignant brain tumor-like protein 1 (Fragment) OS=Homo sapiens GN=L3MBTL1 PE=4 SV=1	HUMAN	0
658	0	0	5.285	1.057	0	sp|Q13530|SERC3_HUMAN	Serine incorporator 3 OS=Homo sapiens GN=SERINC3 PE=2 SV=2	HUMAN	0
658	0	0	11.26	3.896	0	RRRRRtr|H7C1Y0|H7C1Y0_HUMAN	REVERSED SEC14-like protein 3 (Fragment) OS=Homo sapiens GN=SEC14L3 PE=4 SV=1	HUMAN	0
658	0	0	7.365	2.55	0	RRRRRtr|B5MC44|B5MC44_HUMAN	REVERSED SEC14-like protein 3 OS=Homo sapiens GN=SEC14L3 PE=4 SV=1	HUMAN	0
658	0	0	6.5	2.25	0	RRRRRsp|Q9UDX4|S14L3_HUMAN	REVERSED SEC14-like protein 3 OS=Homo sapiens GN=SEC14L3 PE=1 SV=1	HUMAN	0
659	0.18	0.21	7.637	1.729	0	tr|C9J4Z0|C9J4Z0_HUMAN	Solute carrier family 22 member 23 OS=Homo sapiens GN=SLC22A23 PE=1 SV=1	HUMAN	0	0.765597	0.637848	2.0893	0.366438	1.59956	0.870964	0.87454	2.77971	0.313329	2.42103	0.636796	0.481847	2.55859	0.246604	1.6293	0.787046	0.68373	2.10863	0.376704	1.65959	0.698232	0.500962	2.35505	0.296483	1.64437
659	0	0.21	6.997	1.749	0	sp|A1A5C7|S22AN_HUMAN	Solute carrier family 22 member 23 OS=Homo sapiens GN=SLC22A23 PE=1 SV=2	HUMAN	0
659	0	0.21	8.182	2.727	0	tr|H7C4T9|H7C4T9_HUMAN	Solute carrier family 22 member 23 (Fragment) OS=Homo sapiens GN=SLC22A23 PE=1 SV=1	HUMAN	0
659	0	0.21	9.326	3.109	0	tr|C9IZW5|C9IZW5_HUMAN	Solute carrier family 22 member 23 (Fragment) OS=Homo sapiens GN=SLC22A23 PE=1 SV=1	HUMAN	0
662	0.01	0.03	6.826	1.563	0	RRRRRsp|Q16827|PTPRO_HUMAN	REVERSED Receptor-type tyrosine-protein phosphatase O OS=Homo sapiens GN=PTPRO PE=1 SV=2	HUMAN	0
662	0.01	0.02	8.901	4.974	0	RRRRRsp|Q9NXS2|QPCTL_HUMAN	REVERSED Glutaminyl-peptide cyclotransferase-like protein OS=Homo sapiens GN=QPCTL PE=1 SV=2	HUMAN	0
662	0.01	0.02	13.22	9.091	0	RRRRRtr|K7EQG1|K7EQG1_HUMAN	REVERSED Glutaminyl-peptide cyclotransferase-like protein OS=Homo sapiens GN=QPCTL PE=1 SV=1	HUMAN	0
662	0	0.19	10.42	2.5	0	RRRRRsp|Q6PI78|TMM65_HUMAN	REVERSED Transmembrane protein 65 OS=Homo sapiens GN=TMEM65 PE=1 SV=2	HUMAN	0
662	0	0.19	7.725	2.575	0	RRRRRtr|B4DXG7|B4DXG7_HUMAN	REVERSED Uncharacterized protein OS=Homo sapiens PE=2 SV=1	HUMAN	0
662	0	0.19	6.438	2.575	0	tr|B4DXG7|B4DXG7_HUMAN	Uncharacterized protein OS=Homo sapiens PE=2 SV=1	HUMAN	0
662	0	0.19	4.583	2.5	0	sp|Q6PI78|TMM65_HUMAN	Transmembrane protein 65 OS=Homo sapiens GN=TMEM65 PE=1 SV=2	HUMAN	0
662	0	0.17	6.068	1.456	0	sp|Q96ES6|MFSD3_HUMAN	Major facilitator superfamily domain-containing protein 3 OS=Homo sapiens GN=MFSD3 PE=2 SV=1	HUMAN	0
662	0	0.02	4.432	1.385	0	RRRRRtr|F8WAQ1|F8WAQ1_HUMAN	REVERSED Sushi domain-containing protein 1 OS=Homo sapiens GN=SUSD1 PE=1 SV=1	HUMAN	0
662	0	0.02	4.284	1.339	0	RRRRRsp|Q6UWL2|SUSD1_HUMAN	REVERSED Sushi domain-containing protein 1 OS=Homo sapiens GN=SUSD1 PE=1 SV=1	HUMAN	0
662	0	0.01	7.623	3.288	0	RRRRRsp|P51511|MMP15_HUMAN	REVERSED Matrix metalloproteinase-15 OS=Homo sapiens GN=MMP15 PE=1 SV=1	HUMAN	0
662	0	0.01	5.14	1.713	0	RRRRRtr|E7ES50|E7ES50_HUMAN	REVERSED Collagen alpha-1(XIII) chain OS=Homo sapiens GN=COL13A1 PE=4 SV=3	HUMAN	0
662	0	0.01	6.115	1.799	0	sp|Q32NB8|PGPS1_HUMAN	CDP-diacylglycerol--glycerol-3-phosphate 3-phosphatidyltransferase, mitochondrial OS=Homo sapiens GN=PGS1 PE=2 SV=1	HUMAN	0
662	0	0.01	9.119	1.824	0	tr|K7ELT9|K7ELT9_HUMAN	CDP-diacylglycerol--glycerol-3-phosphate 3-phosphatidyltransferase, mitochondrial (Fragment) OS=Homo sapiens GN=PGS1 PE=1 SV=6	HUMAN	0
662	0	0.01	7.813	1.563	0	tr|K7EL44|K7EL44_HUMAN	CDP-diacylglycerol--glycerol-3-phosphate 3-phosphatidyltransferase, mitochondrial (Fragment) OS=Homo sapiens GN=PGS1 PE=1 SV=1	HUMAN	0
662	0	0	6.659	2.3	0	RRRRRsp|A8MVW0|F1712_HUMAN	REVERSED Protein FAM171A2 OS=Homo sapiens GN=FAM171A2 PE=1 SV=1	HUMAN	0
662	0	0	12.84	4.444	0	sp|P80365|DHI2_HUMAN	Corticosteroid 11-beta-dehydrogenase isozyme 2 OS=Homo sapiens GN=HSD11B2 PE=1 SV=2	HUMAN	0
662	0	0	11	2.062	0	sp|C9JJ37|BTBDJ_HUMAN	BTB/POZ domain-containing protein 19 OS=Homo sapiens GN=BTBD19 PE=2 SV=1	HUMAN	0
662	0	0	10.67	2.372	0	tr|A0A0A0MSF5|A0A0A0MSF5_HUMAN	BTB/POZ domain-containing protein 19 OS=Homo sapiens GN=BTBD19 PE=1 SV=1	HUMAN	0
662	0	0	13.21	6.289	0	RRRRRtr|K7EMG4|K7EMG4_HUMAN	REVERSED Protein FAM171A2 OS=Homo sapiens GN=FAM171A2 PE=1 SV=1	HUMAN	0
662	0	0	5.324	2.315	0	RRRRRsp|Q8NBS9|TXND5_HUMAN	REVERSED Thioredoxin domain-containing protein 5 OS=Homo sapiens GN=TXNDC5 PE=1 SV=2	HUMAN	0
662	0	0	13.79	5.172	0	RRRRRsp|Q16568|CART_HUMAN	REVERSED Cocaine- and amphetamine-regulated transcript protein OS=Homo sapiens GN=CARTPT PE=1 SV=1	HUMAN	0
662	0	0	7	3	0	RRRRRsp|F8WCM5|INSR2_HUMAN	REVERSED Insulin, isoform 2 OS=Homo sapiens GN=INS-IGF2 PE=2 SV=1	HUMAN	0
662	0	0	6.522	6.522	0	RRRRRtr|C9JNR5|C9JNR5_HUMAN	REVERSED Insulin (Fragment) OS=Homo sapiens GN=INS PE=4 SV=1	HUMAN	0
662	0	0	6.122	6.122	0	RRRRRtr|A6XGL2|A6XGL2_HUMAN	REVERSED Insulin OS=Homo sapiens GN=INS PE=2 SV=1	HUMAN	0
662	0	0	5.455	5.455	0	RRRRRsp|P01308|INS_HUMAN	REVERSED Insulin OS=Homo sapiens GN=INS PE=1 SV=1	HUMAN	0
664	0	0.2	11.73	3.319	0	tr|H7C409|H7C409_HUMAN	Bromodomain and WD repeat-containing protein 1 (Fragment) OS=Homo sapiens GN=BRWD1 PE=1 SV=1	HUMAN	0
665	0.17	0.19	10.93	5.581	0	sp|Q8NDZ4|DIA1_HUMAN	Deleted in autism protein 1 OS=Homo sapiens GN=C3orf58 PE=1 SV=1	HUMAN	0	0.855067	0.498643	2.18776	0.390841	1.87068	0.809096	0.494852	1.85353	0.428549	1.49968	1.95884	0.556114	1.99526	0.981748	4.13048	0.772681	0.36845	2.14783	0.356451	1.65959	1.24738	0.89168	1.85353	0.672977	2.37684
666	0.17	0.19	7.491	4.494	0	sp|P08246|ELNE_HUMAN	Neutrophil elastase OS=Homo sapiens GN=ELANE PE=1 SV=1	HUMAN	0	1.40605	0.539329	2.10863	0.666807	2.93765	0.887156	0.819009	2.0893	0.42462	1.85353	1.10662	0.828106	2.0893	0.529663	2.31206	1.00925	0.968047	2.0893	0.483059	2.10863	1.14815	0.775654	2.0893	0.549541	2.39883
667	0.17	0.18	11.18	6.211	0	RRRRRtr|K7ESH4|K7ESH4_HUMAN	REVERSED RNA exonuclease 1 homolog (Fragment) OS=Homo sapiens GN=REXO1 PE=1 SV=1	HUMAN	0	0.862979	0.790314	2.10863	0.413047	1.8197	1.00925	0.970936	2.0893	0.483059	2.10863	1.90546	0.343485	2.0893	0.912011	3.98107	0.895365	0.837067	2.0893	0.428549	1.87068	0.870964	0.799083	2.0893	0.416869	1.8197
667	0.15	0.23	27.93	22.52	0	sp|P01705|LV202_HUMAN	Ig lambda chain V-II region NEI OS=Homo sapiens PE=1 SV=1	HUMAN	0	0.218776	0.258536	4.2462	0.0554626	0.928966	1.08643	0.880497	1.44544	0.751623	1.64437	2.51189	0.0881881	1.57036	1.59956	4.9204	0.679204	0.596898	1.55597	0.178649	1.05682	0.505825	0.26734	1.65959	0.0390841	0.83946
667	0.01	0.05	11.09	3.081	0	RRRRRtr|J3QSW6|J3QSW6_HUMAN	REVERSED Kalirin OS=Homo sapiens GN=KALRN PE=1 SV=1	HUMAN	0
667	0.01	0.05	11.09	3.082	0	RRRRRsp|O60229|KALRN_HUMAN	REVERSED Kalirin OS=Homo sapiens GN=KALRN PE=1 SV=2	HUMAN	0
667	0.01	0.05	10.93	2.978	0	RRRRRtr|H7BXZ5|H7BXZ5_HUMAN	REVERSED Kalirin (Fragment) OS=Homo sapiens GN=KALRN PE=1 SV=1	HUMAN	0
667	0.01	0.02	9.53	1.609	0	sp|Q4KMP7|TB10B_HUMAN	TBC1 domain family member 10B OS=Homo sapiens GN=TBC1D10B PE=1 SV=3	HUMAN	0
667	0	0.17	6.867	2.79	0	sp|Q86VR2|F134C_HUMAN	Protein FAM134C OS=Homo sapiens GN=FAM134C PE=1 SV=1	HUMAN	0
667	0	0.17	5.962	2.439	0	tr|K7EQI9|K7EQI9_HUMAN	Protein FAM134C OS=Homo sapiens GN=FAM134C PE=1 SV=1	HUMAN	0
667	0	0.17	15	7.5	0	tr|K7EJ42|K7EJ42_HUMAN	Protein FAM134C (Fragment) OS=Homo sapiens GN=FAM134C PE=1 SV=1	HUMAN	0
667	0	0.07	12.5	4.464	0	tr|A0A0B4J274|A0A0B4J274_HUMAN	Protein TRAV20 (Fragment) OS=Homo sapiens GN=TRAV20 PE=4 SV=1	HUMAN	0
667	0	0.03	8.182	0	0	tr|A0A0B4J263|A0A0B4J263_HUMAN	Protein TRAV39 (Fragment) OS=Homo sapiens GN=TRAV39 PE=4 SV=1	HUMAN	0
667	0	0.03	7.895	0	0	tr|A0A0A0MS04|A0A0A0MS04_HUMAN	Protein TRBV6-7 (Fragment) OS=Homo sapiens GN=TRBV6-7 PE=4 SV=4	HUMAN	0
667	0	0.03	4.464	0	0	tr|A0A0B4J279|A0A0B4J279_HUMAN	Protein TRAV21 (Fragment) OS=Homo sapiens GN=TRAV21 PE=4 SV=1	HUMAN	0
667	0	0.02	9.792	2.708	0	tr|H7C1Q1|H7C1Q1_HUMAN	Uncharacterized protein (Fragment) OS=Homo sapiens PE=4 SV=1	HUMAN	0
667	0	0.02	9.252	1.772	0	sp|Q9BXI6|TB10A_HUMAN	TBC1 domain family member 10A OS=Homo sapiens GN=TBC1D10A PE=1 SV=1	HUMAN	0
667	0	0.02	10	2.143	0	tr|B5MD46|B5MD46_HUMAN	TBC1 domain family member 10A OS=Homo sapiens GN=TBC1D10A PE=1 SV=1	HUMAN	0
667	0	0.02	11.82	3.041	0	tr|F8WCD1|F8WCD1_HUMAN	TBC1 domain family member 10A OS=Homo sapiens GN=TBC1D10A PE=1 SV=1	HUMAN	0
667	0	0.02	12.93	3.879	0	tr|H7C471|H7C471_HUMAN	Uncharacterized protein (Fragment) OS=Homo sapiens PE=4 SV=1	HUMAN	0
667	0	0.02	12.88	3.863	0	tr|H0Y5R9|H0Y5R9_HUMAN	Uncharacterized protein (Fragment) OS=Homo sapiens PE=4 SV=1	HUMAN	0
667	0	0.01	6.503	1.745	0	sp|O75128|COBL_HUMAN	Protein cordon-bleu OS=Homo sapiens GN=COBL PE=1 SV=2	HUMAN	0
667	0	0.01	6.239	1.627	0	tr|H7C1N2|H7C1N2_HUMAN	Protein cordon-bleu (Fragment) OS=Homo sapiens GN=COBL PE=1 SV=1	HUMAN	0
667	0	0.01	11.58	2.181	0	sp|Q9H1R3|MYLK2_HUMAN	Myosin light chain kinase 2, skeletal/cardiac muscle OS=Homo sapiens GN=MYLK2 PE=1 SV=3	HUMAN	0
667	0	0.01	5.672	1.571	0	tr|J3KR05|J3KR05_HUMAN	Protein cordon-bleu (Fragment) OS=Homo sapiens GN=COBL PE=1 SV=1	HUMAN	0
667	0	0.01	11.69	5.844	0	tr|F8W9Y7|F8W9Y7_HUMAN	TBC1 domain family member 10A (Fragment) OS=Homo sapiens GN=TBC1D10A PE=1 SV=1	HUMAN	0
667	0	0	13.55	7.171	0	RRRRRsp|Q9HBM6|TAF9B_HUMAN	REVERSED Transcription initiation factor TFIID subunit 9B OS=Homo sapiens GN=TAF9B PE=1 SV=1	HUMAN	0
667	0	0	12.5	4.891	0	tr|H3BSE1|H3BSE1_HUMAN	TBC1 domain family member 10B (Fragment) OS=Homo sapiens GN=TBC1D10B PE=1 SV=1	HUMAN	0
669	0.16	0.19	11.04	3.655	0	RRRRRsp|P21439|MDR3_HUMAN	REVERSED Phosphatidylcholine translocator ABCB4 OS=Homo sapiens GN=ABCB4 PE=1 SV=2	HUMAN	0	0.685488	0.979903	2.53513	0.248886	1.7378	0.613762	0.794849	2.208	0.218776	1.35519	1.8197	0.405273	1.8197	1	4.09261	0.613762	0.680293	1.48594	0.280543	0.912011	0.990832	0.817263	2.10863	0.483059	2.0893
669	0	0.07	7.366	2.394	0	RRRRRsp|Q16678|CP1B1_HUMAN	REVERSED Cytochrome P450 1B1 OS=Homo sapiens GN=CYP1B1 PE=1 SV=2	HUMAN	0
670	0	0.18	12.24	6.122	0	tr|C9JQ07|C9JQ07_HUMAN	Probable ATP-dependent DNA helicase HFM1 (Fragment) OS=Homo sapiens GN=HFM1 PE=4 SV=1	HUMAN	0
670	0	0.18	11.26	5.298	0	tr|C9JA44|C9JA44_HUMAN	Probable ATP-dependent DNA helicase HFM1 (Fragment) OS=Homo sapiens GN=HFM1 PE=4 SV=1	HUMAN	0
671	0.16	0.18	10.22	2.167	0	RRRRRsp|P43121|MUC18_HUMAN	REVERSED Cell surface glycoprotein MUC18 OS=Homo sapiens GN=MCAM PE=1 SV=2	HUMAN	0	0.816582	0.239686	1.36773	0.591562	1.11686	1.1695	0.631393	1.31826	0.887156	1.55597	1.24738	0.499086	1.38038	0.903649	1.75388	0.954993	0.814685	1.27057	0.744732	1.21339	1.57036	0.130255	1.19124	1.31826	1.88799
671	0.01	0.16	17.54	4.762	0	sp|Q9P2M7|CING_HUMAN	Cingulin OS=Homo sapiens GN=CGN PE=1 SV=2	HUMAN	0
671	0	0.14	8.218	2.304	0	sp|Q0VF96|CGNL1_HUMAN	Cingulin-like protein 1 OS=Homo sapiens GN=CGNL1 PE=1 SV=2	HUMAN	0
671	0	0.02	7.235	0.9139	0	RRRRRsp|Q6UXX5|ITIH6_HUMAN	REVERSED Inter-alpha-trypsin inhibitor heavy chain H6 OS=Homo sapiens GN=ITIH6 PE=2 SV=1	HUMAN	0
671	0	0.01	9.21	2.901	0	RRRRRtr|J3KQA9|J3KQA9_HUMAN	REVERSED Microtubule-associated tumor suppressor candidate 2 OS=Homo sapiens GN=MTUS2 PE=1 SV=1	HUMAN	0
671	0	0.01	9.277	2.922	0	RRRRRsp|Q5JR59|MTUS2_HUMAN	REVERSED Microtubule-associated tumor suppressor candidate 2 OS=Homo sapiens GN=MTUS2 PE=1 SV=3	HUMAN	0
671	0	0.01	8.224	1.837	0	RRRRRsp|Q9C0D6|FHDC1_HUMAN	REVERSED FH2 domain-containing protein 1 OS=Homo sapiens GN=FHDC1 PE=1 SV=2	HUMAN	0
671	0	0.01	7.918	1.466	0	RRRRRsp|O94808|GFPT2_HUMAN	REVERSED Glutamine--fructose-6-phosphate aminotransferase [isomerizing] 2 OS=Homo sapiens GN=GFPT2 PE=1 SV=3	HUMAN	0
671	0	0	12.87	2.846	0	sp|Q14746|COG2_HUMAN	Conserved oligomeric Golgi complex subunit 2 OS=Homo sapiens GN=COG2 PE=1 SV=1	HUMAN	0
671	0	0	12.67	3.093	0	tr|B7Z2Y2|B7Z2Y2_HUMAN	Conserved oligomeric Golgi complex subunit 2 OS=Homo sapiens GN=COG2 PE=1 SV=1	HUMAN	0
671	0	0	7.009	2.804	0	RRRRRsp|Q8N5W9|F101B_HUMAN	REVERSED Filamin-interacting protein FAM101B OS=Homo sapiens GN=FAM101B PE=1 SV=1	HUMAN	0
672	0.16	0.18	11.16	2.947	0	sp|Q01518|CAP1_HUMAN	Adenylyl cyclase-associated protein 1 OS=Homo sapiens GN=CAP1 PE=1 SV=5	HUMAN	0	0.912011	0.873612	2.0893	0.436516	1.90546	0.937562	0.91037	2.0893	0.448745	1.95884	0.717794	0.56036	2.0893	0.343558	1.49968	0.92045	0.887438	2.0893	0.440555	1.92309	0.981748	0.987662	2.0893	0.469894	2.05116
672	0	0.18	10.31	3.817	0	tr|Q5T0R9|Q5T0R9_HUMAN	Adenylyl cyclase-associated protein (Fragment) OS=Homo sapiens GN=CAP1 PE=1 SV=6	HUMAN	0
672	0	0.18	15.08	5.587	0	tr|Q5T0R5|Q5T0R5_HUMAN	Adenylyl cyclase-associated protein (Fragment) OS=Homo sapiens GN=CAP1 PE=1 SV=6	HUMAN	0
672	0	0.18	13.43	4.975	0	tr|Q5T0R4|Q5T0R4_HUMAN	Adenylyl cyclase-associated protein (Fragment) OS=Homo sapiens GN=CAP1 PE=1 SV=6	HUMAN	0
672	0	0.18	13.3	4.926	0	tr|Q5T0R3|Q5T0R3_HUMAN	Adenylyl cyclase-associated protein (Fragment) OS=Homo sapiens GN=CAP1 PE=1 SV=1	HUMAN	0
672	0	0.18	12.98	4.808	0	tr|Q5T0R2|Q5T0R2_HUMAN	Adenylyl cyclase-associated protein (Fragment) OS=Homo sapiens GN=CAP1 PE=1 SV=1	HUMAN	0
672	0	0.18	12.56	4.651	0	tr|Q5T0R1|Q5T0R1_HUMAN	Adenylyl cyclase-associated protein (Fragment) OS=Homo sapiens GN=CAP1 PE=1 SV=1	HUMAN	0
672	0	0.18	13.22	5.747	0	tr|Q5T0R7|Q5T0R7_HUMAN	Adenylyl cyclase-associated protein (Fragment) OS=Homo sapiens GN=CAP1 PE=1 SV=1	HUMAN	0
672	0	0.18	13.07	5.682	0	tr|Q5T0R6|Q5T0R6_HUMAN	Adenylyl cyclase-associated protein (Fragment) OS=Homo sapiens GN=CAP1 PE=1 SV=1	HUMAN	0
674	0.16	0.18	6.361	2.036	0	tr|A0A0B4J1R4|A0A0B4J1R4_HUMAN	4-hydroxyphenylpyruvate dioxygenase OS=Homo sapiens GN=HPD PE=1 SV=1	HUMAN	0	0.751623	0.608753	2.0893	0.359749	1.57036	0.711214	0.549565	2.0893	0.340408	1.48594	1	0.991551	2.0893	0.47863	2.0893	0.787046	0.666876	2.10863	0.376704	1.65959	0.765597	0.632109	2.0893	0.366438	1.59956
674	0	0.18	6.361	2.036	0	sp|P32754|HPPD_HUMAN	4-hydroxyphenylpyruvate dioxygenase OS=Homo sapiens GN=HPD PE=1 SV=2	HUMAN	0
675	0	0.18	7.767	2.091	0	tr|G3V599|G3V599_HUMAN	Uncharacterized protein OS=Homo sapiens PE=4 SV=1	HUMAN	0
675	0	0.18	11.33	3.475	0	sp|Q86UF2|CTGE6_HUMAN	cTAGE family member 6 OS=Homo sapiens GN=CTAGE6 PE=2 SV=2	HUMAN	0
675	0	0.18	10.68	3.475	0	sp|Q8IX94|CTGE4_HUMAN	cTAGE family member 4 OS=Homo sapiens GN=CTAGE4 PE=2 SV=3	HUMAN	0
675	0	0.18	10.68	3.475	0	sp|P0CG41|CTGE8_HUMAN	cTAGE family member 8 OS=Homo sapiens GN=CTAGE8 PE=3 SV=1	HUMAN	0
675	0	0.18	10.68	3.475	0	sp|A4D2H0|CTGEF_HUMAN	cTAGE family member 15 OS=Homo sapiens GN=CTAGE15 PE=2 SV=1	HUMAN	0
675	0	0.18	9.799	3.758	0	sp|Q96RT6|CTGE2_HUMAN	cTAGE family member 2 OS=Homo sapiens GN=CTAGE1 PE=1 SV=2	HUMAN	0
675	0	0.18	9.328	2.861	0	sp|O15320|CTGE5_HUMAN	cTAGE family member 5 OS=Homo sapiens GN=CTAGE5 PE=1 SV=4	HUMAN	0
675	0	0.16	8.861	3.797	0	sp|Q8IX95|CTGE3_HUMAN	Putative cTAGE family member 3 OS=Homo sapiens GN=CTAGE3P PE=5 SV=1	HUMAN	0
676	0.01	0.02	6.096	2.467	0	RRRRRtr|X6RBG4|X6RBG4_HUMAN	REVERSED Uromodulin OS=Homo sapiens GN=UMOD PE=1 SV=1	HUMAN	0
676	0.01	0.02	5.313	2.656	0	RRRRRsp|P07911|UROM_HUMAN	REVERSED Uromodulin OS=Homo sapiens GN=UMOD PE=1 SV=1	HUMAN	0
676	0	0.17	8.007	1.676	0	RRRRRsp|P55259|GP2_HUMAN	REVERSED Pancreatic secretory granule membrane major glycoprotein GP2 OS=Homo sapiens GN=GP2 PE=2 SV=3	HUMAN	0
676	0	0.16	7.012	2.265	0	sp|P57103|NAC3_HUMAN	Sodium/calcium exchanger 3 OS=Homo sapiens GN=SLC8A3 PE=2 SV=2	HUMAN	0
676	0	0.16	5.863	1.846	0	sp|Q9UPR5|NAC2_HUMAN	Sodium/calcium exchanger 2 OS=Homo sapiens GN=SLC8A2 PE=2 SV=2	HUMAN	0
676	0	0.16	6.647	1.329	0	tr|F5H6L7|F5H6L7_HUMAN	Sodium/calcium exchanger 2 OS=Homo sapiens GN=SLC8A2 PE=1 SV=1	HUMAN	0
676	0	0.15	5.284	1.289	0	RRRRRsp|Q2TAL8|QRIC1_HUMAN	REVERSED Glutamine-rich protein 1 OS=Homo sapiens GN=QRICH1 PE=1 SV=1	HUMAN	0
676	0	0.14	13.59	2.717	0	tr|H0YGI1|H0YGI1_HUMAN	Uncharacterized protein C12orf56 (Fragment) OS=Homo sapiens GN=C12orf56 PE=4 SV=1	HUMAN	0
676	0	0.14	10.06	1.572	0	RRRRRsp|Q96EU7|C1GLC_HUMAN	REVERSED C1GALT1-specific chaperone 1 OS=Homo sapiens GN=C1GALT1C1 PE=1 SV=1	HUMAN	0
676	0	0.01	9.66	2.642	0	sp|O95789|ZMYM6_HUMAN	Zinc finger MYM-type protein 6 OS=Homo sapiens GN=ZMYM6 PE=2 SV=2	HUMAN	0
676	0	0.01	8.408	2.803	0	sp|O94782|UBP1_HUMAN	Ubiquitin carboxyl-terminal hydrolase 1 OS=Homo sapiens GN=USP1 PE=1 SV=1	HUMAN	0
676	0	0.01	7.991	2.511	0	sp|Q9NVA4|T184C_HUMAN	Transmembrane protein 184C OS=Homo sapiens GN=TMEM184C PE=2 SV=2	HUMAN	0
676	0	0.01	10.34	4.215	0	tr|A0A0C4DGC8|A0A0C4DGC8_HUMAN	Transmembrane protein 184C OS=Homo sapiens GN=TMEM184C PE=1 SV=1	HUMAN	0
676	0	0	8.499	2.308	0	RRRRRsp|Q9UPV9|TRAK1_HUMAN	REVERSED Trafficking kinesin-binding protein 1 OS=Homo sapiens GN=TRAK1 PE=1 SV=1	HUMAN	0
676	0	0	12.63	6.566	0	RRRRRtr|H0Y6X7|H0Y6X7_HUMAN	REVERSED Nucleoporin-62 C-terminal-like protein (Fragment) OS=Homo sapiens GN=NUP62CL PE=4 SV=1	HUMAN	0
676	0	0	5.128	1.709	0	RRRRRsp|Q9HBW0|LPAR2_HUMAN	REVERSED Lysophosphatidic acid receptor 2 OS=Homo sapiens GN=LPAR2 PE=1 SV=2	HUMAN	0
676	0	0	9.589	6.849	0	RRRRRtr|H0YG28|H0YG28_HUMAN	REVERSED RING finger protein 10 (Fragment) OS=Homo sapiens GN=RNF10 PE=1 SV=1	HUMAN	0
676	0	0	13.89	8.333	0	tr|H0Y8I5|H0Y8I5_HUMAN	Transmembrane protein 184C (Fragment) OS=Homo sapiens GN=TMEM184C PE=1 SV=1	HUMAN	0
677	0.15	0.23	27.93	22.52	0	sp|P01705|LV202_HUMAN	Ig lambda chain V-II region NEI OS=Homo sapiens PE=1 SV=1	HUMAN	0	0.218776	0.258536	4.2462	0.0554626	0.928966	1.08643	0.880497	1.44544	0.751623	1.64437	2.51189	0.0881881	1.57036	1.59956	4.9204	0.679204	0.596898	1.55597	0.178649	1.05682	0.505825	0.26734	1.65959	0.0390841	0.83946
678	0	0.16	8.544	3.481	0	sp|Q8NGR3|OR1K1_HUMAN	Olfactory receptor 1K1 OS=Homo sapiens GN=OR1K1 PE=2 SV=1	HUMAN	0
678	0	0.16	4.202	2.521	0	tr|F8VYK9|F8VYK9_HUMAN	Insulin-like growth factor-binding protein 6 OS=Homo sapiens GN=IGFBP6 PE=1 SV=1	HUMAN	0
678	0	0.16	7.353	4.412	0	tr|F8VVA5|F8VVA5_HUMAN	Insulin-like growth factor-binding protein 6 OS=Homo sapiens GN=IGFBP6 PE=1 SV=1	HUMAN	0
678	0	0.16	4.167	2.5	0	sp|P24592|IBP6_HUMAN	Insulin-like growth factor-binding protein 6 OS=Homo sapiens GN=IGFBP6 PE=1 SV=1	HUMAN	0
678	0	0.03	12.8	4.37	0	RRRRRtr|H3BP71|H3BP71_HUMAN	REVERSED E3 ubiquitin-protein ligase BRE1B OS=Homo sapiens GN=RNF40 PE=1 SV=2	HUMAN	0
678	0	0.03	12.29	4.196	0	RRRRRsp|O75150|BRE1B_HUMAN	REVERSED E3 ubiquitin-protein ligase BRE1B OS=Homo sapiens GN=RNF40 PE=1 SV=4	HUMAN	0
678	0	0.02	9.202	6.748	0	tr|C9JH00|C9JH00_HUMAN	Cullin-associated NEDD8-dissociated protein 2 (Fragment) OS=Homo sapiens GN=CAND2 PE=1 SV=1	HUMAN	0
678	0	0.01	6.595	2.158	0	RRRRRsp|P48764|SL9A3_HUMAN	REVERSED Sodium/hydrogen exchanger 3 OS=Homo sapiens GN=SLC9A3 PE=1 SV=2	HUMAN	0
678	0	0.01	5.843	1.002	0	RRRRRsp|Q5D1E8|ZC12A_HUMAN	REVERSED Ribonuclease ZC3H12A OS=Homo sapiens GN=ZC3H12A PE=1 SV=1	HUMAN	0
678	0	0.01	11.84	3.947	0	tr|E9PM04|E9PM04_HUMAN	DCN1-like protein OS=Homo sapiens GN=DCUN1D5 PE=1 SV=1	HUMAN	0
678	0	0.01	7.595	2.532	0	sp|Q9BTE7|DCNL5_HUMAN	DCN1-like protein 5 OS=Homo sapiens GN=DCUN1D5 PE=1 SV=1	HUMAN	0
678	0	0.01	5.128	3.077	0	tr|H0YCN4|H0YCN4_HUMAN	DCN1-like protein (Fragment) OS=Homo sapiens GN=DCUN1D5 PE=1 SV=1	HUMAN	0
678	0	0.01	8.571	8.571	0	RRRRRtr|A0A0G2JQZ3|A0A0G2JQZ3_HUMAN	REVERSED Sodium/hydrogen exchanger 3 (Fragment) OS=Homo sapiens GN=SLC9A3 PE=4 SV=1	HUMAN	0
678	0	0	6.571	2.857	0	sp|Q6ICL7|S35E4_HUMAN	Solute carrier family 35 member E4 OS=Homo sapiens GN=SLC35E4 PE=2 SV=1	HUMAN	0
678	0	0	9.36	2.956	0	tr|H7C3S2|H7C3S2_HUMAN	Solute carrier family 35 member E4 (Fragment) OS=Homo sapiens GN=SLC35E4 PE=4 SV=1	HUMAN	0
679	0.15	0.17	3.619	1.333	0	RRRRRsp|Q96I76|GPTC3_HUMAN	REVERSED G patch domain-containing protein 3 OS=Homo sapiens GN=GPATCH3 PE=2 SV=1	HUMAN	0	0.724436	0.568881	2.0893	0.346737	1.51356	0.981748	0.982509	2.0893	0.469894	2.05116	1.05682	0.895417	2.0893	0.505825	2.208	0.660693	0.486616	2.0893	0.313329	1.38038	0.990832	0.995797	2.0893	0.474242	2.07014
681	0.01	0.02	11.64	2.439	0	sp|O75891|AL1L1_HUMAN	Cytosolic 10-formyltetrahydrofolate dehydrogenase OS=Homo sapiens GN=ALDH1L1 PE=1 SV=2	HUMAN	0
681	0	0.14	7.919	1.398	0	sp|Q9P0U3|SENP1_HUMAN	Sentrin-specific protease 1 OS=Homo sapiens GN=SENP1 PE=1 SV=2	HUMAN	0
681	0	0.14	5.405	1.502	0	sp|P59533|T2R38_HUMAN	Taste receptor type 2 member 38 OS=Homo sapiens GN=TAS2R38 PE=2 SV=3	HUMAN	0
681	0	0.12	14.29	2.646	0	tr|H0YLW2|H0YLW2_HUMAN	Protein HCG27 (Fragment) OS=Homo sapiens GN=HCG27 PE=4 SV=1	HUMAN	0
681	0	0.12	14.11	3.067	0	tr|H0YMJ2|H0YMJ2_HUMAN	Protein HCG27 (Fragment) OS=Homo sapiens GN=HCG27 PE=4 SV=1	HUMAN	0
681	0	0.04	3.542	2.452	0	sp|Q96SM3|CPXM1_HUMAN	Probable carboxypeptidase X1 OS=Homo sapiens GN=CPXM1 PE=2 SV=2	HUMAN	0
681	0	0.04	7.143	3.571	0	RRRRRsp|Q5EBL8|PDZ11_HUMAN	REVERSED PDZ domain-containing protein 11 OS=Homo sapiens GN=PDZD11 PE=1 SV=2	HUMAN	0
681	0	0.03	10.64	0.4748	0	RRRRRsp|Q2KHT3|CL16A_HUMAN	REVERSED Protein CLEC16A OS=Homo sapiens GN=CLEC16A PE=2 SV=2	HUMAN	0
681	0	0.02	7.873	1.508	0	RRRRRsp|O75054|IGSF3_HUMAN	REVERSED Immunoglobulin superfamily member 3 OS=Homo sapiens GN=IGSF3 PE=2 SV=3	HUMAN	0
681	0	0.02	11.6	4.437	0	tr|E7EWM2|E7EWM2_HUMAN	Centrosomal protein of 170 kDa OS=Homo sapiens GN=CEP170 PE=1 SV=1	HUMAN	0
681	0	0.02	10.63	4.062	0	tr|E7EMW0|E7EMW0_HUMAN	Centrosomal protein of 170 kDa OS=Homo sapiens GN=CEP170 PE=1 SV=1	HUMAN	0
681	0	0.02	17.14	7.429	0	tr|E5RG47|E5RG47_HUMAN	Centrosomal protein of 170 kDa (Fragment) OS=Homo sapiens GN=CEP170 PE=1 SV=1	HUMAN	0
681	0	0.02	10.24	4.437	0	sp|Q96L14|C170L_HUMAN	Cep170-like protein OS=Homo sapiens GN=CEP170P1 PE=5 SV=2	HUMAN	0
681	0	0.01	9.051	2.285	0	sp|P35590|TIE1_HUMAN	Tyrosine-protein kinase receptor Tie-1 OS=Homo sapiens GN=TIE1 PE=1 SV=1	HUMAN	0
681	0	0.01	10.31	2.158	0	sp|Q96P50|ACAP3_HUMAN	Arf-GAP with coiled-coil, ANK repeat and PH domain-containing protein 3 OS=Homo sapiens GN=ACAP3 PE=1 SV=2	HUMAN	0
681	0	0.01	11.15	3.041	0	sp|P04035|HMDH_HUMAN	3-hydroxy-3-methylglutaryl-coenzyme A reductase OS=Homo sapiens GN=HMGCR PE=1 SV=1	HUMAN	0
681	0	0.01	6.766	1.761	0	RRRRRsp|Q8IZF5|AGRF3_HUMAN	REVERSED Adhesion G-protein coupled receptor F3 OS=Homo sapiens GN=ADGRF3 PE=2 SV=1	HUMAN	0
681	0	0.01	11.64	1.435	0	RRRRRsp|P13796|PLSL_HUMAN	REVERSED Plastin-2 OS=Homo sapiens GN=LCP1 PE=1 SV=6	HUMAN	0
681	0	0.01	11.43	3.238	0	RRRRRsp|Q4W5G0|TIGD2_HUMAN	REVERSED Tigger transposable element-derived protein 2 OS=Homo sapiens GN=TIGD2 PE=3 SV=1	HUMAN	0
681	0	0.01	7.558	4.07	0	RRRRRtr|A0A087X2E2|A0A087X2E2_HUMAN	REVERSED Carcinoembryonic antigen-related cell adhesion molecule 8 OS=Homo sapiens GN=CEACAM8 PE=1 SV=1	HUMAN	0
681	0	0.01	33.93	8.929	0	tr|F8WB50|F8WB50_HUMAN	Oxidoreductase NAD-binding domain-containing protein 1 OS=Homo sapiens GN=OXNAD1 PE=4 SV=1	HUMAN	0
681	0	0.01	8.763	2.577	0	RRRRRtr|M0R3J1|M0R3J1_HUMAN	REVERSED Carcinoembryonic antigen-related cell adhesion molecule 5 (Fragment) OS=Homo sapiens GN=CEACAM5 PE=1 SV=1	HUMAN	0
681	0	0	5.749	1.203	0	RRRRRsp|O14672|ADA10_HUMAN	REVERSED Disintegrin and metalloproteinase domain-containing protein 10 OS=Homo sapiens GN=ADAM10 PE=1 SV=1	HUMAN	0
681	0	0	3.175	1.361	0	tr|H7C557|H7C557_HUMAN	Multiple epidermal growth factor-like domains protein 6 OS=Homo sapiens GN=MEGF6 PE=1 SV=2	HUMAN	0
681	0	0	2.985	1.428	0	sp|O75095|MEGF6_HUMAN	Multiple epidermal growth factor-like domains protein 6 OS=Homo sapiens GN=MEGF6 PE=1 SV=4	HUMAN	0
681	0	0	7.471	2.874	0	RRRRRsp|Q9NXP7|GIN1_HUMAN	REVERSED Gypsy retrotransposon integrase-like protein 1 OS=Homo sapiens GN=GIN1 PE=2 SV=3	HUMAN	0
681	0	0	8.555	1.711	0	RRRRRsp|P13688|CEAM1_HUMAN	REVERSED Carcinoembryonic antigen-related cell adhesion molecule 1 OS=Homo sapiens GN=CEACAM1 PE=1 SV=2	HUMAN	0
681	0	0	8.52	1.816	0	sp|Q4VC44|FWCH1_HUMAN	FLYWCH-type zinc finger-containing protein 1 OS=Homo sapiens GN=FLYWCH1 PE=1 SV=2	HUMAN	0
681	0	0	10.34	1.437	0	tr|D6R9F0|D6R9F0_HUMAN	Leucine-rich repeat-containing G-protein-coupled receptor 6 OS=Homo sapiens GN=LGR6 PE=1 SV=1	HUMAN	0
681	0	0	7.452	1.202	0	sp|Q14CZ8|HECAM_HUMAN	Hepatocyte cell adhesion molecule OS=Homo sapiens GN=HEPACAM PE=1 SV=1	HUMAN	0
681	0	0	13.79	2.155	0	tr|Q5T508|Q5T508_HUMAN	Leucine-rich repeat-containing G-protein-coupled receptor 6 (Fragment) OS=Homo sapiens GN=LGR6 PE=1 SV=1	HUMAN	0
681	0	0	8.907	2.632	0	tr|J3KNW1|J3KNW1_HUMAN	FLYWCH-type zinc finger-containing protein 1 (Fragment) OS=Homo sapiens GN=FLYWCH1 PE=1 SV=1	HUMAN	0
681	0	0	10.28	2.784	0	tr|I3L188|I3L188_HUMAN	FLYWCH-type zinc finger-containing protein 1 (Fragment) OS=Homo sapiens GN=FLYWCH1 PE=1 SV=1	HUMAN	0
681	0	0	4.771	1.651	0	sp|O75298|RTN2_HUMAN	Reticulon-2 OS=Homo sapiens GN=RTN2 PE=1 SV=1	HUMAN	0
681	0	0	4.772	1.952	0	tr|Q7RTN0|Q7RTN0_HUMAN	Reticulon OS=Homo sapiens GN=RTN2 PE=1 SV=1	HUMAN	0
681	0	0	5	3.889	0	sp|P83369|LSM11_HUMAN	U7 snRNA-associated Sm-like protein LSm11 OS=Homo sapiens GN=LSM11 PE=1 SV=2	HUMAN	0
681	0	0	3.433	0.7463	0	RRRRRsp|Q8TF50|ZN526_HUMAN	REVERSED Zinc finger protein 526 OS=Homo sapiens GN=ZNF526 PE=2 SV=2	HUMAN	0
681	0	0	6.642	1.845	0	tr|K7EMR7|K7EMR7_HUMAN	Reticulon OS=Homo sapiens GN=RTN2 PE=1 SV=1	HUMAN	0
681	0	0	4.719	1.124	0	RRRRRtr|M0QX12|M0QX12_HUMAN	REVERSED RAS protein activator-like-3 (Fragment) OS=Homo sapiens GN=RASAL3 PE=1 SV=1	HUMAN	0
681	0	0	6.017	2.579	0	RRRRRsp|P31997|CEAM8_HUMAN	REVERSED Carcinoembryonic antigen-related cell adhesion molecule 8 OS=Homo sapiens GN=CEACAM8 PE=1 SV=2	HUMAN	0
681	0	0	5.923	1.742	0	RRRRRtr|M0R2E2|M0R2E2_HUMAN	REVERSED Ryanodine receptor 1 (Fragment) OS=Homo sapiens GN=RYR1 PE=4 SV=1	HUMAN	0
681	0	0	5.303	1.894	0	RRRRRtr|A0A087X013|A0A087X013_HUMAN	REVERSED Carcinoembryonic antigen-related cell adhesion molecule 5 OS=Homo sapiens GN=CEACAM5 PE=4 SV=1	HUMAN	0
685	0.14	0.21	9.667	2.9	0	tr|X5D2Q8|X5D2Q8_HUMAN	Neuropilin 2 isoform A (Fragment) OS=Homo sapiens GN=NRP2 PE=1 SV=1	HUMAN	0	1.02802	0.947188	2.0893	0.49204	2.14783	0.666807	0.495493	2.0893	0.319154	1.39316	0.711214	0.554003	2.0893	0.340408	1.48594	0.625173	0.451167	2.10863	0.299226	1.31826	0.711214	0.554026	2.0893	0.340408	1.48594
685	0	0.21	9.667	2.9	0	sp|O60462|NRP2_HUMAN	Neuropilin-2 OS=Homo sapiens GN=NRP2 PE=1 SV=2	HUMAN	0
685	0	0.21	9.179	2.916	0	tr|Q7LBX6|Q7LBX6_HUMAN	Neuropilin 2 OS=Homo sapiens GN=NRP2 PE=1 SV=1	HUMAN	0
685	0	0.21	9.351	2.97	0	tr|A0A024R3W6|A0A024R3W6_HUMAN	Neuropilin 2, isoform CRA_h OS=Homo sapiens GN=NRP2 PE=1 SV=1	HUMAN	0
685	0	0.21	8.99	2.997	0	tr|A0A024R412|A0A024R412_HUMAN	Neuropilin 2, isoform CRA_c OS=Homo sapiens GN=NRP2 PE=1 SV=1	HUMAN	0
686	0.14	0.2	7.099	1.318	0	RRRRRsp|Q5XXA6|ANO1_HUMAN	REVERSED Anoctamin-1 OS=Homo sapiens GN=ANO1 PE=1 SV=1	HUMAN	0	1.08643	0.922672	1.57036	0.691831	1.70608	1.20226	0.956688	1.8197	0.660693	2.18776	1.1695	0.897833	1.52757	0.765597	1.78649	0.912011	0.735267	1.36773	0.666807	1.24738	1.21339	0.670412	1.28233	0.946237	1.55597
686	0	0.16	11.15	3.346	0	RRRRRtr|H0YDD9|H0YDD9_HUMAN	REVERSED Anoctamin (Fragment) OS=Homo sapiens GN=ANO1 PE=1 SV=1	HUMAN	0
686	0	0.16	7.171	3.586	0	RRRRRtr|E9PP68|E9PP68_HUMAN	REVERSED Anoctamin-1 (Fragment) OS=Homo sapiens GN=ANO1 PE=1 SV=1	HUMAN	0
687	0.14	0.17	11.96	3.139	0	sp|Q6MZZ7|CAN13_HUMAN	Calpain-13 OS=Homo sapiens GN=CAPN13 PE=1 SV=2	HUMAN	0	0.666807	0.823063	1.48594	0.272898	0.990832	1.10662	0.831272	1.8197	0.608135	2.14783	1.59956	0.638033	1.36773	1.1695	2.80543	1.00925	0.90807	1.67494	0.60256	1.72187	0.586138	0.738115	1.44544	0.110662	0.847227
688	0.14	0.16	10.93	3.097	0	sp|Q14296|FASTK_HUMAN	Fas-activated serine/threonine kinase OS=Homo sapiens GN=FASTK PE=1 SV=1	HUMAN	0	0.903649	0.822943	4.74242	0.187068	4.28549	0.57544	0.288343	19.0546	0.0390841	10.9648	0.319154	0.049785	28.3139	0.0235505	9.0365	0.816582	0.634611	13.9316	0.0630957	11.3763	1.72187	0.308764	22.2844	0.0772681	25.3513
689	0.14	0.16	14.37	5.505	0	sp|P62140|PP1B_HUMAN	Serine/threonine-protein phosphatase PP1-beta catalytic subunit OS=Homo sapiens GN=PPP1CB PE=1 SV=3	HUMAN	0	0.586138	0.42039	2.14783	0.272898	1.25893	1.18032	0.755865	2.10863	0.559758	2.46604	0.787046	0.663274	2.0893	0.376704	1.64437	0.654636	0.464741	2.0893	0.310456	1.36773	0.586138	0.359268	5.24807	0.111686	3.0761
690	0.14	0.16	20.71	10.06	0	tr|K7ELW0|K7ELW0_HUMAN	Protein deglycase DJ-1 OS=Homo sapiens GN=PARK7 PE=1 SV=1	HUMAN	0	1.2942	0.617442	2.0893	0.619441	2.70396	0.847227	0.755898	2.0893	0.405509	1.77011	0.92045	0.878085	2.0893	0.440555	1.92309	0.981748	0.99074	2.0893	0.469894	2.05116	1.51356	0.477896	2.10863	0.717794	3.16228
690	0	0.16	18.52	8.995	0	sp|Q99497|PARK7_HUMAN	Protein deglycase DJ-1 OS=Homo sapiens GN=PARK7 PE=1 SV=2	HUMAN	0
690	0	0.16	19.37	8.125	0	tr|K7EN27|K7EN27_HUMAN	Protein deglycase DJ-1 (Fragment) OS=Homo sapiens GN=PARK7 PE=1 SV=1	HUMAN	0
691	0.14	0.16	8.438	3.438	0	RRRRRsp|Q8IW00|VSTM4_HUMAN	REVERSED V-set and transmembrane domain-containing protein 4 OS=Homo sapiens GN=VSTM4 PE=2 SV=3	HUMAN	0	0.824138	0.696535	2.0893	0.394457	1.72187	0.954993	0.929375	5.19996	0.183654	4.96592	0.862979	0.768693	2.0893	0.413047	1.80302	0.801678	0.651737	3.49945	0.229087	2.80543	0.862979	0.765339	2.0893	0.413047	1.80302
693	0.13	0.27	9.159	3.925	0	sp|Q6UXG8|BTNL9_HUMAN	Butyrophilin-like protein 9 OS=Homo sapiens GN=BTNL9 PE=2 SV=1	HUMAN	0	0.887156	0.893243	19.5884	0.049204	17.378	1.1272	0.666481	19.7697	0.0570164	20.1372	0.432514	0.230827	25.8226	0.0328095	11.1686	0.37325	0.196428	27.2898	0.0301995	10.1859	0.510505	0.304354	24.2103	0.0359749	12.3595
693	0	0.03	8.863	2.89	0	sp|Q49AM3|TTC31_HUMAN	Tetratricopeptide repeat protein 31 OS=Homo sapiens GN=TTC31 PE=2 SV=3	HUMAN	0
693	0	0.02	11.44	2.452	0	RRRRRtr|F5H4D1|F5H4D1_HUMAN	REVERSED Adenylate cyclase type 7 OS=Homo sapiens GN=ADCY7 PE=1 SV=1	HUMAN	0
693	0	0.02	9.756	4.472	0	tr|H7BZ54|H7BZ54_HUMAN	Tetratricopeptide repeat protein 31 (Fragment) OS=Homo sapiens GN=TTC31 PE=1 SV=1	HUMAN	0
693	0	0.01	5.895	1.474	0	RRRRRsp|Q8TE58|ATS15_HUMAN	REVERSED A disintegrin and metalloproteinase with thrombospondin motifs 15 OS=Homo sapiens GN=ADAMTS15 PE=2 SV=1	HUMAN	0
694	0.13	0.16	16.52	3.303	0	RRRRRsp|P35212|CXA4_HUMAN	REVERSED Gap junction alpha-4 protein OS=Homo sapiens GN=GJA4 PE=1 SV=3	HUMAN	0	1.01859	0.94521	2.0893	0.487529	2.12814	1.00925	0.965873	2.0893	0.483059	2.10863	1.07647	0.861708	5.64937	0.190546	6.08135	1.01859	0.958369	2.29087	0.444631	2.33346	0.946237	0.913327	10.7647	0.0879023	10.1859
694	0	0	11.76	3.019	0	RRRRRsp|Q9BX66|SRBS1_HUMAN	REVERSED Sorbin and SH3 domain-containing protein 1 OS=Homo sapiens GN=SORBS1 PE=1 SV=3	HUMAN	0
694	0	0	4.449	1.019	0	sp|Q8IZF5|AGRF3_HUMAN	Adhesion G-protein coupled receptor F3 OS=Homo sapiens GN=ADGRF3 PE=2 SV=1	HUMAN	0
695	0.13	0.15	12.63	3.308	0	sp|Q12934|BFSP1_HUMAN	Filensin OS=Homo sapiens GN=BFSP1 PE=1 SV=3	HUMAN	0	1.25893	0.607525	20.893	0.060256	21.2814	0.717794	0.445822	3.04789	0.235505	2.18776	1.19124	0.717205	20.3236	0.0586138	20.7014	0.809096	0.609404	2.10863	0.387258	1.70608	1.13763	0.728271	2.58226	0.440555	2.93765
695	0	0.01	16.09	4.481	0	sp|Q2VYF4|LETM2_HUMAN	LETM1 domain-containing protein LETM2, mitochondrial OS=Homo sapiens GN=LETM2 PE=2 SV=2	HUMAN	0
696	0.13	0.15	9.385	2.265	0	sp|Q9BT49|THAP7_HUMAN	THAP domain-containing protein 7 OS=Homo sapiens GN=THAP7 PE=1 SV=2	HUMAN	0	1.03753	0.613063	11.0662	0.0937562	11.4815	1.08643	0.643388	5.24807	0.207014	5.70164	2.07014	0.257139	5.34564	0.387258	11.0662	1.08643	0.612454	6.54636	0.165959	7.11213	1.1695	0.445217	17.7011	0.0660693	18.197
697	0.13	0.15	20.75	20.75	0	sp|P01716|LV402_HUMAN	Ig lambda chain V-IV region X OS=Homo sapiens PE=1 SV=1	HUMAN	0	0.855067	0.847316	2.48886	0.337287	2.12814	1.00925	0.890693	1.31826	0.765597	1.33045	1.44544	0.386425	1.24738	1.15878	1.8197	0.879023	0.875425	1.28233	0.679204	1.1272	0.92045	0.80209	1.83654	0.496592	1.69044
701	0	0.16	14.22	5.213	0	sp|Q6J9G0|STYK1_HUMAN	Tyrosine-protein kinase STYK1 OS=Homo sapiens GN=STYK1 PE=1 SV=4	HUMAN	0
701	0	0.01	11.13	2.556	0	sp|Q8N4P2|TT30B_HUMAN	Tetratricopeptide repeat protein 30B OS=Homo sapiens GN=TTC30B PE=1 SV=2	HUMAN	0
701	0	0.01	8.13	2.033	0	tr|H7C454|H7C454_HUMAN	RNA pseudouridylate synthase domain-containing protein 3 (Fragment) OS=Homo sapiens GN=RPUSD3 PE=1 SV=1	HUMAN	0
701	0	0.01	7.143	1.786	0	tr|H7C1H7|H7C1H7_HUMAN	RNA pseudouridylate synthase domain-containing protein 3 (Fragment) OS=Homo sapiens GN=RPUSD3 PE=1 SV=1	HUMAN	0
701	0	0.01	7.075	2.358	0	tr|C9JM75|C9JM75_HUMAN	RNA pseudouridylate synthase domain-containing protein 3 OS=Homo sapiens GN=RPUSD3 PE=1 SV=1	HUMAN	0
701	0	0	9.173	2.556	0	sp|Q86WT1|TT30A_HUMAN	Tetratricopeptide repeat protein 30A OS=Homo sapiens GN=TTC30A PE=2 SV=3	HUMAN	0
701	0	0	5.466	0.8097	0	sp|Q8IWY4|SCUB1_HUMAN	Signal peptide, CUB and EGF-like domain-containing protein 1 OS=Homo sapiens GN=SCUBE1 PE=1 SV=3	HUMAN	0
704	0.12	0.39	6.967	1.947	0	RRRRRsp|P29317|EPHA2_HUMAN	REVERSED Ephrin type-A receptor 2 OS=Homo sapiens GN=EPHA2 PE=1 SV=2	HUMAN	0	0.946237	0.856773	1.44544	0.654636	1.36773	1.28233	0.484311	1.52757	0.83946	2.01372	1.35519	0.434984	1.58489	0.855067	2.22844	0.879023	0.96944	1.69044	0.519996	1.48594	0.452898	0.577927	2.29087	0.18197	1.03753
705	0.12	0.35	7.018	2.757	0	tr|H0YFL6|H0YFL6_HUMAN	Integral membrane protein GPR137C (Fragment) OS=Homo sapiens GN=GPR137C PE=4 SV=1	HUMAN	0	2.55859	0.249127	2.0893	1.22462	5.34564	0.554626	0.378688	2.10863	0.265461	1.1695	1.45881	0.504671	2.10863	0.691831	3.04789	0.801678	0.689884	2.10863	0.383707	1.69044	0.77983	0.653269	2.10863	0.37325	1.64437
705	0	0.35	6.527	2.564	0	sp|Q8N3F9|G137C_HUMAN	Integral membrane protein GPR137C OS=Homo sapiens GN=GPR137C PE=2 SV=2	HUMAN	0
706	0.12	0.16	8.661	1.662	0	sp|Q07864|DPOE1_HUMAN	DNA polymerase epsilon catalytic subunit A OS=Homo sapiens GN=POLE PE=1 SV=5	HUMAN	0	1.20226	0.596735	4.13048	0.291072	5.05825	0.383707	0.487866	5.80764	0.0816582	2.22844	0.758578	0.766767	4.7863	0.121339	3.63078	0.954993	0.907222	3.28095	0.199526	3.13329	2.37684	0.121357	4.48745	0.529663	10.7647
706	0	0.16	8.588	1.682	0	tr|F5H1D6|F5H1D6_HUMAN	DNA polymerase OS=Homo sapiens GN=POLE PE=1 SV=1	HUMAN	0
707	0.12	0.16	9.859	1.559	0	sp|Q15858|SCN9A_HUMAN	Sodium channel protein type 9 subunit alpha OS=Homo sapiens GN=SCN9A PE=1 SV=3	HUMAN	0	1.02802	0.919818	1.39316	0.737904	1.43219	1.1272	0.784383	1.45881	0.772681	1.70608	2.46604	0.318095	1.49968	1.64437	4.36516	1.21339	0.625834	2.31206	0.524807	2.99226	0.613762	0.577769	3.80189	0.104713	2.33346
708	0.12	0.14	5.39	0.77	0	sp|P08514|ITA2B_HUMAN	Integrin alpha-IIb OS=Homo sapiens GN=ITGA2B PE=1 SV=3	HUMAN	0	1.49968	0.482937	2.0893	0.717794	3.13329	1.8197	0.367658	2.46604	0.737904	4.44631	0.390841	0.255877	5.80764	0.0666807	2.26986	0.564937	0.388066	2.0893	0.270396	1.18032	0.758578	0.615834	3.10456	0.242103	2.35505
709	0.12	0.14	6.767	3.509	0	sp|Q14694|UBP10_HUMAN	Ubiquitin carboxyl-terminal hydrolase 10 OS=Homo sapiens GN=USP10 PE=1 SV=2	HUMAN	0	0.625173	0.450318	2.0893	0.299226	1.30617	1.11686	0.807629	2.0893	0.534564	2.33346	1.31826	0.601054	2.0893	0.630957	2.75423	0.981748	0.990993	2.0893	0.469894	2.05116	1.47231	0.493628	2.0893	0.704693	3.0761
709	0	0.14	17.79	11.54	0	tr|J3KT19|J3KT19_HUMAN	Ubiquitin carboxyl-terminal hydrolase 10 (Fragment) OS=Homo sapiens GN=USP10 PE=1 SV=1	HUMAN	0
710	0.12	0.14	12.24	3.284	0	sp|Q5SQS8|CJ120_HUMAN	Uncharacterized protein C10orf120 OS=Homo sapiens GN=C10orf120 PE=2 SV=1	HUMAN	0	1.88799	0.241482	2.10863	0.895365	3.94457	0.972747	0.997373	5.39511	0.180302	5.24807	1.38038	0.413146	21.4783	0.0642688	22.6986	1.18032	0.567187	5.15229	0.229087	6.08135	1.28233	0.456191	2.0893	0.613762	2.70396
710	0	0.14	18.24	6.918	0	tr|H0Y758|H0Y758_HUMAN	Uncharacterized protein C10orf120 (Fragment) OS=Homo sapiens GN=C10orf120 PE=4 SV=1	HUMAN	0
716	0.11	0.3	5.507	5.507	0	RRRRRsp|Q9NZD1|GPC5D_HUMAN	REVERSED G-protein coupled receptor family C group 5 member D OS=Homo sapiens GN=GPRC5D PE=2 SV=1	HUMAN	0	1.04713	0.907717	2.0893	0.501187	2.18776	1.1272	0.798032	2.0893	0.539511	2.35505	1.02802	0.933992	2.0893	0.49204	2.14783	0.847227	0.763459	2.10863	0.405509	1.78649	1.07647	0.866423	2.0893	0.515229	2.24905
717	0.11	0.28	10.75	5.482	0	RRRRRsp|Q86UL3|GPAT4_HUMAN	REVERSED Glycerol-3-phosphate acyltransferase 4 OS=Homo sapiens GN=AGPAT6 PE=1 SV=1	HUMAN	0	0.990832	0.990178	3.04789	0.325087	3.01995	0.801678	0.548218	2.46604	0.325087	1.97697	1.01859	0.93796	15.7036	0.0648634	15.5597	0.912011	0.810614	2.14783	0.42462	1.95884	0.580764	0.238995	6.72977	0.0870964	3.90841
717	0	0.12	25.32	10.13	0	RRRRRtr|E5RIA1|E5RIA1_HUMAN	REVERSED Glycerol-3-phosphate acyltransferase 4 (Fragment) OS=Homo sapiens GN=GPAT4 PE=1 SV=1	HUMAN	0
717	0	0.12	22.35	8.939	0	RRRRRtr|E5RHA6|E5RHA6_HUMAN	REVERSED Glycerol-3-phosphate acyltransferase 4 OS=Homo sapiens GN=GPAT4 PE=1 SV=1	HUMAN	0
719	0.11	0.17	8.936	3.191	0	sp|Q8NI99|ANGL6_HUMAN	Angiopoietin-related protein 6 OS=Homo sapiens GN=ANGPTL6 PE=1 SV=1	HUMAN	0	0.895365	0.836276	9.90832	0.0903649	8.87156	0.77983	0.646147	4.44631	0.175388	3.46737	0.895365	0.837693	2.0893	0.428549	1.87068	1.07647	0.859367	4.20727	0.255859	4.52898	1.13763	0.778327	5.29663	0.214783	6.0256
719	0	0.17	8.837	3.488	0	tr|K7EKF6|K7EKF6_HUMAN	Angiopoietin-related protein 6 OS=Homo sapiens GN=ANGPTL6 PE=1 SV=1	HUMAN	0
720	0.11	0.13	9.422	2.355	0	sp|Q9BZF3|OSBL6_HUMAN	Oxysterol-binding protein-related protein 6 OS=Homo sapiens GN=OSBPL6 PE=1 SV=1	HUMAN	0	6.91831	0.126522	2.10863	3.28095	14.5881	7.51623	0.121571	2.10863	3.56451	15.8489	0.772681	0.645707	2.10863	0.369828	1.6293	1.22462	0.686345	2.10863	0.580764	2.55859	0.870964	0.795747	2.0893	0.413047	1.8197
720	0.01	0.14	9.661	2.312	0	RRRRRsp|Q9Y2K3|MYH15_HUMAN	REVERSED Myosin-15 OS=Homo sapiens GN=MYH15 PE=1 SV=5	HUMAN	0
720	0	0.13	8.648	1.583	0	RRRRRsp|P51814|ZNF41_HUMAN	REVERSED Zinc finger protein 41 OS=Homo sapiens GN=ZNF41 PE=1 SV=2	HUMAN	0
720	0	0.01	7.692	2.959	0	sp|A6NEY8|PRXD1_HUMAN	Putative prolyl-tRNA synthetase associated domain-containing protein 1 OS=Homo sapiens GN=PRORSD1P PE=5 SV=3	HUMAN	0
720	0	0.01	8.065	8.065	0	RRRRRtr|K7EPY9|K7EPY9_HUMAN	REVERSED WD repeat-containing protein 7 (Fragment) OS=Homo sapiens GN=WDR7 PE=4 SV=1	HUMAN	0
720	0	0	10.69	2.241	0	RRRRRtr|E9PDG3|E9PDG3_HUMAN	REVERSED WD repeat-containing protein 81 OS=Homo sapiens GN=WDR81 PE=1 SV=1	HUMAN	0
721	0.11	0.13	8.738	3.155	0	RRRRRsp|P57775|FBXW4_HUMAN	REVERSED F-box/WD repeat-containing protein 4 OS=Homo sapiens GN=FBXW4 PE=2 SV=1	HUMAN	0	1.0666	0.886739	2.0893	0.510505	2.22844	1.45881	0.505048	2.0893	0.698232	3.04789	1.11686	0.817151	2.10863	0.529663	2.33346	0.691831	0.524222	2.0893	0.328095	1.44544	1.08643	0.854236	2.0893	0.519996	2.26986
722	0.11	0.13	21.15	13.46	0	RRRRRsp|P61457|PHS_HUMAN	REVERSED Pterin-4-alpha-carbinolamine dehydratase OS=Homo sapiens GN=PCBD1 PE=1 SV=2	HUMAN	0	0.92045	0.863724	2.0893	0.440555	1.92309	1.23595	0.674688	2.10863	0.586138	2.58226	1.07647	0.874259	2.0893	0.515229	2.24905	0.809096	0.705564	2.10863	0.387258	1.70608	0.801678	0.670422	2.0893	0.383707	1.67494
723	0.11	0.12	11.93	4.912	0	sp|Q9H2P9|DPH5_HUMAN	Diphthine methyl ester synthase OS=Homo sapiens GN=DPH5 PE=1 SV=2	HUMAN	0	7.7983	0.941215	31.6228	0.246604	54.4503	10.7647	0.592344	31.9154	0.337287	61.9441	20.1372	0.332848	32.5087	0.619441	76.5597	9.0365	0.888992	31.6228	0.285759	57.544	7.37904	0.80132	31.6228	0.233346	52.9663
723	0	0.12	12.35	5.761	0	tr|A0A087WXP7|A0A087WXP7_HUMAN	Diphthine methyl ester synthase OS=Homo sapiens GN=DPH5 PE=1 SV=1	HUMAN	0
725	0	0.11	5.856	2.252	0	RRRRRtr|M0R2G1|M0R2G1_HUMAN	REVERSED Hormone-sensitive lipase (Fragment) OS=Homo sapiens GN=LIPE PE=1 SV=1	HUMAN	0
725	0	0.11	5	1.923	0	RRRRRtr|M0QYP8|M0QYP8_HUMAN	REVERSED Hormone-sensitive lipase (Fragment) OS=Homo sapiens GN=LIPE PE=1 SV=1	HUMAN	0
725	0	0.11	7.386	2.841	0	RRRRRtr|M0QXM5|M0QXM5_HUMAN	REVERSED Hormone-sensitive lipase (Fragment) OS=Homo sapiens GN=LIPE PE=1 SV=1	HUMAN	0
725	0	0.01	8.968	2.369	0	RRRRRsp|P41440|S19A1_HUMAN	REVERSED Folate transporter 1 OS=Homo sapiens GN=SLC19A1 PE=1 SV=3	HUMAN	0
725	0	0.01	8.073	2.385	0	RRRRRtr|H3BTQ3|H3BTQ3_HUMAN	REVERSED Folate transporter 1 OS=Homo sapiens GN=SLC19A1 PE=1 SV=1	HUMAN	0
725	0	0.01	6.055	1.758	0	sp|Q6ZMD2|SPNS3_HUMAN	Protein spinster homolog 3 OS=Homo sapiens GN=SPNS3 PE=2 SV=2	HUMAN	0
725	0	0.01	6.234	2.597	0	RRRRRtr|H0YGH1|H0YGH1_HUMAN	REVERSED Phosphoribosylformylglycinamidine synthase (Fragment) OS=Homo sapiens GN=PFAS PE=1 SV=2	HUMAN	0
725	0	0.01	6.494	6.494	0	RRRRRtr|H0YBD0|H0YBD0_HUMAN	REVERSED AP-3 complex subunit beta-1 (Fragment) OS=Homo sapiens GN=AP3B1 PE=1 SV=1	HUMAN	0
725	0	0	8.502	1.822	0	sp|P20853|CP2A7_HUMAN	Cytochrome P450 2A7 OS=Homo sapiens GN=CYP2A7 PE=2 SV=2	HUMAN	0
725	0	0	8.578	2.032	0	tr|F8W816|F8W816_HUMAN	Cytochrome P450 2A7 OS=Homo sapiens GN=CYP2A7 PE=1 SV=1	HUMAN	0
725	0	0	13.94	6.25	0	RRRRRsp|Q8TDU5|VNRL4_HUMAN	REVERSED Putative vomeronasal receptor-like protein 4 OS=Homo sapiens GN=VN1R17P PE=5 SV=1	HUMAN	0
725	0	0	5.195	2.814	0	sp|P18825|ADA2C_HUMAN	Alpha-2C adrenergic receptor OS=Homo sapiens GN=ADRA2C PE=2 SV=2	HUMAN	0
725	0	0	13.74	6.87	0	RRRRRsp|Q8N8F7|LSME1_HUMAN	REVERSED Leucine-rich single-pass membrane protein 1 OS=Homo sapiens GN=LSMEM1 PE=1 SV=1	HUMAN	0
725	0	0	4.604	2.302	0	RRRRRsp|Q99638|RAD9A_HUMAN	REVERSED Cell cycle checkpoint control protein RAD9A OS=Homo sapiens GN=RAD9A PE=1 SV=1	HUMAN	0
725	0	0	18.52	18.52	0	RRRRRtr|J3QL82|J3QL82_HUMAN	REVERSED Transport and Golgi organization protein 6 homolog (Fragment) OS=Homo sapiens GN=TANGO6 PE=4 SV=1	HUMAN	0
726	0	0.25	11.69	5.97	0	sp|Q7Z6K3|PTAR1_HUMAN	Protein prenyltransferase alpha subunit repeat-containing protein 1 OS=Homo sapiens GN=PTAR1 PE=1 SV=2	HUMAN	0
726	0	0	8.259	3.232	0	sp|Q9NVR7|TBCC1_HUMAN	TBCC domain-containing protein 1 OS=Homo sapiens GN=TBCCD1 PE=2 SV=1	HUMAN	0
730	0.1	0.13	9.642	1.877	0	sp|Q63HM2|PCX4_HUMAN	Pecanex-like protein 4 OS=Homo sapiens GN=PCNXL4 PE=1 SV=4	HUMAN	0	0.928966	0.816455	1.38038	0.672977	1.28233	1.10662	0.792104	1.39316	0.794328	1.5417	1.15878	0.653144	1.65959	0.698232	1.92309	0.794328	0.541652	1.67494	0.474242	1.33045	0.990832	0.907685	1.97697	0.501187	1.95884
730	0	0.12	10	2.609	0	tr|H9KV87|H9KV87_HUMAN	Pecanex-like protein 4 OS=Homo sapiens GN=PCNXL4 PE=4 SV=1	HUMAN	0
731	0.1	0.12	6.45	0.6293	0	RRRRRsp|Q96L96|ALPK3_HUMAN	REVERSED Alpha-protein kinase 3 OS=Homo sapiens GN=ALPK3 PE=2 SV=2	HUMAN	0	0.870964	0.51438	1.28233	0.636796	1.11686	1.43219	0.168582	1.21339	1.18032	1.80302	1.2942	0.208447	1.23595	1.04713	1.7378	1.25893	0.273776	1.20226	1.04713	1.59956	1.22462	0.341007	1.19124	1.02802	1.5417
732	0.1	0.12	8.916	3.147	0	RRRRRsp|P48163|MAOX_HUMAN	REVERSED NADP-dependent malic enzyme OS=Homo sapiens GN=ME1 PE=1 SV=1	HUMAN	0	0.625173	0.452047	2.10863	0.299226	1.31826	0.564937	0.36746	2.10863	0.270396	1.19124	0.77983	0.654847	2.0893	0.37325	1.6293	2.05116	0.303054	2.0893	0.981748	4.28549	0.691831	0.493706	2.10863	0.331131	1.45881
733	0.1	0.12	11.07	3.953	0	RRRRRsp|P49862|KLK7_HUMAN	REVERSED Kallikrein-7 OS=Homo sapiens GN=KLK7 PE=1 SV=1	HUMAN	0	0.879023	0.674031	1.24738	0.704693	1.09648	0.963829	0.857773	1.43219	0.672977	1.38038	1.11686	0.703554	1.24738	0.895365	1.39316	1.09648	0.725678	1.24738	0.879023	1.36773	1.02802	0.873016	1.24738	0.824138	1.28233
733	0	0.12	8.696	8.696	0	RRRRRtr|M0QYU8|M0QYU8_HUMAN	REVERSED Kallikrein-7 (Fragment) OS=Homo sapiens GN=KLK7 PE=1 SV=1	HUMAN	0
734	0.1	0.12	8.287	6.077	0	sp|P84077|ARF1_HUMAN	ADP-ribosylation factor 1 OS=Homo sapiens GN=ARF1 PE=1 SV=2	HUMAN	0	1.23595	0.672556	2.0893	0.591562	2.58226	0.654636	0.47921	2.0893	0.310456	1.36773	1.88799	0.345531	2.0893	0.903649	3.98107	1.01859	0.948168	2.0893	0.487529	2.14783	1.39316	0.541719	2.0893	0.666807	2.93765
734	0	0.12	8.287	6.077	0	sp|P61204|ARF3_HUMAN	ADP-ribosylation factor 3 OS=Homo sapiens GN=ARF3 PE=1 SV=2	HUMAN	0
734	0	0.12	11.29	11.29	0	tr|H0YGG7|H0YGG7_HUMAN	Uncharacterized protein (Fragment) OS=Homo sapiens PE=1 SV=1	HUMAN	0
735	0.1	0.11	9.296	1.408	0	sp|A8MYV0|DCD2C_HUMAN	Doublecortin domain-containing protein 2C OS=Homo sapiens GN=DCDC2C PE=3 SV=3	HUMAN	0	0.887156	0.635447	2.10863	0.420727	1.87068	1.04713	0.959045	1.38038	0.758578	1.44544	1.08643	0.893583	1.38038	0.787046	1.49968	1.03753	0.93853	1.65959	0.625173	1.72187	0.887156	0.768414	1.38038	0.642688	1.22462
735	0	0.03	11.11	2.632	0	RRRRRsp|Q96RR1|PEO1_HUMAN	REVERSED Twinkle protein, mitochondrial OS=Homo sapiens GN=PEO1 PE=1 SV=1	HUMAN	0
735	0	0.02	5.743	3.371	0	sp|P08048|ZFY_HUMAN	Zinc finger Y-chromosomal protein OS=Homo sapiens GN=ZFY PE=1 SV=3	HUMAN	0
735	0	0.01	7.034	2.389	0	sp|P57071|PRD15_HUMAN	PR domain zinc finger protein 15 OS=Homo sapiens GN=PRDM15 PE=2 SV=4	HUMAN	0
735	0	0.01	5.784	2.016	0	tr|E7ER26|E7ER26_HUMAN	PR domain zinc finger protein 15 OS=Homo sapiens GN=PRDM15 PE=1 SV=2	HUMAN	0
735	0	0.01	7.17	2.433	0	RRRRRsp|Q9UIU6|SIX4_HUMAN	REVERSED Homeobox protein SIX4 OS=Homo sapiens GN=SIX4 PE=1 SV=2	HUMAN	0
735	0	0.01	6.087	2.112	0	sp|P17010|ZFX_HUMAN	Zinc finger X-chromosomal protein OS=Homo sapiens GN=ZFX PE=2 SV=2	HUMAN	0
735	0	0.01	9.04	5.085	0	RRRRRsp|P00480|OTC_HUMAN	REVERSED Ornithine carbamoyltransferase, mitochondrial OS=Homo sapiens GN=OTC PE=1 SV=3	HUMAN	0
735	0	0.01	5.43	1.192	0	tr|E9PEP7|E9PEP7_HUMAN	Zinc finger X-chromosomal protein OS=Homo sapiens GN=ZFX PE=1 SV=1	HUMAN	0
735	0	0	9.546	2.445	0	RRRRRsp|Q9GZR7|DDX24_HUMAN	REVERSED ATP-dependent RNA helicase DDX24 OS=Homo sapiens GN=DDX24 PE=1 SV=1	HUMAN	0
735	0	0	9.559	2.083	0	RRRRRtr|G3V529|G3V529_HUMAN	REVERSED ATP-dependent RNA helicase DDX24 OS=Homo sapiens GN=DDX24 PE=1 SV=1	HUMAN	0
735	0	0	8.307	1.35	0	sp|Q9P0V3|SH3B4_HUMAN	SH3 domain-binding protein 4 OS=Homo sapiens GN=SH3BP4 PE=1 SV=1	HUMAN	0
735	0	0	6.833	2.76	0	sp|Q6ZWE6|PKHM3_HUMAN	Pleckstrin homology domain-containing family M member 3 OS=Homo sapiens GN=PLEKHM3 PE=2 SV=2	HUMAN	0
735	0	0	7.143	3.125	0	tr|C9J119|C9J119_HUMAN	Pleckstrin homology domain-containing family M member 3 OS=Homo sapiens GN=PLEKHM3 PE=1 SV=1	HUMAN	0
735	0	0	8.867	2.135	0	RRRRRtr|F5GYL3|F5GYL3_HUMAN	REVERSED ATP-dependent RNA helicase DDX24 OS=Homo sapiens GN=DDX24 PE=1 SV=1	HUMAN	0
735	0	0	10.31	1.856	0	RRRRRtr|A0A087WXU8|A0A087WXU8_HUMAN	REVERSED ATP-dependent RNA helicase DDX24 OS=Homo sapiens GN=DDX24 PE=1 SV=1	HUMAN	0
735	0	0	7.463	2.772	0	tr|H7C0J9|H7C0J9_HUMAN	Pleckstrin homology domain-containing family M member 3 (Fragment) OS=Homo sapiens GN=PLEKHM3 PE=1 SV=1	HUMAN	0
735	0	0	7.384	1.055	0	RRRRRtr|F5H435|F5H435_HUMAN	REVERSED Zinc finger protein-interacting with ribonucleoprotein K OS=Homo sapiens GN=ZIK1 PE=4 SV=1	HUMAN	0
735	0	0	7.187	1.027	0	RRRRRsp|Q3SY52|ZIK1_HUMAN	REVERSED Zinc finger protein interacting with ribonucleoprotein K OS=Homo sapiens GN=ZIK1 PE=2 SV=1	HUMAN	0
735	0	0	8.934	1.441	0	sp|Q8N9I9|DTX3_HUMAN	Probable E3 ubiquitin-protein ligase DTX3 OS=Homo sapiens GN=DTX3 PE=1 SV=2	HUMAN	0
735	0	0	5.858	2.929	0	tr|Q4W8S1|Q4W8S1_HUMAN	PR domain zinc finger protein 15 OS=Homo sapiens GN=ZNF298 PE=1 SV=1	HUMAN	0
735	0	0	29.17	10.42	0	tr|F8VV96|F8VV96_HUMAN	Probable E3 ubiquitin-protein ligase DTX3 (Fragment) OS=Homo sapiens GN=DTX3 PE=1 SV=6	HUMAN	0
735	0	0	4.149	2.075	0	RRRRRtr|H7C5J7|H7C5J7_HUMAN	REVERSED TPA-induced transmembrane protein (Fragment) OS=Homo sapiens GN=C3orf52 PE=1 SV=1	HUMAN	0
738	0	0.11	11.13	2.187	0	RRRRRtr|B2RB02|B2RB02_HUMAN	REVERSED Band 4.1-like protein 3 OS=Homo sapiens GN=EPB41L3 PE=1 SV=1	HUMAN	0
738	0	0.11	16.94	6.557	0	RRRRRtr|A0A0J9YW31|A0A0J9YW31_HUMAN	REVERSED Band 4.1-like protein 3 (Fragment) OS=Homo sapiens GN=EPB41L3 PE=1 SV=1	HUMAN	0
738	0	0.11	16.49	6.383	0	RRRRRtr|A0A0J9YW26|A0A0J9YW26_HUMAN	REVERSED Band 4.1-like protein 3 (Fragment) OS=Homo sapiens GN=EPB41L3 PE=1 SV=1	HUMAN	0
738	0	0.11	11.17	3.553	0	RRRRRtr|A0A0J9YWS4|A0A0J9YWS4_HUMAN	REVERSED Band 4.1-like protein 3 (Fragment) OS=Homo sapiens GN=EPB41L3 PE=1 SV=1	HUMAN	0
738	0	0.11	11.64	3.704	0	RRRRRtr|A0A0J9YWN0|A0A0J9YWN0_HUMAN	REVERSED Band 4.1-like protein 3 (Fragment) OS=Homo sapiens GN=EPB41L3 PE=1 SV=1	HUMAN	0
738	0	0.11	11.34	3.608	0	RRRRRtr|A0A0J9YWE1|A0A0J9YWE1_HUMAN	REVERSED Band 4.1-like protein 3 (Fragment) OS=Homo sapiens GN=EPB41L3 PE=1 SV=1	HUMAN	0
739	0.09	0.31	8.571	3.318	0	sp|O00268|TAF4_HUMAN	Transcription initiation factor TFIID subunit 4 OS=Homo sapiens GN=TAF4 PE=1 SV=2	HUMAN	0	1.03753	0.927377	2.0893	0.496592	2.1677	1.07647	0.903447	2.0893	0.515229	2.24905	1.10662	0.844546	2.0893	0.529663	2.31206	1.19124	0.709506	2.10863	0.564937	2.48886	1.08643	0.868469	2.0893	0.519996	2.26986
740	0.09	0.12	7.727	2.535	0	RRRRRsp|P31629|ZEP2_HUMAN	REVERSED Transcription factor HIVEP2 OS=Homo sapiens GN=HIVEP2 PE=1 SV=2	HUMAN	0	4.20727	0.168017	2.10863	1.99526	8.79023	1.22462	0.678658	2.0893	0.586138	2.55859	0.711214	0.559334	2.67917	0.267917	1.90546	0.862979	0.786968	2.0893	0.413047	1.80302	0.937562	0.91462	2.0893	0.448745	1.95884
741	0.09	0.12	7.527	7.527	0	sp|Q5VZQ5|TEX36_HUMAN	Testis-expressed sequence 36 protein OS=Homo sapiens GN=TEX36 PE=2 SV=1	HUMAN	0	0.83946	0.724482	3.22107	0.260615	2.70396	0.972747	0.948731	2.0893	0.465586	2.03236	0.946237	0.914622	2.0893	0.452898	1.97697	0.758578	0.61925	2.10863	0.363078	1.59956	0.625173	0.447072	2.0893	0.296483	1.30617
741	0	0.11	8.342	3.764	0	RRRRRsp|P29320|EPHA3_HUMAN	REVERSED Ephrin type-A receptor 3 OS=Homo sapiens GN=EPHA3 PE=1 SV=2	HUMAN	0
741	0	0.11	7.952	3.486	0	RRRRRtr|C9JXA2|C9JXA2_HUMAN	REVERSED Receptor protein-tyrosine kinase OS=Homo sapiens GN=EPHA3 PE=1 SV=1	HUMAN	0
741	0	0.02	7.121	1.608	0	sp|Q8WYK1|CNTP5_HUMAN	Contactin-associated protein-like 5 OS=Homo sapiens GN=CNTNAP5 PE=2 SV=1	HUMAN	0
741	0	0.02	11.03	3.193	0	RRRRRsp|Q5JTW2|CEP78_HUMAN	REVERSED Centrosomal protein of 78 kDa OS=Homo sapiens GN=CEP78 PE=1 SV=1	HUMAN	0
741	0	0.02	10.21	3.121	0	RRRRRtr|A8MST6|A8MST6_HUMAN	REVERSED Centrosomal protein of 78 kDa OS=Homo sapiens GN=CEP78 PE=1 SV=2	HUMAN	0
741	0	0.02	10.33	2.446	0	RRRRRsp|Q96SU4|OSBL9_HUMAN	REVERSED Oxysterol-binding protein-related protein 9 OS=Homo sapiens GN=OSBPL9 PE=1 SV=2	HUMAN	0
741	0	0.01	12.46	2.388	0	sp|P33176|KINH_HUMAN	Kinesin-1 heavy chain OS=Homo sapiens GN=KIF5B PE=1 SV=1	HUMAN	0
741	0	0.01	7.125	2.237	0	tr|A6NC89|A6NC89_HUMAN	Contactin-associated protein-like 3 OS=Homo sapiens GN=CNTNAP3 PE=1 SV=2	HUMAN	0
741	0	0.01	7.125	2.237	0	tr|A0A087X119|A0A087X119_HUMAN	Contactin-associated protein-like 3B OS=Homo sapiens GN=CNTNAP3B PE=4 SV=1	HUMAN	0
741	0	0.01	6.677	2.096	0	tr|A0A087WUH3|A0A087WUH3_HUMAN	Contactin-associated protein-like 3B OS=Homo sapiens GN=CNTNAP3B PE=4 SV=1	HUMAN	0
741	0	0.01	6.677	2.096	0	sp|Q9BZ76|CNTP3_HUMAN	Contactin-associated protein-like 3 OS=Homo sapiens GN=CNTNAP3 PE=2 SV=3	HUMAN	0
741	0	0.01	6.677	2.096	0	sp|Q96NU0|CNT3B_HUMAN	Contactin-associated protein-like 3B OS=Homo sapiens GN=CNTNAP3B PE=2 SV=2	HUMAN	0
741	0	0.01	6.641	1.732	0	tr|B1AMA2|B1AMA2_HUMAN	Contactin-associated protein-like 3 OS=Homo sapiens GN=CNTNAP3 PE=1 SV=1	HUMAN	0
741	0	0.01	7.143	2.277	0	tr|A0A087WZ03|A0A087WZ03_HUMAN	Contactin-associated protein-like 3B OS=Homo sapiens GN=CNTNAP3B PE=4 SV=1	HUMAN	0
741	0	0.01	6.954	1.49	0	tr|F2Z2X6|F2Z2X6_HUMAN	Contactin-associated protein-like 3 OS=Homo sapiens GN=CNTNAP3 PE=1 SV=1	HUMAN	0
741	0	0.01	6.942	1.488	0	tr|F2Z2X5|F2Z2X5_HUMAN	Contactin-associated protein-like 3B OS=Homo sapiens GN=CNTNAP3B PE=4 SV=1	HUMAN	0
741	0	0.01	5.638	1.208	0	tr|B1AM99|B1AM99_HUMAN	Contactin-associated protein-like 3 OS=Homo sapiens GN=CNTNAP3 PE=1 SV=1	HUMAN	0
741	0	0.01	5.638	1.208	0	tr|A0A087WXL9|A0A087WXL9_HUMAN	Contactin-associated protein-like 3B OS=Homo sapiens GN=CNTNAP3B PE=4 SV=1	HUMAN	0
741	0	0.01	6.442	1.38	0	tr|A0A087WUG9|A0A087WUG9_HUMAN	Contactin-associated protein-like 3B OS=Homo sapiens GN=CNTNAP3B PE=4 SV=1	HUMAN	0
741	0	0.01	10.85	3.876	0	RRRRRtr|A0A096LPC8|A0A096LPC8_HUMAN	REVERSED Oxysterol-binding protein-related protein 9 (Fragment) OS=Homo sapiens GN=OSBPL9 PE=1 SV=1	HUMAN	0
741	0	0	11.64	2.877	0	RRRRRtr|A8MQ07|A8MQ07_HUMAN	REVERSED Rap guanine nucleotide exchange factor 5 OS=Homo sapiens GN=RAPGEF5 PE=1 SV=3	HUMAN	0
741	0	0	10.52	1.552	0	RRRRRsp|Q92565|RPGF5_HUMAN	REVERSED Rap guanine nucleotide exchange factor 5 OS=Homo sapiens GN=RAPGEF5 PE=1 SV=1	HUMAN	0
741	0	0	6.352	2.068	0	sp|Q8N6T0|CK080_HUMAN	Uncharacterized protein C11orf80 OS=Homo sapiens GN=C11orf80 PE=2 SV=2	HUMAN	0
743	0.09	0.11	15.16	4.082	0	RRRRRsp|Q53EV4|LRC23_HUMAN	REVERSED Leucine-rich repeat-containing protein 23 OS=Homo sapiens GN=LRRC23 PE=2 SV=2	HUMAN	0	1.0666	0.881991	2.0893	0.510505	2.22844	0.972747	0.97646	2.0893	0.465586	2.03236	1.7378	0.387553	2.0893	0.831764	3.63078	1.07647	0.869539	2.0893	0.515229	2.24905	1.35519	0.571876	2.0893	0.648634	2.83139
743	0	0.11	17.39	7.826	0	RRRRRtr|C9JKE8|C9JKE8_HUMAN	REVERSED Leucine-rich repeat-containing protein 23 OS=Homo sapiens GN=LRRC23 PE=4 SV=1	HUMAN	0
743	0	0.11	17.13	6.481	0	RRRRRtr|C9JEW3|C9JEW3_HUMAN	REVERSED Leucine-rich repeat-containing protein 23 OS=Homo sapiens GN=LRRC23 PE=4 SV=1	HUMAN	0
743	0	0.11	18.32	6.931	0	RRRRRtr|E9PDZ4|E9PDZ4_HUMAN	REVERSED Leucine-rich repeat-containing protein 23 OS=Homo sapiens GN=LRRC23 PE=4 SV=1	HUMAN	0
743	0	0.11	27.66	9.574	0	RRRRRtr|C9JQN5|C9JQN5_HUMAN	REVERSED Leucine-rich repeat-containing protein 23 (Fragment) OS=Homo sapiens GN=LRRC23 PE=4 SV=1	HUMAN	0
744	0.09	0.11	8.146	3.652	0	RRRRRtr|H0YJ04|H0YJ04_HUMAN	REVERSED Ral GTPase-activating protein subunit alpha-1 (Fragment) OS=Homo sapiens GN=RALGAPA1 PE=1 SV=1	HUMAN	0	0.946237	0.813801	2.0893	0.448745	1.97697	0.963829	0.873072	2.0893	0.461318	2.01372	0.879023	0.698313	2.0893	0.420727	1.83654	0.963829	0.921897	2.0893	0.461318	2.01372	0.963829	0.859128	2.42103	0.398107	2.33346
744	0	0.01	9.556	1.75	0	sp|Q86V87|F16B2_HUMAN	Protein FAM160B2 OS=Homo sapiens GN=FAM160B2 PE=2 SV=2	HUMAN	0
744	0	0.01	4.194	0.6989	0	sp|Q8IZC6|CORA1_HUMAN	Collagen alpha-1(XXVII) chain OS=Homo sapiens GN=COL27A1 PE=1 SV=1	HUMAN	0
744	0	0.01	12.05	2.932	0	tr|C9J6F6|C9J6F6_HUMAN	Aquaporin-12A OS=Homo sapiens GN=AQP12A PE=3 SV=1	HUMAN	0
744	0	0.01	12.54	3.051	0	sp|A6NM10|AQ12B_HUMAN	Aquaporin-12B OS=Homo sapiens GN=AQP12B PE=2 SV=1	HUMAN	0
744	0	0.01	11.19	3.051	0	sp|Q8IXF9|AQ12A_HUMAN	Aquaporin-12A OS=Homo sapiens GN=AQP12A PE=2 SV=1	HUMAN	0
744	0	0	7.965	1.881	0	sp|Q5QJ38|TCHL1_HUMAN	Trichohyalin-like protein 1 OS=Homo sapiens GN=TCHHL1 PE=2 SV=1	HUMAN	0
744	0	0	8.795	2.677	0	sp|Q6B0I6|KDM4D_HUMAN	Lysine-specific demethylase 4D OS=Homo sapiens GN=KDM4D PE=1 SV=3	HUMAN	0
745	0.09	0.11	14.38	6.164	0	tr|F8WEY4|F8WEY4_HUMAN	Claudin OS=Homo sapiens GN=CLDN18 PE=1 SV=1	HUMAN	0	0.787046	0.659592	2.0893	0.37325	1.64437	1.04713	0.911291	2.0893	0.501187	2.18776	0.937562	0.906864	2.0893	0.448745	1.95884	0.990832	0.998925	2.0893	0.474242	2.07014	1.08643	0.846023	2.0893	0.519996	2.29087
745	0	0.11	6.513	3.448	0	sp|P56856|CLD18_HUMAN	Claudin-18 OS=Homo sapiens GN=CLDN18 PE=2 SV=1	HUMAN	0
746	0.09	0.1	8.456	1.208	0	RRRRRsp|O14917|PCD17_HUMAN	REVERSED Protocadherin-17 OS=Homo sapiens GN=PCDH17 PE=2 SV=2	HUMAN	0	1.18032	0.730846	2.0893	0.564937	2.48886	1.1695	0.742114	2.0893	0.559758	2.46604	1.55597	0.456168	2.10863	0.737904	3.25087	1.0666	0.880997	2.0893	0.510505	2.22844	1.22462	0.687541	2.10863	0.580764	2.55859
746	0.02	0.05	11.89	4.369	0	RRRRRsp|P57081|WDR4_HUMAN	REVERSED tRNA (guanine-N(7)-)-methyltransferase non-catalytic subunit WDR4 OS=Homo sapiens GN=WDR4 PE=1 SV=2	HUMAN	0
746	0	0.09	9.576	5.338	0	sp|P48506|GSH1_HUMAN	Glutamate--cysteine ligase catalytic subunit OS=Homo sapiens GN=GCLC PE=1 SV=2	HUMAN	0
746	0	0.09	9.349	5.676	0	tr|E1CEI4|E1CEI4_HUMAN	Glutamate--cysteine ligase catalytic subunit OS=Homo sapiens GN=GCLC PE=1 SV=1	HUMAN	0
746	0	0.01	10.1	3.065	0	RRRRRtr|E9PGC0|E9PGC0_HUMAN	REVERSED Ras GTPase-activating protein 1 OS=Homo sapiens GN=RASA1 PE=1 SV=1	HUMAN	0
746	0	0.01	8.5	2.579	0	RRRRRsp|P20936|RASA1_HUMAN	REVERSED Ras GTPase-activating protein 1 OS=Homo sapiens GN=RASA1 PE=1 SV=1	HUMAN	0
746	0	0.01	6.148	2.984	0	RRRRRsp|P08151|GLI1_HUMAN	REVERSED Zinc finger protein GLI1 OS=Homo sapiens GN=GLI1 PE=1 SV=1	HUMAN	0
746	0	0.01	7.879	2.121	0	sp|Q8NDQ6|ZN540_HUMAN	Zinc finger protein 540 OS=Homo sapiens GN=ZNF540 PE=1 SV=1	HUMAN	0
746	0	0.01	7.069	0.7364	0	RRRRRsp|Q96PX1|RN157_HUMAN	REVERSED RING finger protein 157 OS=Homo sapiens GN=RNF157 PE=1 SV=3	HUMAN	0
746	0	0.01	7.246	2.536	0	tr|K7EK80|K7EK80_HUMAN	Zinc finger protein 540 (Fragment) OS=Homo sapiens GN=ZNF540 PE=4 SV=1	HUMAN	0
746	0	0	7.015	2.423	0	RRRRRsp|Q6XPR3|RPTN_HUMAN	REVERSED Repetin OS=Homo sapiens GN=RPTN PE=1 SV=1	HUMAN	0
749	0.01	0.12	5.27	2.122	0	RRRRRsp|Q5VT52|RPRD2_HUMAN	REVERSED Regulation of nuclear pre-mRNA domain-containing protein 2 OS=Homo sapiens GN=RPRD2 PE=1 SV=1	HUMAN	0
749	0	0.1	10.62	2.488	0	RRRRRtr|E9PKT1|E9PKT1_HUMAN	REVERSED T-lymphoma invasion and metastasis-inducing protein 2 OS=Homo sapiens GN=TIAM2 PE=1 SV=1	HUMAN	0
750	0	0	19.19	6.061	0	RRRRRtr|E5RGN4|E5RGN4_HUMAN	REVERSED Coiled-coil-helix-coiled-coil-helix domain-containing protein 10, mitochondrial OS=Homo sapiens GN=CHCHD10 PE=4 SV=1	HUMAN	0
752	0.01	0.1	15.09	4.717	0	RRRRRtr|K7ES42|K7ES42_HUMAN	REVERSED Scaffold attachment factor B1 OS=Homo sapiens GN=SAFB PE=1 SV=1	HUMAN	0
752	0.01	0.03	8.175	3.612	0	sp|O60264|SMCA5_HUMAN	SWI/SNF-related matrix-associated actin-dependent regulator of chromatin subfamily A member 5 OS=Homo sapiens GN=SMARCA5 PE=1 SV=1	HUMAN	0
752	0	0.1	5.706	1.952	0	RRRRRsp|Q7Z5R6|AB1IP_HUMAN	REVERSED Amyloid beta A4 precursor protein-binding family B member 1-interacting protein OS=Homo sapiens GN=APBB1IP PE=1 SV=1	HUMAN	0
752	0	0.09	8.754	1.684	0	RRRRRtr|C9J164|C9J164_HUMAN	REVERSED Ras-associated and pleckstrin homology domains-containing protein 1 OS=Homo sapiens GN=RAPH1 PE=1 SV=1	HUMAN	0
752	0	0.09	10.93	4.18	0	sp|Q8NGL0|OR5L2_HUMAN	Olfactory receptor 5L2 OS=Homo sapiens GN=OR5L2 PE=2 SV=1	HUMAN	0
752	0	0.09	5.685	2.584	0	RRRRRsp|Q9UKT5|FBX4_HUMAN	REVERSED F-box only protein 4 OS=Homo sapiens GN=FBXO4 PE=1 SV=2	HUMAN	0
752	0	0.08	6.111	3.889	0	RRRRRsp|Q5SGD2|PPM1L_HUMAN	REVERSED Protein phosphatase 1L OS=Homo sapiens GN=PPM1L PE=1 SV=1	HUMAN	0
752	0	0.08	11.04	3.247	0	RRRRRtr|D6REP2|D6REP2_HUMAN	REVERSED F-box only protein 4 OS=Homo sapiens GN=FBXO4 PE=1 SV=1	HUMAN	0
752	0	0.08	5.574	1.639	0	RRRRRtr|D6RAJ6|D6RAJ6_HUMAN	REVERSED F-box only protein 4 OS=Homo sapiens GN=FBXO4 PE=1 SV=1	HUMAN	0
752	0	0.04	10.38	2.532	0	RRRRRsp|P55285|CADH6_HUMAN	REVERSED Cadherin-6 OS=Homo sapiens GN=CDH6 PE=1 SV=1	HUMAN	0
752	0	0.02	8.75	2.708	0	RRRRRsp|P31749|AKT1_HUMAN	REVERSED RAC-alpha serine/threonine-protein kinase OS=Homo sapiens GN=AKT1 PE=1 SV=2	HUMAN	0
752	0	0.02	7.933	3.549	0	RRRRRsp|Q9Y243|AKT3_HUMAN	REVERSED RAC-gamma serine/threonine-protein kinase OS=Homo sapiens GN=AKT3 PE=1 SV=1	HUMAN	0
752	0	0.02	7.692	1.871	0	RRRRRsp|P31751|AKT2_HUMAN	REVERSED RAC-beta serine/threonine-protein kinase OS=Homo sapiens GN=AKT2 PE=1 SV=2	HUMAN	0
752	0	0.02	19.78	10.99	0	tr|E9PLB8|E9PLB8_HUMAN	Etoposide-induced protein 2.4 homolog (Fragment) OS=Homo sapiens GN=EI24 PE=1 SV=2	HUMAN	0
752	0	0.02	7.065	2.717	0	RRRRRtr|C9JHS6|C9JHS6_HUMAN	REVERSED RAC-beta serine/threonine-protein kinase (Fragment) OS=Homo sapiens GN=AKT2 PE=1 SV=2	HUMAN	0
752	0	0.02	9.89	5.495	0	RRRRRtr|G3V4I6|G3V4I6_HUMAN	REVERSED RAC-alpha serine/threonine-protein kinase (Fragment) OS=Homo sapiens GN=AKT1 PE=1 SV=6	HUMAN	0
752	0	0.02	6.475	6.475	0	RRRRRtr|F8VS91|F8VS91_HUMAN	REVERSED RAC-gamma serine/threonine-protein kinase (Fragment) OS=Homo sapiens GN=AKT3 PE=1 SV=1	HUMAN	0
752	0	0.02	3.311	3.311	0	RRRRRtr|M0QZK3|M0QZK3_HUMAN	REVERSED RAC-beta serine/threonine-protein kinase (Fragment) OS=Homo sapiens GN=AKT2 PE=1 SV=1	HUMAN	0
752	0	0.02	3.185	3.185	0	RRRRRtr|J3QLS6|J3QLS6_HUMAN	REVERSED RAC-beta serine/threonine-protein kinase (Fragment) OS=Homo sapiens GN=AKT2 PE=1 SV=1	HUMAN	0
752	0	0.02	5.051	5.051	0	RRRRRtr|J3KSY8|J3KSY8_HUMAN	REVERSED RAC-beta serine/threonine-protein kinase (Fragment) OS=Homo sapiens GN=AKT2 PE=1 SV=1	HUMAN	0
752	0	0.02	3.846	3.846	0	RRRRRtr|J3KRI8|J3KRI8_HUMAN	REVERSED RAC-beta serine/threonine-protein kinase (Fragment) OS=Homo sapiens GN=AKT2 PE=1 SV=1	HUMAN	0
752	0	0.02	3.731	3.731	0	RRRRRtr|E7EVP8|E7EVP8_HUMAN	REVERSED RAC-beta serine/threonine-protein kinase (Fragment) OS=Homo sapiens GN=AKT2 PE=1 SV=1	HUMAN	0
752	0	0.02	4.202	4.202	0	RRRRRtr|C9JIJ1|C9JIJ1_HUMAN	REVERSED RAC-beta serine/threonine-protein kinase (Fragment) OS=Homo sapiens GN=AKT2 PE=1 SV=1	HUMAN	0
752	0	0.02	7.463	7.463	0	RRRRRtr|C9JIF6|C9JIF6_HUMAN	REVERSED RAC-beta serine/threonine-protein kinase (Fragment) OS=Homo sapiens GN=AKT2 PE=1 SV=1	HUMAN	0
752	0	0.02	4.673	4.673	0	RRRRRtr|C9JC83|C9JC83_HUMAN	REVERSED RAC-beta serine/threonine-protein kinase (Fragment) OS=Homo sapiens GN=AKT2 PE=1 SV=1	HUMAN	0
752	0	0.02	5.263	5.263	0	RRRRRtr|C9J258|C9J258_HUMAN	REVERSED RAC-beta serine/threonine-protein kinase (Fragment) OS=Homo sapiens GN=AKT2 PE=1 SV=2	HUMAN	0
752	0	0.02	3.759	3.759	0	RRRRRtr|A8MX96|A8MX96_HUMAN	REVERSED RAC-beta serine/threonine-protein kinase (Fragment) OS=Homo sapiens GN=AKT2 PE=1 SV=1	HUMAN	0
752	0	0.02	3.788	3.788	0	RRRRRtr|A0A0K0K1E2|A0A0K0K1E2_HUMAN	REVERSED RAC-beta serine/threonine-protein kinase (Fragment) OS=Homo sapiens GN=AKT2 PE=1 SV=1	HUMAN	0
752	0	0.02	4	4	0	RRRRRtr|A0A0A0MRF1|A0A0A0MRF1_HUMAN	REVERSED RAC-beta serine/threonine-protein kinase (Fragment) OS=Homo sapiens GN=AKT2 PE=1 SV=4	HUMAN	0
752	0	0.01	8.55	1.859	0	tr|M0QZ12|M0QZ12_HUMAN	GRAM domain-containing protein 1A OS=Homo sapiens GN=GRAMD1A PE=1 SV=1	HUMAN	0
752	0	0.01	9.53	2.072	0	sp|Q96CP6|GRM1A_HUMAN	GRAM domain-containing protein 1A OS=Homo sapiens GN=GRAMD1A PE=1 SV=2	HUMAN	0
752	0	0.01	7.107	2.975	0	sp|Q8TAT5|NEIL3_HUMAN	Endonuclease 8-like 3 OS=Homo sapiens GN=NEIL3 PE=1 SV=3	HUMAN	0
752	0	0.01	11.69	2.769	0	sp|Q8WWU7|ITLN2_HUMAN	Intelectin-2 OS=Homo sapiens GN=ITLN2 PE=2 SV=1	HUMAN	0
752	0	0.01	7.267	1.453	0	RRRRRsp|Q9NPG8|ZDHC4_HUMAN	REVERSED Probable palmitoyltransferase ZDHHC4 OS=Homo sapiens GN=ZDHHC4 PE=2 SV=1	HUMAN	0
752	0	0	9.766	2.76	0	RRRRRsp|Q9ULD6|INTU_HUMAN	REVERSED Protein inturned OS=Homo sapiens GN=INTU PE=2 SV=2	HUMAN	0
752	0	0	7.942	2.527	0	sp|P09603|CSF1_HUMAN	Macrophage colony-stimulating factor 1 OS=Homo sapiens GN=CSF1 PE=1 SV=2	HUMAN	0
759	0.08	0.11	13.24	2.673	0	RRRRRsp|Q5VUR7|A20A3_HUMAN	REVERSED Ankyrin repeat domain-containing protein 20A3 OS=Homo sapiens GN=ANKRD20A3 PE=3 SV=1	HUMAN	0	0.731139	0.604138	2.39883	0.30479	1.75388	0.954993	0.97481	2.55859	0.37325	2.44343	0.937562	0.920437	2.0893	0.448745	1.95884	0.855067	0.802827	2.70396	0.316228	2.31206	0.685488	0.523431	2.10863	0.328095	1.44544
759	0	0.11	13.24	2.673	0	RRRRRsp|Q5TYW2|A20A1_HUMAN	REVERSED Ankyrin repeat domain-containing protein 20A1 OS=Homo sapiens GN=ANKRD20A1 PE=2 SV=1	HUMAN	0
759	0	0.11	13.24	2.673	0	RRRRRsp|Q5SQ80|A20A2_HUMAN	REVERSED Ankyrin repeat domain-containing protein 20A2 OS=Homo sapiens GN=ANKRD20A2 PE=3 SV=1	HUMAN	0
759	0	0.11	12.76	2.673	0	RRRRRsp|Q4UJ75|A20A4_HUMAN	REVERSED Ankyrin repeat domain-containing protein 20A4 OS=Homo sapiens GN=ANKRD20A4 PE=3 SV=1	HUMAN	0
759	0	0.11	12.27	2.673	0	RRRRRsp|Q5CZ79|AN20B_HUMAN	REVERSED Ankyrin repeat domain-containing protein 20B OS=Homo sapiens GN=ANKRD20A8P PE=2 SV=2	HUMAN	0
759	0	0.08	5.41	1.391	0	RRRRRtr|G5E9W3|G5E9W3_HUMAN	REVERSED Cleavage and polyadenylation specific factor 3, 73kDa, isoform CRA_b OS=Homo sapiens GN=CPSF3 PE=1 SV=1	HUMAN	0
759	0	0.08	5.117	1.316	0	RRRRRsp|Q9UKF6|CPSF3_HUMAN	REVERSED Cleavage and polyadenylation specificity factor subunit 3 OS=Homo sapiens GN=CPSF3 PE=1 SV=1	HUMAN	0
759	0	0.01	10.98	2.91	0	RRRRRsp|O75106|AOC2_HUMAN	REVERSED Retina-specific copper amine oxidase OS=Homo sapiens GN=AOC2 PE=1 SV=2	HUMAN	0
759	0	0.01	7.595	1.627	0	RRRRRsp|Q96S37|S22AC_HUMAN	REVERSED Solute carrier family 22 member 12 OS=Homo sapiens GN=SLC22A12 PE=1 SV=1	HUMAN	0
759	0	0	6.879	1.335	0	sp|O43182|RHG06_HUMAN	Rho GTPase-activating protein 6 OS=Homo sapiens GN=ARHGAP6 PE=1 SV=3	HUMAN	0
759	0	0	10.79	3.571	0	RRRRRtr|A0A0J9YXN7|A0A0J9YXN7_HUMAN	REVERSED Perilipin-4 OS=Homo sapiens GN=PLIN4 PE=1 SV=1	HUMAN	0
759	0	0	10.54	3.611	0	RRRRRsp|Q96Q06|PLIN4_HUMAN	REVERSED Perilipin-4 OS=Homo sapiens GN=PLIN4 PE=1 SV=2	HUMAN	0
760	0.08	0.1	9.619	2.08	0	RRRRRsp|Q8NEN9|PDZD8_HUMAN	REVERSED PDZ domain-containing protein 8 OS=Homo sapiens GN=PDZD8 PE=1 SV=1	HUMAN	0	0.744732	0.227662	4.16869	0.178649	3.10456	0.744732	0.17619	4.40555	0.169044	3.28095	0.963829	0.745549	4.44631	0.21677	4.28549	0.862979	0.444592	4.44631	0.194089	3.83707	0.758578	0.219053	3.98107	0.190546	3.01995
762	0.08	0.1	10.57	3.131	0	RRRRRtr|K7EK11|K7EK11_HUMAN	REVERSED N-acetylglutamate synthase, mitochondrial (Fragment) OS=Homo sapiens GN=NAGS PE=1 SV=1	HUMAN	0	0.824138	0.590527	2.26986	0.353183	1.87068	0.37325	0.447703	2.85759	0.120226	1.0666	0.928966	0.833368	1.67494	0.554626	1.55597	0.549541	0.383038	1.45881	0.337287	0.801678	0.554626	0.381027	1.39316	0.359749	0.772681
762	0	0.1	10.11	2.996	0	RRRRRsp|Q8N159|NAGS_HUMAN	REVERSED N-acetylglutamate synthase, mitochondrial OS=Homo sapiens GN=NAGS PE=1 SV=1	HUMAN	0
763	0.08	0.1	14.47	2.201	0	RRRRRsp|P60891|PRPS1_HUMAN	REVERSED Ribose-phosphate pyrophosphokinase 1 OS=Homo sapiens GN=PRPS1 PE=1 SV=2	HUMAN	0	0.887156	0.763001	9.81748	0.0887156	8.70964	1.45881	0.442119	6.98232	0.20893	10.7647	1.6293	0.37364	22.9087	0.0711213	24.8886	1.27057	0.575499	8.70964	0.145881	11.1686	0.275423	0.042441	29.6483	0.0214783	8.16582
763	0	0.1	11.95	2.201	0	RRRRRtr|A0A0B4J207|A0A0B4J207_HUMAN	REVERSED Ribose-phosphate pyrophosphokinase 3 OS=Homo sapiens GN=PRPS1L1 PE=1 SV=1	HUMAN	0
763	0	0.1	11.95	2.201	0	RRRRRsp|P21108|PRPS3_HUMAN	REVERSED Ribose-phosphate pyrophosphokinase 3 OS=Homo sapiens GN=PRPS1L1 PE=1 SV=2	HUMAN	0
763	0	0.1	13.21	2.201	0	RRRRRsp|P11908|PRPS2_HUMAN	REVERSED Ribose-phosphate pyrophosphokinase 2 OS=Homo sapiens GN=PRPS2 PE=1 SV=2	HUMAN	0
763	0	0.1	8.929	4.167	0	RRRRRtr|B1ALA7|B1ALA7_HUMAN	REVERSED Ribose-phosphate pyrophosphokinase 1 OS=Homo sapiens GN=PRPS1 PE=1 SV=1	HUMAN	0
763	0	0.1	5.5	3.5	0	RRRRRtr|D3YTJ7|D3YTJ7_HUMAN	REVERSED Ribose-phosphate pyrophosphokinase 2 OS=Homo sapiens GN=PRPS2 PE=1 SV=1	HUMAN	0
763	0	0.1	7.483	4.762	0	RRRRRtr|A6NMS2|A6NMS2_HUMAN	REVERSED Ribose-phosphate pyrophosphokinase 2 (Fragment) OS=Homo sapiens GN=PRPS2 PE=1 SV=2	HUMAN	0
764	0	0.09	28.13	7.813	0	RRRRRtr|C9JY10|C9JY10_HUMAN	REVERSED Protein disulfide-isomerase A5 (Fragment) OS=Homo sapiens GN=PDIA5 PE=1 SV=1	HUMAN	0
764	0	0.04	6.911	2.149	0	RRRRRsp|O60449|LY75_HUMAN	REVERSED Lymphocyte antigen 75 OS=Homo sapiens GN=LY75 PE=1 SV=3	HUMAN	0
764	0	0.01	12.46	2.388	0	sp|P33176|KINH_HUMAN	Kinesin-1 heavy chain OS=Homo sapiens GN=KIF5B PE=1 SV=1	HUMAN	0
764	0	0.01	9.169	2.579	0	RRRRRtr|J3KQU7|J3KQU7_HUMAN	REVERSED Olfactory receptor OS=Homo sapiens GN=OR52I1 PE=3 SV=2	HUMAN	0
764	0	0.01	8.333	2.778	0	RRRRRsp|Q8NGK6|O52I1_HUMAN	REVERSED Olfactory receptor 52I1 OS=Homo sapiens GN=OR52I1 PE=3 SV=2	HUMAN	0
765	0.08	0.1	6.25	2.591	0	sp|Q9P0U4|CXXC1_HUMAN	CXXC-type zinc finger protein 1 OS=Homo sapiens GN=CXXC1 PE=1 SV=2	HUMAN	0	0.197697	0.273824	2.10863	0.0111686	0.416869	0.895365	0.91504	1.94089	0.457088	1.7378	0.420727	0.40181	1.88799	0.16293	0.794328	0.887156	0.887245	1.51356	0.580764	1.34276	0.515229	0.474386	1.44544	0.331131	0.744732
766	0.08	0.1	8.763	3.351	0	sp|Q8NFZ8|CADM4_HUMAN	Cell adhesion molecule 4 OS=Homo sapiens GN=CADM4 PE=1 SV=1	HUMAN	0	0.879023	0.809592	2.0893	0.420727	1.83654	0.912011	0.865557	2.0893	0.436516	1.90546	1.03753	0.92087	2.0893	0.496592	2.1677	1.09648	0.83864	2.0893	0.524807	2.29087	4.09261	0.1713	2.0893	1.95884	8.62979
767	0.08	0.1	13.08	13.08	0	sp|P56278|MTCP1_HUMAN	Protein p13 MTCP-1 OS=Homo sapiens GN=MTCP1 PE=1 SV=1	HUMAN	0	1.51356	0.47747	2.22844	0.679204	3.37287	2.33346	0.271212	4.01791	0.580764	9.37562	0.387258	0.254634	6.98232	0.0554626	2.70396	0.505825	0.336739	3.40408	0.148594	1.72187	0.47863	0.324134	12.3595	0.0461318	5.91562
768	0.08	0.09	11.78	3.364	0	sp|P78371|TCPB_HUMAN	T-complex protein 1 subunit beta OS=Homo sapiens GN=CCT2 PE=1 SV=4	HUMAN	0	0.544503	0.31161	2.0893	0.260615	1.13763	0.534564	0.300939	2.0893	0.253513	1.11686	0.440555	0.231205	2.0893	0.20893	0.92045	0.534564	0.298424	4.7863	0.110662	2.55859	0.469894	0.250331	4.28549	0.109648	2.01372
768	0	0.09	11	3.167	0	RRRRRsp|O95402|MED26_HUMAN	REVERSED Mediator of RNA polymerase II transcription subunit 26 OS=Homo sapiens GN=MED26 PE=1 SV=2	HUMAN	0
768	0	0.09	10.54	2.342	0	RRRRRtr|B8ZZF3|B8ZZF3_HUMAN	REVERSED Uncharacterized protein OS=Homo sapiens PE=4 SV=2	HUMAN	0
768	0	0.09	20.91	5.455	0	RRRRRtr|M0QXW8|M0QXW8_HUMAN	REVERSED Mediator of RNA polymerase II transcription subunit 26 (Fragment) OS=Homo sapiens GN=MED26 PE=4 SV=6	HUMAN	0
768	0	0.09	6.573	2.817	0	RRRRRtr|M0R064|M0R064_HUMAN	REVERSED Mediator of RNA polymerase II transcription subunit 26 (Fragment) OS=Homo sapiens GN=MED26 PE=4 SV=1	HUMAN	0
768	0	0.09	18.52	11.11	0	RRRRRtr|M0R2P1|M0R2P1_HUMAN	REVERSED Mediator of RNA polymerase II transcription subunit 26 (Fragment) OS=Homo sapiens GN=MED26 PE=4 SV=1	HUMAN	0
773	0	0.03	9.536	1.325	0	RRRRRsp|Q9BRZ2|TRI56_HUMAN	REVERSED E3 ubiquitin-protein ligase TRIM56 OS=Homo sapiens GN=TRIM56 PE=1 SV=3	HUMAN	0
773	0	0.02	6.538	2.179	0	RRRRRsp|P54098|DPOG1_HUMAN	REVERSED DNA polymerase subunit gamma-1 OS=Homo sapiens GN=POLG PE=1 SV=1	HUMAN	0
773	0	0.01	9.103	2.821	0	RRRRRsp|P08237|PFKAM_HUMAN	REVERSED ATP-dependent 6-phosphofructokinase, muscle type OS=Homo sapiens GN=PFKM PE=1 SV=2	HUMAN	0
773	0	0.01	10.76	3.718	0	RRRRRsp|P04746|AMYP_HUMAN	REVERSED Pancreatic alpha-amylase OS=Homo sapiens GN=AMY2A PE=1 SV=2	HUMAN	0
773	0	0.01	10.34	1.899	0	sp|Q8NBP5|MFSD9_HUMAN	Major facilitator superfamily domain-containing protein 9 OS=Homo sapiens GN=MFSD9 PE=2 SV=2	HUMAN	0
773	0	0.01	7.007	1.46	0	sp|O00237|RN103_HUMAN	E3 ubiquitin-protein ligase RNF103 OS=Homo sapiens GN=RNF103 PE=1 SV=1	HUMAN	0
773	0	0.01	9.785	3.718	0	RRRRRsp|P19961|AMY2B_HUMAN	REVERSED Alpha-amylase 2B OS=Homo sapiens GN=AMY2B PE=1 SV=1	HUMAN	0
773	0	0.01	10.18	2.544	0	RRRRRsp|P04745|AMY1_HUMAN	REVERSED Alpha-amylase 1 OS=Homo sapiens GN=AMY1A PE=1 SV=2	HUMAN	0
773	0	0.01	18.07	7.563	0	RRRRRtr|X6R7X0|X6R7X0_HUMAN	REVERSED Transcription elongation factor A N-terminal and central domain-containing protein 2 OS=Homo sapiens GN=TCEANC2 PE=1 SV=1	HUMAN	0
773	0	0.01	20.67	8.654	0	RRRRRsp|Q96MN5|TEAN2_HUMAN	REVERSED Transcription elongation factor A N-terminal and central domain-containing protein 2 OS=Homo sapiens GN=TCEANC2 PE=1 SV=1	HUMAN	0
773	0	0.01	6.272	1.568	0	RRRRRsp|O76050|NEUL1_HUMAN	REVERSED E3 ubiquitin-protein ligase NEURL1 OS=Homo sapiens GN=NEURL1 PE=2 SV=1	HUMAN	0
773	0	0.01	10.12	3.891	0	RRRRRtr|A0A0D9SFM1|A0A0D9SFM1_HUMAN	REVERSED DNA polymerase subunit gamma-1 OS=Homo sapiens GN=POLG PE=1 SV=1	HUMAN	0
773	0	0.01	6.319	2.747	0	RRRRRsp|Q6NTF9|RHBD2_HUMAN	REVERSED Rhomboid domain-containing protein 2 OS=Homo sapiens GN=RHBDD2 PE=2 SV=2	HUMAN	0
773	0	0	8.685	3.521	0	tr|E9PKU7|E9PKU7_HUMAN	Neutral alpha-glucosidase AB OS=Homo sapiens GN=GANAB PE=1 SV=1	HUMAN	0
773	0	0	7.415	2.754	0	sp|Q14697|GANAB_HUMAN	Neutral alpha-glucosidase AB OS=Homo sapiens GN=GANAB PE=1 SV=3	HUMAN	0
773	0	0	7.792	3.07	0	tr|F5H6X6|F5H6X6_HUMAN	Neutral alpha-glucosidase AB OS=Homo sapiens GN=GANAB PE=1 SV=1	HUMAN	0
773	0	0	11.79	5.385	0	RRRRRsp|Q96FI4|NEIL1_HUMAN	REVERSED Endonuclease 8-like 1 OS=Homo sapiens GN=NEIL1 PE=1 SV=3	HUMAN	0
773	0	0	6.329	6.329	0	tr|H7C3S7|H7C3S7_HUMAN	Major facilitator superfamily domain-containing protein 9 (Fragment) OS=Homo sapiens GN=MFSD9 PE=4 SV=1	HUMAN	0
775	0	0.08	25	17.86	0	tr|H0Y883|H0Y883_HUMAN	Cilia- and flagella-associated protein 44 (Fragment) OS=Homo sapiens GN=CFAP44 PE=4 SV=1	HUMAN	0
776	0	0.26	3.357	0.5995	0	sp|Q8N271|PROM2_HUMAN	Prominin-2 OS=Homo sapiens GN=PROM2 PE=1 SV=1	HUMAN	0
776	0	0.26	7.855	1.511	0	RRRRRtr|A0A087X0W3|A0A087X0W3_HUMAN	REVERSED Glycosylated lysosomal membrane protein OS=Homo sapiens GN=GLMP PE=1 SV=1	HUMAN	0
776	0	0.26	7.692	2.959	0	tr|F8WDW5|F8WDW5_HUMAN	Prominin-2 OS=Homo sapiens GN=PROM2 PE=1 SV=1	HUMAN	0
776	0	0	8.514	3.096	0	RRRRRsp|Q6PCB7|S27A1_HUMAN	REVERSED Long-chain fatty acid transport protein 1 OS=Homo sapiens GN=SLC27A1 PE=2 SV=1	HUMAN	0
777	0	0.09	14.47	11.18	0	tr|C9JHB3|C9JHB3_HUMAN	Kelch-like protein 10 (Fragment) OS=Homo sapiens GN=KLHL10 PE=4 SV=1	HUMAN	0
777	0	0.09	14.75	10.66	0	tr|C9J999|C9J999_HUMAN	Kelch-like protein 10 (Fragment) OS=Homo sapiens GN=KLHL10 PE=4 SV=2	HUMAN	0
778	0	0.01	7.031	2.031	0	sp|Q9HCJ2|LRC4C_HUMAN	Leucine-rich repeat-containing protein 4C OS=Homo sapiens GN=LRRC4C PE=1 SV=1	HUMAN	0
778	0	0	10	2.174	0	sp|Q9ULW6|NP1L2_HUMAN	Nucleosome assembly protein 1-like 2 OS=Homo sapiens GN=NAP1L2 PE=1 SV=1	HUMAN	0
781	0.07	0.26	9.88	2.403	0	sp|Q14244|MAP7_HUMAN	Ensconsin OS=Homo sapiens GN=MAP7 PE=1 SV=1	HUMAN	0	0.990832	0.942683	2.208	0.448745	2.18776	1	0.9382	5.44503	0.183654	5.44503	1.0666	0.645159	3.83707	0.277971	4.13048	1.0666	0.658918	3.63078	0.293765	3.87258	1.1272	0.524414	2.0893	0.539511	2.35505
781	0	0.26	9.371	2.311	0	tr|A0A087WZ40|A0A087WZ40_HUMAN	Ensconsin OS=Homo sapiens GN=MAP7 PE=1 SV=1	HUMAN	0
782	0	0.12	4.484	4.484	0	sp|P16410|CTLA4_HUMAN	Cytotoxic T-lymphocyte protein 4 OS=Homo sapiens GN=CTLA4 PE=1 SV=3	HUMAN	0
782	0	0.11	3.65	3.65	0	tr|A0A0C4DH58|A0A0C4DH58_HUMAN	Cytotoxic T-lymphocyte protein 4 OS=Homo sapiens GN=CTLA4 PE=4 SV=1	HUMAN	0
782	0	0.1	7.639	2.083	0	RRRRRtr|A0A0A0MRW6|A0A0A0MRW6_HUMAN	REVERSED Nucleolar protein 6 OS=Homo sapiens GN=NOL6 PE=1 SV=1	HUMAN	0
782	0	0.1	6.719	1.832	0	RRRRRsp|Q9H6R4|NOL6_HUMAN	REVERSED Nucleolar protein 6 OS=Homo sapiens GN=NOL6 PE=1 SV=2	HUMAN	0
782	0	0.05	6.25	6.25	0	tr|J3QRJ3|J3QRJ3_HUMAN	Thy-1 membrane glycoprotein OS=Homo sapiens GN=THY1 PE=1 SV=1	HUMAN	0
782	0	0.05	5.455	5.455	0	tr|E9PNQ8|E9PNQ8_HUMAN	Thy-1 membrane glycoprotein (Fragment) OS=Homo sapiens GN=THY1 PE=1 SV=1	HUMAN	0
782	0	0.05	5.921	5.921	0	tr|E9PIM6|E9PIM6_HUMAN	Thy-1 membrane glycoprotein (Fragment) OS=Homo sapiens GN=THY1 PE=1 SV=6	HUMAN	0
782	0	0.05	5.59	5.59	0	sp|P04216|THY1_HUMAN	Thy-1 membrane glycoprotein OS=Homo sapiens GN=THY1 PE=1 SV=2	HUMAN	0
782	0	0.02	6.888	2.573	0	RRRRRsp|O15072|ATS3_HUMAN	REVERSED A disintegrin and metalloproteinase with thrombospondin motifs 3 OS=Homo sapiens GN=ADAMTS3 PE=2 SV=4	HUMAN	0
782	0	0.02	6.256	2.151	0	RRRRRsp|Q24JP5|T132A_HUMAN	REVERSED Transmembrane protein 132A OS=Homo sapiens GN=TMEM132A PE=1 SV=1	HUMAN	0
782	0	0.01	5.725	1.827	0	sp|Q6PJG6|BRAT1_HUMAN	BRCA1-associated ATM activator 1 OS=Homo sapiens GN=BRAT1 PE=1 SV=2	HUMAN	0
782	0	0.01	9.511	2.717	0	sp|Q9NVF7|FBX28_HUMAN	F-box only protein 28 OS=Homo sapiens GN=FBXO28 PE=1 SV=1	HUMAN	0
782	0	0.01	6.628	2.882	0	sp|Q8NGR2|OR1L6_HUMAN	Olfactory receptor 1L6 OS=Homo sapiens GN=OR1L6 PE=3 SV=2	HUMAN	0
782	0	0.01	7.166	2.932	0	RRRRRtr|C9JWN1|C9JWN1_HUMAN	REVERSED Probable 2-oxoglutarate dehydrogenase E1 component DHKTD1, mitochondrial (Fragment) OS=Homo sapiens GN=DHTKD1 PE=1 SV=6	HUMAN	0
782	0	0.01	5.788	3.215	0	tr|A0A0C4DFP2|A0A0C4DFP2_HUMAN	Olfactory receptor 1L6 OS=Homo sapiens GN=OR1L6 PE=4 SV=1	HUMAN	0
782	0	0	6.401	2.174	0	sp|Q8WUF5|IASPP_HUMAN	RelA-associated inhibitor OS=Homo sapiens GN=PPP1R13L PE=1 SV=4	HUMAN	0
782	0	0	8.4	3.6	0	sp|Q86VZ4|LRP11_HUMAN	Low-density lipoprotein receptor-related protein 11 OS=Homo sapiens GN=LRP11 PE=2 SV=2	HUMAN	0
782	0	0	11.69	5.538	0	tr|Q5VYB9|Q5VYB9_HUMAN	Low-density lipoprotein receptor-related protein 11 OS=Homo sapiens GN=LRP11 PE=1 SV=1	HUMAN	0
782	0	0	10.06	4.545	0	tr|Q9UFM8|Q9UFM8_HUMAN	Neuroplastin (Fragment) OS=Homo sapiens GN=DKFZp566H1924 PE=1 SV=2	HUMAN	0
782	0	0	7.789	3.518	0	sp|Q9Y639|NPTN_HUMAN	Neuroplastin OS=Homo sapiens GN=NPTN PE=1 SV=2	HUMAN	0
782	0	0	12.87	6.436	0	sp|Q8N755|PQLC3_HUMAN	PQ-loop repeat-containing protein 3 OS=Homo sapiens GN=PQLC3 PE=2 SV=1	HUMAN	0
782	0	0	9.825	4.561	0	RRRRRtr|A0A096LPK8|A0A096LPK8_HUMAN	REVERSED Zinc finger protein 638 (Fragment) OS=Homo sapiens GN=ZNF638 PE=1 SV=1	HUMAN	0
782	0	0	7.463	5.075	0	RRRRRsp|Q8NGX6|O10R2_HUMAN	REVERSED Olfactory receptor 10R2 OS=Homo sapiens GN=OR10R2 PE=3 SV=3	HUMAN	0
782	0	0	9.091	9.091	0	tr|F8WD34|F8WD34_HUMAN	Acetylcholinesterase OS=Homo sapiens GN=ACHE PE=4 SV=1	HUMAN	0
783	0.07	0.16	10.63	2.489	0	sp|Q6VUC0|AP2E_HUMAN	Transcription factor AP-2-epsilon OS=Homo sapiens GN=TFAP2E PE=2 SV=1	HUMAN	0	0.831764	0.731047	2.80543	0.296483	2.33346	0.758578	0.610905	2.0893	0.363078	1.58489	0.946237	0.925596	6.19441	0.152757	5.86138	0.83946	0.733771	2.0893	0.401791	1.75388	0.613762	0.427113	2.12814	0.288403	1.30617
785	0	0.12	8.119	2.151	0	tr|H0Y8D6|H0Y8D6_HUMAN	ATP-binding cassette sub-family A member 2 (Fragment) OS=Homo sapiens GN=ABCA2 PE=1 SV=1	HUMAN	0
785	0	0.12	7.317	2.158	0	tr|H0Y8C9|H0Y8C9_HUMAN	ATP-binding cassette sub-family A member 2 (Fragment) OS=Homo sapiens GN=ABCA2 PE=1 SV=1	HUMAN	0
787	0.07	0.11	7.843	3.318	0	sp|Q9ULC6|PADI1_HUMAN	Protein-arginine deiminase type-1 OS=Homo sapiens GN=PADI1 PE=2 SV=2	HUMAN	0	0.666807	0.723487	1.33045	0.325087	0.887156	1.2942	0.574044	2.39883	0.539511	3.25087	2.70396	0.341382	1.38038	1.95884	4.44631	1.11686	0.813722	1.5417	0.724436	1.83654	1.57036	0.58415	1.30617	1.20226	2.37684
788	0.07	0.09	10.23	2.379	0	RRRRRsp|Q9NYU2|UGGG1_HUMAN	REVERSED UDP-glucose:glycoprotein glucosyltransferase 1 OS=Homo sapiens GN=UGGT1 PE=1 SV=3	HUMAN	0	0.990832	0.993887	1.38038	0.717794	1.36773	1.04713	0.95936	1.67494	0.625173	1.75388	0.751623	0.56873	1.48594	0.505825	1.11686	1.07647	0.912015	1.92309	0.559758	2.07014	0.887156	0.812302	1.38038	0.642688	1.22462
789	0.07	0.09	7.263	2.294	0	sp|Q15303|ERBB4_HUMAN	Receptor tyrosine-protein kinase erbB-4 OS=Homo sapiens GN=ERBB4 PE=1 SV=1	HUMAN	0	0.801678	0.383456	1.87068	0.42462	1.49968	0.794328	0.384625	1.38038	0.57544	1.09648	0.679204	0.178562	1.38038	0.49204	0.937562	0.801678	0.396233	1.80302	0.444631	1.44544	0.711214	0.226444	1.78649	0.398107	1.27057
789	0	0.09	7.206	2.402	0	tr|A0A0A0MSE1|A0A0A0MSE1_HUMAN	Receptor protein-tyrosine kinase OS=Homo sapiens GN=ERBB4 PE=1 SV=1	HUMAN	0
790	0.07	0.09	14.44	2.123	0	sp|P23381|SYWC_HUMAN	Tryptophan--tRNA ligase, cytoplasmic OS=Homo sapiens GN=WARS PE=1 SV=2	HUMAN	0	1.28233	0.632172	2.10863	0.608135	2.67917	0.855067	0.774238	2.0893	0.409261	1.78649	0.92045	0.880445	2.0893	0.440555	1.92309	1.10662	0.830869	2.10863	0.524807	2.31206	1.78649	0.372849	2.0893	0.855067	3.76704
791	0.07	0.09	13.25	4.555	0	RRRRRsp|Q96DZ1|ERLEC_HUMAN	REVERSED Endoplasmic reticulum lectin 1 OS=Homo sapiens GN=ERLEC1 PE=1 SV=1	HUMAN	0	0.963829	0.957967	2.0893	0.461318	2.01372	0.928966	0.897033	2.0893	0.444631	1.94089	1.21339	0.691346	2.0893	0.580764	2.55859	0.816582	0.704659	2.0893	0.390841	1.70608	0.608135	0.432088	2.10863	0.291072	1.28233
792	0.07	0.09	5.263	0.8187	0	sp|Q96CC6|RHDF1_HUMAN	Inactive rhomboid protein 1 OS=Homo sapiens GN=RHBDF1 PE=1 SV=2	HUMAN	0	1.02802	0.938463	2.0893	0.49204	2.14783	0.92045	0.88141	2.0893	0.440555	1.92309	1.1272	0.791979	2.0893	0.539511	2.35505	0.903649	0.853648	2.0893	0.432514	1.88799	1.23595	0.672325	2.0893	0.591562	2.58226
793	0.07	0.09	8.423	2.592	0	RRRRRsp|Q8TBC4|UBA3_HUMAN	REVERSED NEDD8-activating enzyme E1 catalytic subunit OS=Homo sapiens GN=UBA3 PE=1 SV=2	HUMAN	0	0.824138	0.733638	2.10863	0.394457	1.7378	1.59956	0.445693	3.40408	0.469894	5.39511	6.36796	0.131257	2.0893	3.04789	13.4276	0.92045	0.943208	3.66438	0.251189	3.37287	1.31826	0.612171	2.75423	0.47863	3.63078
793	0	0.09	6.202	6.202	0	RRRRRtr|F8WF86|F8WF86_HUMAN	REVERSED NEDD8-activating enzyme E1 catalytic subunit OS=Homo sapiens GN=UBA3 PE=1 SV=1	HUMAN	0
794	0.07	0.09	23.48	9.848	0	RRRRRtr|H0YLV6|H0YLV6_HUMAN	REVERSED Annexin OS=Homo sapiens GN=ANXA2 PE=1 SV=1	HUMAN	0	0.751623	0.608196	2.0893	0.359749	1.57036	0.92045	0.888208	2.0893	0.440555	1.92309	0.990832	0.998839	2.0893	0.474242	2.07014	0.887156	0.824961	2.0893	0.42462	1.85353	0.92045	0.888171	2.0893	0.440555	1.92309
795	0.07	0.09	12.37	7.904	0	RRRRRtr|A8MT21|A8MT21_HUMAN	REVERSED Keratin, type I cytoskeletal 15 OS=Homo sapiens GN=KRT15 PE=1 SV=1	HUMAN	0	1.44544	0.509863	2.0893	0.691831	3.01995	0.487529	0.320836	2.0893	0.233346	1.01859	1.28233	0.626745	2.0893	0.613762	2.67917	1.48594	0.490324	2.0893	0.711214	3.10456	0.887156	0.828907	2.0893	0.42462	1.85353
795	0	0.08	12.27	6.364	0	RRRRRtr|C9JTG5|C9JTG5_HUMAN	REVERSED Keratin, type I cytoskeletal 15 (Fragment) OS=Homo sapiens GN=KRT15 PE=1 SV=1	HUMAN	0
795	0	0.08	36.73	36.73	0	RRRRRtr|K7EQK9|K7EQK9_HUMAN	REVERSED Keratin, type I cytoskeletal 15 OS=Homo sapiens GN=KRT15 PE=4 SV=1	HUMAN	0
795	0	0.08	17.28	17.28	0	RRRRRtr|K7EMX0|K7EMX0_HUMAN	REVERSED Keratin, type I cytoskeletal 15 OS=Homo sapiens GN=KRT15 PE=4 SV=1	HUMAN	0
796	0.07	0.08	8.533	0.7485	0	tr|F8W785|F8W785_HUMAN	Golgi integral membrane protein 4 OS=Homo sapiens GN=GOLIM4 PE=1 SV=1	HUMAN	0	2.18776	0.0229919	9.72747	0.224905	40.1791	4.44631	0.0200321	2.80543	1.58489	51.0505	2.51189	0.0247859	26.5461	0.0946237	35.6451	1.72187	0.0296154	18.3654	0.0937562	27.7971	0.37325	0.217523	15.2757	0.0226986	5.70164
796	0.01	0.03	9.912	1.766	0	RRRRRtr|A0A0D9SFK2|A0A0D9SFK2_HUMAN	REVERSED Unconventional myosin-XVIIIa OS=Homo sapiens GN=MYO18A PE=1 SV=1	HUMAN	0
796	0.01	0.03	9.834	1.753	0	RRRRRsp|Q92614|MY18A_HUMAN	REVERSED Unconventional myosin-XVIIIa OS=Homo sapiens GN=MYO18A PE=1 SV=3	HUMAN	0
796	0.01	0.02	9.362	2.442	0	RRRRRtr|B4DPY1|B4DPY1_HUMAN	REVERSED NEDD4-binding protein 2-like 2 OS=Homo sapiens GN=N4BP2L2 PE=1 SV=1	HUMAN	0
796	0.01	0.01	12.24	4.422	0	RRRRRtr|H0YN81|H0YN81_HUMAN	REVERSED WD repeat-containing protein 61 (Fragment) OS=Homo sapiens GN=WDR61 PE=1 SV=1	HUMAN	0
796	0	0.21	7.407	2.469	0	sp|Q5T848|GP158_HUMAN	Probable G-protein coupled receptor 158 OS=Homo sapiens GN=GPR158 PE=1 SV=1	HUMAN	0
796	0	0.11	10.8	2.841	0	RRRRRtr|E9PPE5|E9PPE5_HUMAN	REVERSED Uncharacterized protein C11orf85 OS=Homo sapiens GN=C11orf85 PE=4 SV=1	HUMAN	0
796	0	0.09	12.37	5.802	0	RRRRRsp|Q9BVA0|KTNB1_HUMAN	REVERSED Katanin p80 WD40 repeat-containing subunit B1 OS=Homo sapiens GN=KATNB1 PE=1 SV=1	HUMAN	0
796	0	0.08	8.19	0.7184	0	sp|O00461|GOLI4_HUMAN	Golgi integral membrane protein 4 OS=Homo sapiens GN=GOLIM4 PE=1 SV=1	HUMAN	0
796	0	0.07	14.41	5.856	0	RRRRRtr|H7C3L1|H7C3L1_HUMAN	REVERSED Nuclear receptor subfamily 2 group C member 2 (Fragment) OS=Homo sapiens GN=NR2C2 PE=1 SV=1	HUMAN	0
796	0	0.07	10.4	5.202	0	RRRRRtr|H7C3R1|H7C3R1_HUMAN	REVERSED Nuclear receptor subfamily 2 group C member 2 (Fragment) OS=Homo sapiens GN=NR2C2 PE=1 SV=1	HUMAN	0
796	0	0.04	10.96	2.464	0	sp|Q9Y2G3|AT11B_HUMAN	Probable phospholipid-transporting ATPase IF OS=Homo sapiens GN=ATP11B PE=1 SV=2	HUMAN	0
796	0	0.04	10.95	4.975	0	tr|J3QTA5|J3QTA5_HUMAN	Protein inturned (Fragment) OS=Homo sapiens GN=INTU PE=1 SV=1	HUMAN	0
796	0	0.03	10.85	1.763	0	RRRRRsp|Q9Y4D1|DAAM1_HUMAN	REVERSED Disheveled-associated activator of morphogenesis 1 OS=Homo sapiens GN=DAAM1 PE=1 SV=2	HUMAN	0
796	0	0.03	14.69	1.728	0	RRRRRsp|Q96AA8|JKIP2_HUMAN	REVERSED Janus kinase and microtubule-interacting protein 2 OS=Homo sapiens GN=JAKMIP2 PE=1 SV=1	HUMAN	0
796	0	0.03	5.227	1.071	0	sp|Q9GZU2|PEG3_HUMAN	Paternally-expressed gene 3 protein OS=Homo sapiens GN=PEG3 PE=1 SV=1	HUMAN	0
796	0	0.02	10.44	2.537	0	sp|Q9UIQ6|LCAP_HUMAN	Leucyl-cystinyl aminopeptidase OS=Homo sapiens GN=LNPEP PE=1 SV=3	HUMAN	0
796	0	0.02	10.58	1.024	0	sp|Q96GX5|GWL_HUMAN	Serine/threonine-protein kinase greatwall OS=Homo sapiens GN=MASTL PE=1 SV=1	HUMAN	0
796	0	0.02	9.732	4.372	0	RRRRRtr|D6R968|D6R968_HUMAN	REVERSED NEDD4-binding protein 2-like 2 (Fragment) OS=Homo sapiens GN=N4BP2L2 PE=1 SV=1	HUMAN	0
796	0	0.02	8.99	0.9852	0	RRRRRtr|I3L141|I3L141_HUMAN	REVERSED Zinc finger ZZ-type and EF-hand domain-containing protein 1 (Fragment) OS=Homo sapiens GN=ZZEF1 PE=1 SV=1	HUMAN	0
796	0	0.02	9.693	1.891	0	RRRRRtr|R4GNH3|R4GNH3_HUMAN	REVERSED 26S protease regulatory subunit 6A OS=Homo sapiens GN=PSMC3 PE=1 SV=1	HUMAN	0
796	0	0.02	9.339	1.822	0	RRRRRsp|P17980|PRS6A_HUMAN	REVERSED 26S protease regulatory subunit 6A OS=Homo sapiens GN=PSMC3 PE=1 SV=3	HUMAN	0
796	0	0.02	8.647	3.104	0	tr|A0A075B6Q2|A0A075B6Q2_HUMAN	Formin-binding protein 1-like (Fragment) OS=Homo sapiens GN=FNBP1L PE=1 SV=1	HUMAN	0
796	0	0.02	9.635	1.329	0	RRRRRtr|E9PMD8|E9PMD8_HUMAN	REVERSED 26S protease regulatory subunit 6A (Fragment) OS=Homo sapiens GN=PSMC3 PE=1 SV=7	HUMAN	0
796	0	0.02	9.325	1.286	0	RRRRRtr|E9PKD5|E9PKD5_HUMAN	REVERSED 26S protease regulatory subunit 6A (Fragment) OS=Homo sapiens GN=PSMC3 PE=1 SV=2	HUMAN	0
796	0	0.02	9.728	1.556	0	RRRRRtr|E9PN50|E9PN50_HUMAN	REVERSED 26S protease regulatory subunit 6A (Fragment) OS=Homo sapiens GN=PSMC3 PE=1 SV=7	HUMAN	0
796	0	0.01	10.75	3.1	0	sp|Q9NYU1|UGGG2_HUMAN	UDP-glucose:glycoprotein glucosyltransferase 2 OS=Homo sapiens GN=UGGT2 PE=1 SV=4	HUMAN	0
796	0	0.01	7.884	2.037	0	RRRRRsp|O60242|AGRB3_HUMAN	REVERSED Adhesion G protein-coupled receptor B3 OS=Homo sapiens GN=ADGRB3 PE=1 SV=2	HUMAN	0
796	0	0.01	11.03	2.577	0	tr|H7C4W6|H7C4W6_HUMAN	Phospholipid-transporting ATPase (Fragment) OS=Homo sapiens GN=ATP11B PE=1 SV=1	HUMAN	0
796	0	0.01	10.38	2.285	0	RRRRRtr|A0A087WU44|A0A087WU44_HUMAN	REVERSED Chromodomain-helicase-DNA-binding protein 9 OS=Homo sapiens GN=CHD9 PE=1 SV=1	HUMAN	0
796	0	0.01	11.82	1.39	0	RRRRRtr|A0A096LP03|A0A096LP03_HUMAN	REVERSED DNA excision repair protein ERCC-6 OS=Homo sapiens GN=ERCC6 PE=1 SV=1	HUMAN	0
796	0	0.01	12.38	5.263	0	RRRRRtr|A0A0A0MRD0|A0A0A0MRD0_HUMAN	REVERSED Protein FAM227A OS=Homo sapiens GN=FAM227A PE=1 SV=1	HUMAN	0
796	0	0.01	13.33	4.561	0	RRRRRsp|F5H4B4|F227A_HUMAN	REVERSED Protein FAM227A OS=Homo sapiens GN=FAM227A PE=1 SV=1	HUMAN	0
796	0	0.01	12.2	1.356	0	RRRRRsp|Q9BQG1|SYT3_HUMAN	REVERSED Synaptotagmin-3 OS=Homo sapiens GN=SYT3 PE=2 SV=1	HUMAN	0
796	0	0.01	8.516	2.473	0	RRRRRtr|J3KMY8|J3KMY8_HUMAN	REVERSED Adhesion G protein-coupled receptor B3 OS=Homo sapiens GN=ADGRB3 PE=1 SV=1	HUMAN	0
796	0	0.01	20.47	5.118	0	sp|Q9BWV2|SPAT9_HUMAN	Spermatogenesis-associated protein 9 OS=Homo sapiens GN=SPATA9 PE=2 SV=2	HUMAN	0
796	0	0.01	5.707	1.167	0	RRRRRsp|Q8TBB6|S7A14_HUMAN	REVERSED Probable cationic amino acid transporter OS=Homo sapiens GN=SLC7A14 PE=2 SV=3	HUMAN	0
796	0	0.01	8.977	1.044	0	tr|A0A087WUU7|A0A087WUU7_HUMAN	Serine/threonine-protein kinase greatwall (Fragment) OS=Homo sapiens GN=MASTL PE=1 SV=1	HUMAN	0
796	0	0.01	8.59	3.965	0	RRRRRsp|Q01850|CDR2_HUMAN	REVERSED Cerebellar degeneration-related protein 2 OS=Homo sapiens GN=CDR2 PE=1 SV=2	HUMAN	0
796	0	0.01	9.402	3.846	0	RRRRRtr|H3BU23|H3BU23_HUMAN	REVERSED Cerebellar degeneration-related protein 2 (Fragment) OS=Homo sapiens GN=CDR2 PE=1 SV=1	HUMAN	0
796	0	0.01	10.87	2.174	0	RRRRRtr|E9PLG2|E9PLG2_HUMAN	REVERSED 26S protease regulatory subunit 6A (Fragment) OS=Homo sapiens GN=PSMC3 PE=1 SV=3	HUMAN	0
796	0	0.01	8.974	3.419	0	RRRRRsp|O95772|MENTO_HUMAN	REVERSED MLN64 N-terminal domain homolog OS=Homo sapiens GN=STARD3NL PE=1 SV=1	HUMAN	0
796	0	0.01	7.87	3.704	0	RRRRRtr|C9JKL2|C9JKL2_HUMAN	REVERSED MLN64 N-terminal domain homolog OS=Homo sapiens GN=STARD3NL PE=1 SV=1	HUMAN	0
796	0	0	5.559	1.689	0	RRRRRsp|Q68CP9|ARID2_HUMAN	REVERSED AT-rich interactive domain-containing protein 2 OS=Homo sapiens GN=ARID2 PE=1 SV=2	HUMAN	0
796	0	0	5.674	1.891	0	RRRRRtr|F8WCU9|F8WCU9_HUMAN	REVERSED AT-rich interactive domain-containing protein 2 OS=Homo sapiens GN=ARID2 PE=1 SV=1	HUMAN	0
796	0	0	5.698	1.064	0	RRRRRsp|Q12774|ARHG5_HUMAN	REVERSED Rho guanine nucleotide exchange factor 5 OS=Homo sapiens GN=ARHGEF5 PE=1 SV=3	HUMAN	0
796	0	0	6.378	1.024	0	sp|Q6VMQ6|MCAF1_HUMAN	Activating transcription factor 7-interacting protein 1 OS=Homo sapiens GN=ATF7IP PE=1 SV=3	HUMAN	0
796	0	0	10.47	2.819	0	RRRRRsp|Q96RT6|CTGE2_HUMAN	REVERSED cTAGE family member 2 OS=Homo sapiens GN=CTAGE1 PE=1 SV=2	HUMAN	0
796	0	0	6.154	1.538	0	sp|Q86SJ6|DSG4_HUMAN	Desmoglein-4 OS=Homo sapiens GN=DSG4 PE=1 SV=1	HUMAN	0
796	0	0	6.584	0.9877	0	RRRRRtr|H0Y4P6|H0Y4P6_HUMAN	REVERSED Ankyrin repeat and KH domain-containing protein 1 (Fragment) OS=Homo sapiens GN=ANKHD1 PE=1 SV=1	HUMAN	0
796	0	0	4.291	1.246	0	RRRRRtr|F8W108|F8W108_HUMAN	REVERSED AT-rich interactive domain-containing protein 2 OS=Homo sapiens GN=ARID2 PE=1 SV=1	HUMAN	0
796	0	0	11.67	2.529	0	RRRRRsp|Q9ULR3|PPM1H_HUMAN	REVERSED Protein phosphatase 1H OS=Homo sapiens GN=PPM1H PE=1 SV=2	HUMAN	0
796	0	0	9.421	2.149	0	RRRRRsp|O60765|Z354A_HUMAN	REVERSED Zinc finger protein 354A OS=Homo sapiens GN=ZNF354A PE=2 SV=2	HUMAN	0
796	0	0	12.24	1.695	0	RRRRRtr|E9PDI4|E9PDI4_HUMAN	REVERSED Ladinin-1 OS=Homo sapiens GN=LAD1 PE=1 SV=1	HUMAN	0
796	0	0	7.833	1.044	0	RRRRRsp|P81133|SIM1_HUMAN	REVERSED Single-minded homolog 1 OS=Homo sapiens GN=SIM1 PE=2 SV=2	HUMAN	0
796	0	0	5.784	0.7463	0	RRRRRtr|H0Y472|H0Y472_HUMAN	REVERSED Ankyrin repeat and KH domain-containing protein 1 (Fragment) OS=Homo sapiens GN=ANKHD1 PE=1 SV=1	HUMAN	0
796	0	0	8.762	1.524	0	sp|Q6ZWL3|CP4V2_HUMAN	Cytochrome P450 4V2 OS=Homo sapiens GN=CYP4V2 PE=1 SV=2	HUMAN	0
796	0	0	5.576	1.487	0	sp|P22059|OSBP1_HUMAN	Oxysterol-binding protein 1 OS=Homo sapiens GN=OSBP PE=1 SV=1	HUMAN	0
796	0	0	7.862	1.379	0	RRRRRsp|Q5JSP0|FGD3_HUMAN	REVERSED FYVE, RhoGEF and PH domain-containing protein 3 OS=Homo sapiens GN=FGD3 PE=1 SV=1	HUMAN	0
796	0	0	3.843	1.162	0	RRRRRsp|Q5T6F2|UBAP2_HUMAN	REVERSED Ubiquitin-associated protein 2 OS=Homo sapiens GN=UBAP2 PE=1 SV=1	HUMAN	0
796	0	0	23.23	10.32	0	sp|O96001|PPR17_HUMAN	Protein phosphatase 1 regulatory subunit 17 OS=Homo sapiens GN=PPP1R17 PE=1 SV=2	HUMAN	0
796	0	0	11.8	4.262	0	RRRRRsp|Q9GZS3|WDR61_HUMAN	REVERSED WD repeat-containing protein 61 OS=Homo sapiens GN=WDR61 PE=1 SV=1	HUMAN	0
796	0	0	5.299	1.368	0	RRRRRtr|J3KNY7|J3KNY7_HUMAN	REVERSED BTB (POZ) domain containing 5, isoform CRA_d OS=Homo sapiens GN=KLHL28 PE=4 SV=1	HUMAN	0
796	0	0	5.336	1.549	0	RRRRRtr|F5H2U4|F5H2U4_HUMAN	REVERSED Ubiquitin-associated protein 2 OS=Homo sapiens GN=UBAP2 PE=1 SV=2	HUMAN	0
796	0	0	5.429	1.401	0	RRRRRsp|Q9NXS3|KLH28_HUMAN	REVERSED Kelch-like protein 28 OS=Homo sapiens GN=KLHL28 PE=2 SV=2	HUMAN	0
796	0	0	15.57	5.389	0	tr|Q5T3W0|Q5T3W0_HUMAN	Interferon-inducible protein AIM2 (Fragment) OS=Homo sapiens GN=AIM2 PE=1 SV=1	HUMAN	0
796	0	0	7.258	2.419	0	tr|E7EMU6|E7EMU6_HUMAN	UDP-glucose:glycoprotein glucosyltransferase 2 OS=Homo sapiens GN=UGGT2 PE=1 SV=1	HUMAN	0
796	0	0	13.23	6.878	0	RRRRRtr|H0YMF9|H0YMF9_HUMAN	REVERSED WD repeat-containing protein 61 OS=Homo sapiens GN=WDR61 PE=1 SV=1	HUMAN	0
796	0	0	6.311	2.184	0	RRRRRtr|A2A305|A2A305_HUMAN	REVERSED Ubiquitin-associated protein 2 (Fragment) OS=Homo sapiens GN=UBAP2 PE=1 SV=1	HUMAN	0
796	0	0	14.77	5.114	0	RRRRRtr|A0A0D9SFI5|A0A0D9SFI5_HUMAN	REVERSED Ubiquitin-associated protein 2 OS=Homo sapiens GN=UBAP2 PE=1 SV=1	HUMAN	0
796	0	0	8.935	1.375	0	RRRRRtr|A0A0A0MS97|A0A0A0MS97_HUMAN	REVERSED Coiled-coil domain-containing protein 178 OS=Homo sapiens GN=CCDC178 PE=4 SV=1	HUMAN	0
796	0	0	7.759	1.724	0	RRRRRtr|J3KRJ0|J3KRJ0_HUMAN	REVERSED Kelch-like protein 28 (Fragment) OS=Homo sapiens GN=KLHL28 PE=4 SV=1	HUMAN	0
796	0	0	17.89	4.211	0	RRRRRtr|A8WI62|A8WI62_HUMAN	REVERSED Bromodomain and PHD finger-containing protein 3 (Fragment) OS=Homo sapiens GN=BRPF3 PE=1 SV=1	HUMAN	0
796	0	0	13.18	3.101	0	RRRRRtr|A8WI61|A8WI61_HUMAN	REVERSED Bromodomain and PHD finger-containing protein 3 (Fragment) OS=Homo sapiens GN=BRPF3 PE=1 SV=1	HUMAN	0
797	0.07	0.08	14.04	1.462	0	RRRRRtr|J3KR40|J3KR40_HUMAN	REVERSED Sulfotransferase OS=Homo sapiens GN=HS3ST6 PE=3 SV=2	HUMAN	0	0.928966	0.900752	4.28549	0.21677	3.98107	0.855067	0.764216	2.33346	0.366438	1.99526	0.887156	0.82291	19.5884	0.049204	17.378	1.0666	0.879578	2.39883	0.444631	2.55859	1.0666	0.883103	10.3753	0.102802	11.0662
797	0.01	0.02	9.028	2.431	0	RRRRRsp|Q4G176|ACSF3_HUMAN	REVERSED Acyl-CoA synthetase family member 3, mitochondrial OS=Homo sapiens GN=ACSF3 PE=1 SV=3	HUMAN	0
797	0.01	0.01	12.55	3.137	0	sp|Q9Y4W6|AFG32_HUMAN	AFG3-like protein 2 OS=Homo sapiens GN=AFG3L2 PE=1 SV=2	HUMAN	0
797	0.01	0.01	10.88	2.669	0	sp|Q13506|NAB1_HUMAN	NGFI-A-binding protein 1 OS=Homo sapiens GN=NAB1 PE=1 SV=2	HUMAN	0
797	0.01	0.01	9.877	2.675	0	tr|B8ZZS2|B8ZZS2_HUMAN	NGFI-A binding protein 1 (EGR1 binding protein 1), isoform CRA_b OS=Homo sapiens GN=NAB1 PE=1 SV=1	HUMAN	0
797	0.01	0.01	16.25	5.417	0	tr|H0Y4C5|H0Y4C5_HUMAN	NGFI-A-binding protein 1 (Fragment) OS=Homo sapiens GN=NAB1 PE=1 SV=1	HUMAN	0
797	0	0.08	14.04	1.462	0	RRRRRsp|Q96QI5|HS3S6_HUMAN	REVERSED Heparan sulfate glucosamine 3-O-sulfotransferase 6 OS=Homo sapiens GN=HS3ST6 PE=1 SV=2	HUMAN	0
797	0	0.07	13.5	7.395	0	sp|Q53S58|TM177_HUMAN	Transmembrane protein 177 OS=Homo sapiens GN=TMEM177 PE=2 SV=1	HUMAN	0
797	0	0.02	5.799	1.411	0	RRRRRsp|Q96LD4|TRI47_HUMAN	REVERSED Tripartite motif-containing protein 47 OS=Homo sapiens GN=TRIM47 PE=1 SV=2	HUMAN	0
797	0	0.01	10.37	2.125	0	RRRRRsp|Q8WTT2|NOC3L_HUMAN	REVERSED Nucleolar complex protein 3 homolog OS=Homo sapiens GN=NOC3L PE=1 SV=1	HUMAN	0
797	0	0.01	8.268	2.559	0	RRRRRsp|Q8WXA9|SREK1_HUMAN	REVERSED Splicing regulatory glutamine/lysine-rich protein 1 OS=Homo sapiens GN=SREK1 PE=1 SV=1	HUMAN	0
797	0	0.01	9.113	1.232	0	sp|P00797|RENI_HUMAN	Renin OS=Homo sapiens GN=REN PE=1 SV=1	HUMAN	0
797	0	0.01	21.97	6.818	0	RRRRRtr|H0YAU0|H0YAU0_HUMAN	REVERSED Zinc finger protein 292 (Fragment) OS=Homo sapiens GN=ZNF292 PE=1 SV=1	HUMAN	0
797	0	0.01	7.778	3.333	0	tr|E5RGY8|E5RGY8_HUMAN	Protein odd-skipped-related 2 (Fragment) OS=Homo sapiens GN=OSR2 PE=1 SV=1	HUMAN	0
797	0	0.01	5.464	2.732	0	RRRRRtr|K7EQ30|K7EQ30_HUMAN	REVERSED Tripartite motif-containing protein 47 (Fragment) OS=Homo sapiens GN=TRIM47 PE=1 SV=1	HUMAN	0
797	0	0	7.77	1.871	0	RRRRRsp|Q8TCX5|RHPN1_HUMAN	REVERSED Rhophilin-1 OS=Homo sapiens GN=RHPN1 PE=1 SV=1	HUMAN	0
797	0	0	9.495	3.434	0	RRRRRtr|Q16874|Q16874_HUMAN	REVERSED Cytochrome P450 21-hydroxylase OS=Homo sapiens GN=P450-CYP21B PE=1 SV=2	HUMAN	0
797	0	0	10.13	3.664	0	RRRRRtr|A0A0G2JJF2|A0A0G2JJF2_HUMAN	REVERSED Steroid 21-hydroxylase OS=Homo sapiens GN=CYP21A2 PE=1 SV=1	HUMAN	0
797	0	0	9.514	3.441	0	RRRRRsp|P08686|CP21A_HUMAN	REVERSED Steroid 21-hydroxylase OS=Homo sapiens GN=CYP21A2 PE=1 SV=1	HUMAN	0
797	0	0	7.428	2.355	0	RRRRRtr|H0Y4R5|H0Y4R5_HUMAN	REVERSED Transmembrane protein 201 (Fragment) OS=Homo sapiens GN=TMEM201 PE=1 SV=1	HUMAN	0
797	0	0	6.156	1.952	0	RRRRRsp|Q5SNT2|TM201_HUMAN	REVERSED Transmembrane protein 201 OS=Homo sapiens GN=TMEM201 PE=1 SV=1	HUMAN	0
797	0	0	9.051	2.208	0	RRRRRsp|Q5T6F0|DCA12_HUMAN	REVERSED DDB1- and CUL4-associated factor 12 OS=Homo sapiens GN=DCAF12 PE=1 SV=1	HUMAN	0
797	0	0	10.37	1.524	0	tr|E2QRG7|E2QRG7_HUMAN	4-hydroxybenzoate polyprenyltransferase, mitochondrial OS=Homo sapiens GN=COQ2 PE=1 SV=1	HUMAN	0
797	0	0	9.164	1.348	0	sp|Q96H96|COQ2_HUMAN	4-hydroxybenzoate polyprenyltransferase, mitochondrial OS=Homo sapiens GN=COQ2 PE=1 SV=1	HUMAN	0
797	0	0	8.152	3.804	0	RRRRRtr|F5H2G6|F5H2G6_HUMAN	REVERSED Acyl-CoA synthetase family member 3, mitochondrial OS=Homo sapiens GN=ACSF3 PE=1 SV=1	HUMAN	0
797	0	0	10.97	5.907	0	RRRRRtr|F5GX20|F5GX20_HUMAN	REVERSED Acyl-CoA synthetase family member 3, mitochondrial (Fragment) OS=Homo sapiens GN=ACSF3 PE=1 SV=1	HUMAN	0
798	0.07	0.08	5.495	5.495	0	RRRRRtr|B1AKJ1|B1AKJ1_HUMAN	REVERSED Collagen alpha-2(IX) chain (Fragment) OS=Homo sapiens GN=COL9A2 PE=4 SV=6	HUMAN	0	0.990832	0.994103	2.0893	0.474242	2.07014	1.27057	0.637653	2.0893	0.608135	2.65461	1.14815	0.772846	2.0893	0.549541	2.39883	1.1695	0.749791	2.0893	0.559758	2.44343	1.25893	0.648853	2.0893	0.60256	2.63027
807	0.06	0.33	6.629	3.03	0	RRRRRsp|Q9Y4G2|PKHM1_HUMAN	REVERSED Pleckstrin homology domain-containing family M member 1 OS=Homo sapiens GN=PLEKHM1 PE=1 SV=3	HUMAN	0	0.847227	0.763297	2.10863	0.405509	1.78649	0.717794	0.563762	2.10863	0.343558	1.51356	0.731139	0.577135	2.0893	0.346737	1.52757	1.22462	0.68116	2.0893	0.586138	2.58226	3.53183	0.190141	2.0893	1.69044	7.44732
807	0	0.32	8.657	4.776	0	RRRRRtr|J3KRU0|J3KRU0_HUMAN	REVERSED Pleckstrin homology domain-containing family M member 1 OS=Homo sapiens GN=PLEKHM1 PE=1 SV=1	HUMAN	0
807	0	0.32	10.53	7.895	0	RRRRRtr|K7EPF2|K7EPF2_HUMAN	REVERSED Pleckstrin homology domain-containing family M member 1 (Fragment) OS=Homo sapiens GN=PLEKHM1 PE=1 SV=1	HUMAN	0
807	0	0.32	8.571	5.714	0	RRRRRtr|J3KRL8|J3KRL8_HUMAN	REVERSED Pleckstrin homology domain-containing family M member 1 (Fragment) OS=Homo sapiens GN=PLEKHM1 PE=1 SV=1	HUMAN	0
809	0.06	0.21	8.47	0.7401	0	tr|C9JYL2|C9JYL2_HUMAN	Potassium channel subfamily T member 1 OS=Homo sapiens GN=KCNT1 PE=4 SV=3	HUMAN	0	0.862979	0.718175	2.77971	0.310456	2.39883	0.787046	0.5745	2.0893	0.376704	1.64437	0.816582	0.612511	5.01187	0.16293	4.09261	0.751623	0.51285	2.0893	0.359749	1.57036	0.711214	0.451967	2.44343	0.291072	1.7378
809	0	0.21	8.34	0.7287	0	tr|C9JAX7|C9JAX7_HUMAN	Potassium channel subfamily T member 1 OS=Homo sapiens GN=KCNT1 PE=4 SV=3	HUMAN	0
809	0	0.21	8.463	0.7395	0	tr|C9J9Y7|C9J9Y7_HUMAN	Potassium channel subfamily T member 1 OS=Homo sapiens GN=KCNT1 PE=4 SV=3	HUMAN	0
809	0	0.21	8.576	0.7494	0	tr|A0A0D9SFC8|A0A0D9SFC8_HUMAN	Potassium channel subfamily T member 1 OS=Homo sapiens GN=KCNT1 PE=4 SV=1	HUMAN	0
809	0	0.21	8.327	0.7276	0	tr|A0A0D9SEY3|A0A0D9SEY3_HUMAN	Potassium channel subfamily T member 1 OS=Homo sapiens GN=KCNT1 PE=4 SV=1	HUMAN	0
809	0	0.21	8.049	0.7317	0	sp|Q5JUK3|KCNT1_HUMAN	Potassium channel subfamily T member 1 OS=Homo sapiens GN=KCNT1 PE=1 SV=2	HUMAN	0
809	0	0.2	10.4	1.233	0	sp|Q6UVM3|KCNT2_HUMAN	Potassium channel subfamily T member 2 OS=Homo sapiens GN=KCNT2 PE=1 SV=1	HUMAN	0
809	0	0.2	13.78	1.351	0	tr|Q3SY61|Q3SY61_HUMAN	KCNT2 protein OS=Homo sapiens GN=KCNT2 PE=1 SV=1	HUMAN	0
809	0	0.2	7.345	2.825	0	tr|A0A0D9SFR1|A0A0D9SFR1_HUMAN	Potassium channel subfamily T member 1 (Fragment) OS=Homo sapiens GN=KCNT1 PE=4 SV=1	HUMAN	0
809	0	0.03	7.9	1.478	0	tr|K4DIA1|K4DIA1_HUMAN	Sodium channel protein OS=Homo sapiens GN=SCN5A PE=1 SV=1	HUMAN	0
809	0	0.03	7.688	1.438	0	tr|H9KVD2|H9KVD2_HUMAN	Sodium channel protein OS=Homo sapiens GN=SCN5A PE=1 SV=1	HUMAN	0
809	0	0.03	7.758	1.451	0	tr|E9PG18|E9PG18_HUMAN	Sodium channel protein OS=Homo sapiens GN=SCN5A PE=1 SV=1	HUMAN	0
809	0	0.03	7.615	1.462	0	tr|E9PHB6|E9PHB6_HUMAN	Sodium channel protein OS=Homo sapiens GN=SCN5A PE=1 SV=1	HUMAN	0
809	0	0.03	7.441	1.478	0	tr|A0A0A0MT39|A0A0A0MT39_HUMAN	Sodium channel protein OS=Homo sapiens GN=SCN5A PE=1 SV=1	HUMAN	0
809	0	0.03	7.242	1.438	0	sp|Q14524|SCN5A_HUMAN	Sodium channel protein type 5 subunit alpha OS=Homo sapiens GN=SCN5A PE=1 SV=2	HUMAN	0
809	0	0.02	7.298	0.9804	0	sp|P35499|SCN4A_HUMAN	Sodium channel protein type 4 subunit alpha OS=Homo sapiens GN=SCN4A PE=1 SV=4	HUMAN	0
809	0	0.02	7.081	0.9804	0	tr|J3QQZ1|J3QQZ1_HUMAN	Sodium channel protein OS=Homo sapiens GN=SCN4A PE=3 SV=1	HUMAN	0
809	0	0.01	5.045	1.484	0	RRRRRsp|O14718|OPSX_HUMAN	REVERSED Visual pigment-like receptor peropsin OS=Homo sapiens GN=RRH PE=1 SV=1	HUMAN	0
810	0.06	0.18	4.694	1.849	0	RRRRRsp|O15234|CASC3_HUMAN	REVERSED Protein CASC3 OS=Homo sapiens GN=CASC3 PE=1 SV=2	HUMAN	0	1.00925	0.960482	2.0893	0.483059	2.10863	0.809096	0.639634	2.0893	0.387258	1.69044	1.20226	0.669012	2.10863	0.570164	2.51189	1	0.989376	2.0893	0.47863	2.0893	1.1272	0.763452	3.04789	0.369828	3.43558
812	0.06	0.1	6.452	1.886	0	sp|Q38SD2|LRRK1_HUMAN	Leucine-rich repeat serine/threonine-protein kinase 1 OS=Homo sapiens GN=LRRK1 PE=1 SV=3	HUMAN	0	1.07647	0.842878	2.42103	0.444631	2.60615	1.25893	0.590312	2.0893	0.60256	2.65461	0.887156	0.786261	2.0893	0.42462	1.85353	1.1272	0.75677	2.0893	0.539511	2.35505	1.20226	0.661325	2.10863	0.570164	2.51189
812	0	0.08	8.999	4.354	0	tr|E9PMK9|E9PMK9_HUMAN	Leucine-rich repeat serine/threonine-protein kinase 1 OS=Homo sapiens GN=LRRK1 PE=1 SV=1	HUMAN	0
812	0	0.08	8.923	4.615	0	tr|E9PK39|E9PK39_HUMAN	Leucine-rich repeat serine/threonine-protein kinase 1 OS=Homo sapiens GN=LRRK1 PE=1 SV=1	HUMAN	0
813	0.06	0.1	12.4	4.628	0	sp|Q9Y297|FBW1A_HUMAN	F-box/WD repeat-containing protein 1A OS=Homo sapiens GN=BTRC PE=1 SV=1	HUMAN	0	0.855067	0.389993	1.38038	0.619441	1.18032	0.772681	0.191989	1.49968	0.519996	1.15878	0.92045	0.626237	2.22844	0.413047	2.05116	0.816582	0.27863	1.67494	0.487529	1.36773	1.13763	0.4427	1.38038	0.824138	1.57036
813	0	0.07	12.09	3.972	0	tr|B7Z3H4|B7Z3H4_HUMAN	Beta-transducin repeat containing, isoform CRA_b OS=Homo sapiens GN=BTRC PE=1 SV=1	HUMAN	0
814	0.06	0.09	9.053	2.881	0	RRRRRsp|Q5T848|GP158_HUMAN	REVERSED Probable G-protein coupled receptor 158 OS=Homo sapiens GN=GPR158 PE=1 SV=1	HUMAN	0	1.21339	0.759803	1.92309	0.630957	2.33346	0.758578	0.461337	1.90546	0.398107	1.44544	0.92045	0.720329	1.87068	0.49204	1.72187	1.01859	0.982414	1.44544	0.704693	1.47231	0.809096	0.596521	1.38038	0.586138	1.11686
815	0.06	0.09	10.41	1.443	0	sp|O00444|PLK4_HUMAN	Serine/threonine-protein kinase PLK4 OS=Homo sapiens GN=PLK4 PE=1 SV=3	HUMAN	0	0.954993	0.942807	1.69044	0.559758	1.61436	0.77983	0.641437	1.27057	0.613762	0.990832	1.14815	0.759933	1.36773	0.83946	1.57036	0.862979	0.776574	1.39316	0.619441	1.20226	0.972747	0.982832	1.24738	0.77983	1.21339
815	0	0.26	10.57	6.452	0	RRRRRtr|A0A0A0MT11|A0A0A0MT11_HUMAN	REVERSED Calcium/calmodulin-dependent protein kinase type II subunit gamma OS=Homo sapiens GN=CAMK2G PE=1 SV=1	HUMAN	0
815	0	0.26	10.57	6.452	0	RRRRRsp|Q13555|KCC2G_HUMAN	REVERSED Calcium/calmodulin-dependent protein kinase type II subunit gamma OS=Homo sapiens GN=CAMK2G PE=1 SV=3	HUMAN	0
815	0	0.23	9.713	6.843	0	RRRRRtr|Q8WU40|Q8WU40_HUMAN	REVERSED CAMK2G protein (Fragment) OS=Homo sapiens GN=CAMK2G PE=1 SV=2	HUMAN	0
815	0	0.23	10.45	9.254	0	RRRRRtr|H0Y6G2|H0Y6G2_HUMAN	REVERSED Calcium/calmodulin-dependent protein kinase type II subunit gamma (Fragment) OS=Homo sapiens GN=CAMK2G PE=1 SV=1	HUMAN	0
815	0	0.09	10.56	1.54	0	tr|J3KR84|J3KR84_HUMAN	Serine/threonine-protein kinase PLK OS=Homo sapiens GN=PLK4 PE=1 SV=1	HUMAN	0
815	0	0.09	10.43	1.57	0	tr|J3KR82|J3KR82_HUMAN	Serine/threonine-protein kinase PLK OS=Homo sapiens GN=PLK4 PE=1 SV=1	HUMAN	0
815	0	0.09	12.92	3.02	0	RRRRRsp|Q9Y616|IRAK3_HUMAN	REVERSED Interleukin-1 receptor-associated kinase 3 OS=Homo sapiens GN=IRAK3 PE=1 SV=2	HUMAN	0
815	0	0.09	11.45	6.827	0	RRRRRtr|D6R938|D6R938_HUMAN	REVERSED Calcium/calmodulin-dependent protein kinase (CaM kinase) II delta, isoform CRA_e OS=Homo sapiens GN=CAMK2D PE=1 SV=1	HUMAN	0
815	0	0.07	9.596	2.525	0	tr|H0YAL6|H0YAL6_HUMAN	Serine/threonine-protein kinase PLK4 (Fragment) OS=Homo sapiens GN=PLK4 PE=1 SV=1	HUMAN	0
815	0	0.06	17.01	12.89	0	RRRRRtr|H0Y9C2|H0Y9C2_HUMAN	REVERSED Calcium/calmodulin-dependent protein kinase type II subunit delta (Fragment) OS=Homo sapiens GN=CAMK2D PE=1 SV=1	HUMAN	0
815	0	0.03	11.44	6.379	0	RRRRRtr|E9PF82|E9PF82_HUMAN	REVERSED Calcium/calmodulin-dependent protein kinase type II subunit delta OS=Homo sapiens GN=CAMK2D PE=1 SV=1	HUMAN	0
815	0	0.03	11.13	5.859	0	RRRRRtr|E9PBG7|E9PBG7_HUMAN	REVERSED Calcium/calmodulin-dependent protein kinase type II subunit delta OS=Homo sapiens GN=CAMK2D PE=1 SV=1	HUMAN	0
815	0	0.03	11.42	6.814	0	RRRRRsp|Q13557|KCC2D_HUMAN	REVERSED Calcium/calmodulin-dependent protein kinase type II subunit delta OS=Homo sapiens GN=CAMK2D PE=1 SV=3	HUMAN	0
815	0	0.02	5.995	2.452	0	sp|Q8NA23|WDR31_HUMAN	WD repeat-containing protein 31 OS=Homo sapiens GN=WDR31 PE=2 SV=1	HUMAN	0
815	0	0.01	7.792	1.681	0	RRRRRsp|O60307|MAST3_HUMAN	REVERSED Microtubule-associated serine/threonine-protein kinase 3 OS=Homo sapiens GN=MAST3 PE=1 SV=2	HUMAN	0
815	0	0	7.193	3.248	0	RRRRRsp|Q96A11|G3ST3_HUMAN	REVERSED Galactose-3-O-sulfotransferase 3 OS=Homo sapiens GN=GAL3ST3 PE=1 SV=1	HUMAN	0
815	0	0	9.341	9.341	0	RRRRRtr|H0Y9J2|H0Y9J2_HUMAN	REVERSED Calcium/calmodulin-dependent protein kinase type II subunit delta (Fragment) OS=Homo sapiens GN=CAMK2D PE=1 SV=1	HUMAN	0
816	0.06	0.08	7.256	2.435	0	RRRRRsp|Q92621|NU205_HUMAN	REVERSED Nuclear pore complex protein Nup205 OS=Homo sapiens GN=NUP205 PE=1 SV=3	HUMAN	0	0.847227	0.757509	2.0893	0.401791	1.77011	1.18032	0.729943	2.0893	0.564937	2.48886	0.847227	0.75368	2.0893	0.401791	1.77011	1.25893	0.649404	2.0893	0.60256	2.65461	3.87258	0.178288	2.10863	1.83654	8.09096
817	0.06	0.08	9.14	2.715	0	RRRRRtr|A0A0G2JQF4|A0A0G2JQF4_HUMAN	REVERSED KAT8 regulatory NSL complex subunit 1 OS=Homo sapiens GN=KANSL1 PE=1 SV=1	HUMAN	0	0.937562	0.83585	2.0893	0.448745	1.95884	1.1695	0.616289	3.53183	0.331131	4.13048	1.13763	0.69664	5.64937	0.201372	6.42688	1.03753	0.875431	2.0893	0.496592	2.1677	1.14815	0.635637	2.0893	0.549541	2.39883
817	0	0.08	9.14	2.715	0	RRRRRtr|A0A0G2JNT7|A0A0G2JNT7_HUMAN	REVERSED KAT8 regulatory NSL complex subunit 1 OS=Homo sapiens GN=KANSL1 PE=1 SV=1	HUMAN	0
817	0	0.08	9.149	2.717	0	RRRRRtr|A0A0G2JNB1|A0A0G2JNB1_HUMAN	REVERSED KAT8 regulatory NSL complex subunit 1 OS=Homo sapiens GN=KANSL1 PE=1 SV=1	HUMAN	0
817	0	0.08	9.14	2.715	0	RRRRRsp|Q7Z3B3|KANL1_HUMAN	REVERSED KAT8 regulatory NSL complex subunit 1 OS=Homo sapiens GN=KANSL1 PE=1 SV=2	HUMAN	0
818	0.06	0.08	9.865	2.392	0	RRRRRsp|Q9BRK4|LZTS2_HUMAN	REVERSED Leucine zipper putative tumor suppressor 2 OS=Homo sapiens GN=LZTS2 PE=1 SV=2	HUMAN	0	0.954993	0.946185	2.0893	0.457088	1.99526	1.2942	0.617942	2.0893	0.619441	2.70396	0.895365	0.841669	2.0893	0.428549	1.87068	1.1272	0.796746	2.0893	0.539511	2.35505	0.772681	0.638275	2.0893	0.369828	1.61436
818	0	0.08	9.228	3.523	0	RRRRRsp|Q9Y250|LZTS1_HUMAN	REVERSED Leucine zipper putative tumor suppressor 1 OS=Homo sapiens GN=LZTS1 PE=1 SV=3	HUMAN	0
819	0.06	0.08	15.11	5.556	0	RRRRRsp|P41240|CSK_HUMAN	REVERSED Tyrosine-protein kinase CSK OS=Homo sapiens GN=CSK PE=1 SV=1	HUMAN	0	0.870964	0.636957	1.40605	0.613762	1.22462	1.0666	0.556026	2.14783	0.496592	2.29087	0.744732	0.31107	1.95884	0.376704	1.45881	1.11686	0.829422	1.64437	0.679204	1.85353	0.981748	0.825001	1.41906	0.698232	1.39316
820	0.06	0.08	6.542	2.388	0	RRRRRsp|Q13107|UBP4_HUMAN	REVERSED Ubiquitin carboxyl-terminal hydrolase 4 OS=Homo sapiens GN=USP4 PE=1 SV=3	HUMAN	0	0.903649	0.970225	1.47231	0.613762	1.33045	1.15878	0.675159	1.36773	0.847227	1.58489	1.19124	0.760735	2.26986	0.524807	2.72898	0.92045	0.768045	1.48594	0.619441	1.36773	0.879023	0.620244	1.40605	0.625173	1.23595
821	0.06	0.08	9.414	3.766	0	RRRRRsp|Q9UBM8|MGT4C_HUMAN	REVERSED Alpha-1,3-mannosyl-glycoprotein 4-beta-N-acetylglucosaminyltransferase C OS=Homo sapiens GN=MGAT4C PE=2 SV=2	HUMAN	0	1	0.985505	2.0893	0.47863	2.0893	0.895365	0.832869	2.0893	0.428549	1.87068	0.903649	0.851604	2.0893	0.432514	1.88799	0.879023	0.805392	2.0893	0.420727	1.83654	0.824138	0.721971	2.0893	0.394457	1.72187
821	0	0.08	9.068	4.534	0	RRRRRtr|F8VWY2|F8VWY2_HUMAN	REVERSED Alpha-1,3-mannosyl-glycoprotein 4-beta-N-acetylglucosaminyltransferase C (Fragment) OS=Homo sapiens GN=MGAT4C PE=4 SV=6	HUMAN	0
821	0	0.01	11.66	4.404	0	sp|Q9Y570|PPME1_HUMAN	Protein phosphatase methylesterase 1 OS=Homo sapiens GN=PPME1 PE=1 SV=3	HUMAN	0
821	0	0	8.046	3.592	0	RRRRRsp|Q5H9M0|MUML1_HUMAN	REVERSED PWWP domain-containing protein MUM1L1 OS=Homo sapiens GN=MUM1L1 PE=2 SV=1	HUMAN	0
821	0	0	12.46	2.609	0	RRRRRsp|Q9GZM8|NDEL1_HUMAN	REVERSED Nuclear distribution protein nudE-like 1 OS=Homo sapiens GN=NDEL1 PE=1 SV=1	HUMAN	0
821	0	0	19.39	2.551	0	RRRRRtr|J3QRZ1|J3QRZ1_HUMAN	REVERSED Nuclear distribution protein nudE-like 1 (Fragment) OS=Homo sapiens GN=NDEL1 PE=1 SV=1	HUMAN	0
821	0	0	9.665	3.346	0	RRRRRtr|A6NIZ0|A6NIZ0_HUMAN	REVERSED Nuclear distribution protein nudE-like 1 OS=Homo sapiens GN=NDEL1 PE=1 SV=4	HUMAN	0
822	0.06	0.08	7.975	1.534	0	sp|Q8NFH4|NUP37_HUMAN	Nucleoporin Nup37 OS=Homo sapiens GN=NUP37 PE=1 SV=1	HUMAN	0	0.751623	0.279816	1.39316	0.539511	1.04713	1	0.969874	1.38038	0.724436	1.38038	0.731139	0.251998	1.48594	0.49204	1.08643	0.963829	0.887205	1.6293	0.591562	1.57036	0.870964	0.571015	1.38038	0.630957	1.20226
822	0.04	0.04	7.635	1.497	0	sp|P81408|F189B_HUMAN	Protein FAM189B OS=Homo sapiens GN=FAM189B PE=1 SV=2	HUMAN	0
822	0.04	0.04	7.077	3.077	0	tr|D6RD59|D6RD59_HUMAN	Protein FAM189B (Fragment) OS=Homo sapiens GN=FAM189B PE=1 SV=1	HUMAN	0
822	0	0.07	9.841	3.618	0	RRRRRsp|Q96QF7|ACRC_HUMAN	REVERSED Acidic repeat-containing protein OS=Homo sapiens GN=ACRC PE=2 SV=1	HUMAN	0
822	0	0.07	7.692	2.404	0	tr|F8VTY2|F8VTY2_HUMAN	Nucleoporin Nup37 (Fragment) OS=Homo sapiens GN=NUP37 PE=1 SV=6	HUMAN	0
822	0	0.01	4.613	2.399	0	tr|A0A087WXV6|A0A087WXV6_HUMAN	OTU domain-containing protein 5 OS=Homo sapiens GN=OTUD5 PE=1 SV=1	HUMAN	0
822	0	0.01	4.378	2.277	0	sp|Q96G74|OTUD5_HUMAN	OTU domain-containing protein 5 OS=Homo sapiens GN=OTUD5 PE=1 SV=1	HUMAN	0
822	0	0.01	4.73	2.928	0	tr|H7BZQ3|H7BZQ3_HUMAN	OTU domain-containing protein 5 (Fragment) OS=Homo sapiens GN=OTUD5 PE=1 SV=1	HUMAN	0
822	0	0	8.615	4.615	0	sp|P10914|IRF1_HUMAN	Interferon regulatory factor 1 OS=Homo sapiens GN=IRF1 PE=1 SV=2	HUMAN	0
823	0.06	0.08	13.86	3.614	0	tr|U3KQK0|U3KQK0_HUMAN	Histone H2B OS=Homo sapiens GN=HIST1H2BN PE=1 SV=1	HUMAN	0	0.990832	0.994228	2.0893	0.474242	2.07014	0.963829	0.94915	2.0893	0.461318	2.01372	0.824138	0.724462	2.0893	0.394457	1.72187	0.801678	0.682743	2.0893	0.383707	1.67494	0.847227	0.758599	2.0893	0.405509	1.77011
823	0	0.09	10.1	2.437	0	tr|F8W7U0|F8W7U0_HUMAN	Intersectin-1 OS=Homo sapiens GN=ITSN1 PE=1 SV=1	HUMAN	0
823	0	0.09	10.95	2.737	0	tr|A8CTZ0|A8CTZ0_HUMAN	Intersectin 1 short form variant 13 OS=Homo sapiens GN=ITSN1 PE=1 SV=1	HUMAN	0
823	0	0.08	18.25	4.762	0	tr|B2R4S9|B2R4S9_HUMAN	Histone H2B OS=Homo sapiens GN=HIST1H2BE PE=2 SV=1	HUMAN	0
823	0	0.08	18.25	4.762	0	sp|Q99880|H2B1L_HUMAN	Histone H2B type 1-L OS=Homo sapiens GN=HIST1H2BL PE=1 SV=3	HUMAN	0
823	0	0.08	18.25	4.762	0	sp|Q99877|H2B1N_HUMAN	Histone H2B type 1-N OS=Homo sapiens GN=HIST1H2BN PE=1 SV=3	HUMAN	0
823	0	0.08	18.25	4.762	0	sp|Q93079|H2B1H_HUMAN	Histone H2B type 1-H OS=Homo sapiens GN=HIST1H2BH PE=1 SV=3	HUMAN	0
823	0	0.08	18.25	4.762	0	sp|Q8N257|H2B3B_HUMAN	Histone H2B type 3-B OS=Homo sapiens GN=HIST3H2BB PE=1 SV=3	HUMAN	0
823	0	0.08	18.25	4.762	0	sp|Q5QNW6|H2B2F_HUMAN	Histone H2B type 2-F OS=Homo sapiens GN=HIST2H2BF PE=1 SV=3	HUMAN	0
823	0	0.08	18.25	4.762	0	sp|Q16778|H2B2E_HUMAN	Histone H2B type 2-E OS=Homo sapiens GN=HIST2H2BE PE=1 SV=3	HUMAN	0
823	0	0.08	18.25	4.762	0	sp|P62807|H2B1C_HUMAN	Histone H2B type 1-C/E/F/G/I OS=Homo sapiens GN=HIST1H2BC PE=1 SV=4	HUMAN	0
823	0	0.08	18.25	4.762	0	sp|P58876|H2B1D_HUMAN	Histone H2B type 1-D OS=Homo sapiens GN=HIST1H2BD PE=1 SV=2	HUMAN	0
823	0	0.08	18.25	4.762	0	sp|P33778|H2B1B_HUMAN	Histone H2B type 1-B OS=Homo sapiens GN=HIST1H2BB PE=1 SV=2	HUMAN	0
823	0	0.08	18.25	4.762	0	sp|P23527|H2B1O_HUMAN	Histone H2B type 1-O OS=Homo sapiens GN=HIST1H2BO PE=1 SV=3	HUMAN	0
823	0	0.08	18.25	4.762	0	sp|P06899|H2B1J_HUMAN	Histone H2B type 1-J OS=Homo sapiens GN=HIST1H2BJ PE=1 SV=3	HUMAN	0
823	0	0.08	18.25	4.762	0	sp|O60814|H2B1K_HUMAN	Histone H2B type 1-K OS=Homo sapiens GN=HIST1H2BK PE=1 SV=3	HUMAN	0
823	0	0.08	15.08	4.762	0	sp|P57053|H2BFS_HUMAN	Histone H2B type F-S OS=Homo sapiens GN=H2BFS PE=1 SV=2	HUMAN	0
823	0	0	7.692	3.846	0	tr|H0Y523|H0Y523_HUMAN	Intersectin-1 (Fragment) OS=Homo sapiens GN=ITSN1 PE=1 SV=1	HUMAN	0
824	0.06	0.07	7.853	1.832	0	sp|Q9UBX8|B4GT6_HUMAN	Beta-1,4-galactosyltransferase 6 OS=Homo sapiens GN=B4GALT6 PE=1 SV=1	HUMAN	0	0.855067	0.774944	2.0893	0.409261	1.78649	1.02802	0.942452	2.0893	0.49204	2.14783	0.895365	0.842437	2.0893	0.428549	1.87068	1.1695	0.740053	2.0893	0.559758	2.44343	1.1695	0.746468	2.0893	0.559758	2.44343
824	0	0.07	9.859	9.859	0	tr|J3QQY9|J3QQY9_HUMAN	Beta-1,4-galactosyltransferase 6 (Fragment) OS=Homo sapiens GN=B4GALT6 PE=4 SV=6	HUMAN	0
825	0.06	0.07	3.831	2.218	0	RRRRRsp|Q96SL8|FIZ1_HUMAN	REVERSED Flt3-interacting zinc finger protein 1 OS=Homo sapiens GN=FIZ1 PE=1 SV=2	HUMAN	0	1.03753	0.940608	1.38038	0.751623	1.43219	0.855067	0.649378	1.38038	0.619441	1.18032	0.772681	0.476546	1.38038	0.559758	1.0666	0.824138	0.568324	1.38038	0.597035	1.13763	1.00925	0.929584	1.38038	0.731139	1.39316
826	0.06	0.07	5.941	5.941	0	tr|H7C1A3|H7C1A3_HUMAN	Fibulin-2 (Fragment) OS=Homo sapiens GN=FBLN2 PE=1 SV=1	HUMAN	0	0.831764	0.732095	2.0893	0.398107	1.7378	0.887156	0.824657	2.0893	0.42462	1.85353	0.549541	0.372128	2.0893	0.260615	1.14815	1.01859	0.961342	2.0893	0.487529	2.12814	1.30617	0.61305	2.10863	0.619441	2.72898
826	0	0.04	11.41	1.947	0	tr|F5GXR6|F5GXR6_HUMAN	Unconventional myosin-XVIIIb OS=Homo sapiens GN=MYO18B PE=1 SV=1	HUMAN	0
826	0	0.04	11.41	1.948	0	tr|A0A075B6F5|A0A075B6F5_HUMAN	Unconventional myosin-XVIIIb OS=Homo sapiens GN=MYO18B PE=1 SV=1	HUMAN	0
826	0	0.04	11.41	1.948	0	sp|Q8IUG5|MY18B_HUMAN	Unconventional myosin-XVIIIb OS=Homo sapiens GN=MYO18B PE=1 SV=1	HUMAN	0
826	0	0.02	11.28	2.256	0	tr|F5H6I8|F5H6I8_HUMAN	Unconventional myosin-XVIIIb OS=Homo sapiens GN=MYO18B PE=1 SV=1	HUMAN	0
827	0.06	0.07	3.297	1.832	0	RRRRRsp|P51504|ZNF80_HUMAN	REVERSED Zinc finger protein 80 OS=Homo sapiens GN=ZNF80 PE=2 SV=2	HUMAN	0	0.698232	0.605139	4.05509	0.172187	2.83139	0.954993	0.950103	3.43558	0.277971	3.28095	0.946237	0.963103	3.59749	0.263027	3.40408	0.981748	0.807956	8.09096	0.121339	7.94328	1.04713	0.739025	6.36796	0.164437	6.66807
827	0	0.15	7.552	2.801	0	sp|Q14156|EFR3A_HUMAN	Protein EFR3 homolog A OS=Homo sapiens GN=EFR3A PE=1 SV=2	HUMAN	0
827	0	0	8.67	2.093	0	RRRRRsp|O96005|CLPT1_HUMAN	REVERSED Cleft lip and palate transmembrane protein 1 OS=Homo sapiens GN=CLPTM1 PE=1 SV=1	HUMAN	0
827	0	0	6.565	1.524	0	RRRRRsp|O75969|AKAP3_HUMAN	REVERSED A-kinase anchor protein 3 OS=Homo sapiens GN=AKAP3 PE=1 SV=2	HUMAN	0
827	0	0	9.794	4.639	0	tr|E7EW39|E7EW39_HUMAN	Proton-coupled amino acid transporter 1 OS=Homo sapiens GN=SLC36A1 PE=1 SV=1	HUMAN	0
827	0	0	8.553	3.289	0	RRRRRtr|K7EJ16|K7EJ16_HUMAN	REVERSED Cleft lip and palate transmembrane protein 1 (Fragment) OS=Homo sapiens GN=CLPTM1 PE=1 SV=1	HUMAN	0
831	0	0.06	12.99	4.545	0	tr|D6RF95|D6RF95_HUMAN	Long-chain-fatty-acid--CoA ligase 4 (Fragment) OS=Homo sapiens GN=ACSL4 PE=1 SV=1	HUMAN	0
831	0	0.06	11.9	5.556	0	tr|D6RFW9|D6RFW9_HUMAN	Long-chain-fatty-acid--CoA ligase 4 (Fragment) OS=Homo sapiens GN=ACSL4 PE=1 SV=1	HUMAN	0
831	0	0.06	11.72	5.469	0	tr|D6RDA8|D6RDA8_HUMAN	Long-chain-fatty-acid--CoA ligase 4 (Fragment) OS=Homo sapiens GN=ACSL4 PE=1 SV=1	HUMAN	0
831	0	0.06	10.34	4.828	0	tr|D6RD96|D6RD96_HUMAN	Long-chain-fatty-acid--CoA ligase 4 (Fragment) OS=Homo sapiens GN=ACSL4 PE=1 SV=1	HUMAN	0
833	0	0.34	10.56	3.465	0	sp|Q8N9R8|SCAI_HUMAN	Protein SCAI OS=Homo sapiens GN=SCAI PE=1 SV=2	HUMAN	0
833	0	0.01	11.22	3.265	0	tr|Q3SXZ0|Q3SXZ0_HUMAN	C9orf126 protein OS=Homo sapiens GN=C9orf126 PE=1 SV=1	HUMAN	0
836	0	0.04	11.09	3.571	0	sp|P36894|BMR1A_HUMAN	Bone morphogenetic protein receptor type-1A OS=Homo sapiens GN=BMPR1A PE=1 SV=2	HUMAN	0
836	0	0.03	5.412	0.738	0	RRRRRsp|Q8NFW1|COMA1_HUMAN	REVERSED Collagen alpha-1(XXII) chain OS=Homo sapiens GN=COL22A1 PE=2 SV=2	HUMAN	0
836	0	0.02	3.544	1.336	0	sp|Q14766|LTBP1_HUMAN	Latent-transforming growth factor beta-binding protein 1 OS=Homo sapiens GN=LTBP1 PE=1 SV=4	HUMAN	0
836	0	0.02	7.918	0	0	RRRRRsp|Q8ND76|CCNY_HUMAN	REVERSED Cyclin-Y OS=Homo sapiens GN=CCNY PE=1 SV=2	HUMAN	0
836	0	0.02	4.735	0	0	RRRRRsp|Q8N7R7|CCYL1_HUMAN	REVERSED Cyclin-Y-like protein 1 OS=Homo sapiens GN=CCNYL1 PE=1 SV=2	HUMAN	0
836	0	0.01	11.76	3.39	0	RRRRRsp|Q9H3U1|UN45A_HUMAN	REVERSED Protein unc-45 homolog A OS=Homo sapiens GN=UNC45A PE=1 SV=1	HUMAN	0
836	0	0.01	8.522	3.652	0	RRRRRsp|Q8TDW4|ST7L_HUMAN	REVERSED Suppressor of tumorigenicity 7 protein-like OS=Homo sapiens GN=ST7L PE=2 SV=1	HUMAN	0
836	0	0.01	3.474	0.9608	0	tr|E7EV71|E7EV71_HUMAN	Latent-transforming growth factor beta-binding protein 1 OS=Homo sapiens GN=LTBP1 PE=1 SV=2	HUMAN	0
836	0	0.01	8.765	0.996	0	sp|O00238|BMR1B_HUMAN	Bone morphogenetic protein receptor type-1B OS=Homo sapiens GN=BMPR1B PE=1 SV=1	HUMAN	0
836	0	0.01	2.261	0.2261	0	tr|G3V511|G3V511_HUMAN	Latent-transforming growth factor beta-binding protein 2 OS=Homo sapiens GN=LTBP2 PE=1 SV=1	HUMAN	0
836	0	0.01	2.251	0.2251	0	tr|G3V3X5|G3V3X5_HUMAN	Latent-transforming growth factor beta-binding protein 2 OS=Homo sapiens GN=LTBP2 PE=1 SV=1	HUMAN	0
836	0	0.01	2.91	0.9701	0	tr|C9JD84|C9JD84_HUMAN	Latent-transforming growth factor beta-binding protein 1 OS=Homo sapiens GN=LTBP1 PE=1 SV=1	HUMAN	0
836	0	0.01	2.197	0.2197	0	sp|Q14767|LTBP2_HUMAN	Latent-transforming growth factor beta-binding protein 2 OS=Homo sapiens GN=LTBP2 PE=1 SV=3	HUMAN	0
836	0	0	12.9	3.226	0	RRRRRsp|P04040|CATA_HUMAN	REVERSED Catalase OS=Homo sapiens GN=CAT PE=1 SV=3	HUMAN	0
836	0	0	8.448	1.552	0	sp|P51654|GPC3_HUMAN	Glypican-3 OS=Homo sapiens GN=GPC3 PE=1 SV=1	HUMAN	0
837	0.05	0.14	6.358	2.833	0	sp|Q9NTI5|PDS5B_HUMAN	Sister chromatid cohesion protein PDS5 homolog B OS=Homo sapiens GN=PDS5B PE=1 SV=1	HUMAN	0	0.972747	0.967226	2.0893	0.465586	2.03236	1.0666	0.879872	2.0893	0.510505	2.22844	0.801678	0.688349	2.10863	0.383707	1.69044	0.963829	0.950934	2.0893	0.461318	2.01372	0.751623	0.611914	2.10863	0.359749	1.58489
838	0.05	0.13	6.01	1.579	0	sp|Q86WI1|PKHL1_HUMAN	Fibrocystin-L OS=Homo sapiens GN=PKHD1L1 PE=2 SV=2	HUMAN	0	3.46737	0.00120851	3.63078	0.954993	20.893	1.8197	0.00190023	4.61318	0.394457	10	1.34276	0.00191208	3.76704	0.356451	7.51623	1.05682	0.00244241	3.90841	0.270396	5.59758	2.03236	0.00154543	4.69894	0.432514	11.1686
839	0	0.08	10.21	4.038	0	tr|A1A4Z1|A1A4Z1_HUMAN	IQ and ubiquitin-like domain-containing protein OS=Homo sapiens GN=IQUB PE=2 SV=1	HUMAN	0
840	0.05	0.1	11.92	2.878	0	RRRRRsp|Q8TC59|PIWL2_HUMAN	REVERSED Piwi-like protein 2 OS=Homo sapiens GN=PIWIL2 PE=1 SV=1	HUMAN	0	1	0.974348	1.77011	0.564937	1.77011	0.972747	0.785862	1.97697	0.49204	1.92309	1.01859	0.918408	1.52757	0.666807	1.55597	0.92045	0.624427	1.38038	0.666807	1.27057	0.855067	0.342194	1.38038	0.619441	1.18032
844	0.05	0.07	8.515	2.492	0	sp|O94829|IPO13_HUMAN	Importin-13 OS=Homo sapiens GN=IPO13 PE=1 SV=3	HUMAN	0	0.831764	0.728435	2.0893	0.398107	1.7378	0.704693	0.551098	2.0893	0.337287	1.47231	1.1272	0.795122	2.0893	0.539511	2.35505	0.77983	0.634267	2.0893	0.369828	1.6293	0.685488	0.509944	2.10863	0.328095	1.44544
844	0	0.01	6.112	1.019	0	RRRRRsp|Q6P1L5|F117B_HUMAN	REVERSED Protein FAM117B OS=Homo sapiens GN=FAM117B PE=1 SV=2	HUMAN	0
845	0.05	0.07	6.675	1.374	0	RRRRRtr|E7EVD6|E7EVD6_HUMAN	REVERSED Protein ADGRL3 OS=Homo sapiens GN=ADGRL3 PE=1 SV=1	HUMAN	0	1.19124	0.212492	1.28233	0.928966	1.52757	0.824138	0.312064	1.38038	0.591562	1.13763	1.01859	0.630101	1.20226	0.847227	1.22462	0.847227	0.453757	1.43219	0.586138	1.21339	1.14815	0.312385	1.25893	0.912011	1.45881
845	0	0.07	6.456	1.329	0	RRRRRtr|E7EUW2|E7EUW2_HUMAN	REVERSED Protein ADGRL3 OS=Homo sapiens GN=ADGRL3 PE=1 SV=1	HUMAN	0
845	0	0.07	6.493	1.337	0	RRRRRtr|E7ETE3|E7ETE3_HUMAN	REVERSED Protein ADGRL3 OS=Homo sapiens GN=ADGRL3 PE=1 SV=1	HUMAN	0
845	0	0.07	6.454	1.397	0	RRRRRtr|E9PBG4|E9PBG4_HUMAN	REVERSED Protein ADGRL3 OS=Homo sapiens GN=ADGRL3 PE=1 SV=1	HUMAN	0
845	0	0.07	7.303	1.565	0	RRRRRtr|E7EX52|E7EX52_HUMAN	REVERSED Protein ADGRL3 OS=Homo sapiens GN=ADGRL3 PE=1 SV=1	HUMAN	0
845	0	0.07	6.415	1.389	0	RRRRRtr|E7EW95|E7EW95_HUMAN	REVERSED Protein ADGRL3 OS=Homo sapiens GN=ADGRL3 PE=1 SV=1	HUMAN	0
845	0	0.07	7.492	1.606	0	RRRRRtr|E7EUP0|E7EUP0_HUMAN	REVERSED Protein ADGRL3 OS=Homo sapiens GN=ADGRL3 PE=1 SV=1	HUMAN	0
845	0	0.07	7.544	1.617	0	RRRRRtr|E7ESV6|E7ESV6_HUMAN	REVERSED Protein ADGRL3 OS=Homo sapiens GN=ADGRL3 PE=1 SV=1	HUMAN	0
845	0	0.07	7.254	1.554	0	RRRRRtr|E7EN28|E7EN28_HUMAN	REVERSED Protein ADGRL3 OS=Homo sapiens GN=ADGRL3 PE=1 SV=1	HUMAN	0
845	0	0.07	7.3	1.648	0	RRRRRtr|E7ES20|E7ES20_HUMAN	REVERSED Protein ADGRL3 OS=Homo sapiens GN=ADGRL3 PE=1 SV=1	HUMAN	0
845	0	0.07	7.249	1.637	0	RRRRRtr|E7ENK1|E7ENK1_HUMAN	REVERSED Protein ADGRL3 OS=Homo sapiens GN=ADGRL3 PE=1 SV=1	HUMAN	0
845	0	0.07	7.555	1.706	0	RRRRRtr|E7EMR3|E7EMR3_HUMAN	REVERSED Protein ADGRL3 OS=Homo sapiens GN=ADGRL3 PE=1 SV=1	HUMAN	0
845	0	0.07	6.427	1.451	0	RRRRRsp|Q9HAR2|LPHN3_HUMAN	REVERSED Latrophilin-3 OS=Homo sapiens GN=LPHN3 PE=1 SV=2	HUMAN	0
846	0.05	0.07	14.07	5.528	0	sp|P27930|IL1R2_HUMAN	Interleukin-1 receptor type 2 OS=Homo sapiens GN=IL1R2 PE=1 SV=1	HUMAN	0	1.27057	0.137981	1.40605	0.903649	1.78649	0.972747	0.962882	1.64437	0.591562	1.59956	1.00925	0.832385	1.55597	0.648634	1.57036	1.03753	0.807936	1.83654	0.564937	1.90546	1.10662	0.598503	1.75388	0.630957	1.94089
846	0	0.07	18.78	9.607	0	tr|C9JNR0|C9JNR0_HUMAN	Interleukin-1 receptor type 2 (Fragment) OS=Homo sapiens GN=IL1R2 PE=1 SV=1	HUMAN	0
847	0.05	0.07	11.65	3.56	0	sp|Q15785|TOM34_HUMAN	Mitochondrial import receptor subunit TOM34 OS=Homo sapiens GN=TOMM34 PE=1 SV=2	HUMAN	0	0.816582	0.705172	1.39316	0.586138	1.13763	1.19124	0.632437	1.38038	0.862979	1.64437	1.20226	0.626384	1.38038	0.870964	1.65959	1.05682	0.81678	1.38038	0.765597	1.45881	0.887156	0.690374	1.38038	0.642688	1.22462
848	0.05	0.07	8.14	5.814	0	RRRRRtr|B4E3H9|B4E3H9_HUMAN	REVERSED Granulysin OS=Homo sapiens GN=GNLY PE=1 SV=1	HUMAN	0	0.765597	0.627463	2.0893	0.363078	1.59956	1.03753	0.920157	2.0893	0.496592	2.1677	0.794328	0.677447	2.10863	0.380189	1.67494	1.10662	0.82685	2.0893	0.529663	2.31206	1.88799	0.346234	2.0893	0.903649	3.98107
848	0	0.07	9.655	6.897	0	RRRRRsp|P22749|GNLY_HUMAN	REVERSED Granulysin OS=Homo sapiens GN=GNLY PE=1 SV=3	HUMAN	0
849	0.05	0.06	6.643	1.287	0	RRRRRtr|E9PBC6|E9PBC6_HUMAN	REVERSED Transforming acidic coiled-coil-containing protein 2 OS=Homo sapiens GN=TACC2 PE=1 SV=1	HUMAN	0	0.954993	0.884053	1.38038	0.691831	1.31826	0.847227	0.490961	1.80302	0.465586	1.52757	0.809096	0.352624	3.76704	0.214783	3.04789	0.879023	0.597648	1.90546	0.461318	1.67494	1.02802	0.839948	3.25087	0.316228	3.34195
849	0	0.06	6.479	1.255	0	RRRRRsp|O95359|TACC2_HUMAN	REVERSED Transforming acidic coiled-coil-containing protein 2 OS=Homo sapiens GN=TACC2 PE=1 SV=3	HUMAN	0
849	0	0.06	6.617	1.309	0	RRRRRtr|E7EMZ9|E7EMZ9_HUMAN	REVERSED Transforming acidic coiled-coil-containing protein 2 OS=Homo sapiens GN=TACC2 PE=1 SV=1	HUMAN	0
850	0.05	0.06	8.592	1.551	0	sp|Q9NTN9|SEM4G_HUMAN	Semaphorin-4G OS=Homo sapiens GN=SEMA4G PE=1 SV=1	HUMAN	0	1	0.985654	2.0893	0.47863	2.0893	0.672977	0.505428	2.10863	0.322107	1.41906	1.27057	0.639615	2.0893	0.608135	2.65461	1.18032	0.732092	2.0893	0.564937	2.46604	1.38038	0.554144	2.0893	0.660693	2.88403
850	0.03	0.04	8.283	3.601	0	sp|Q9C0C4|SEM4C_HUMAN	Semaphorin-4C OS=Homo sapiens GN=SEMA4C PE=1 SV=2	HUMAN	0
850	0	0.06	10.54	2.49	0	tr|E5RFG2|E5RFG2_HUMAN	Semaphorin-4G (Fragment) OS=Homo sapiens GN=SEMA4G PE=1 SV=1	HUMAN	0
851	0	0.05	6.452	2.765	0	RRRRRtr|H7C1L9|H7C1L9_HUMAN	REVERSED E3 ubiquitin-protein ligase TRIP12 (Fragment) OS=Homo sapiens GN=TRIP12 PE=1 SV=1	HUMAN	0
851	0	0.01	12.57	1.414	0	sp|Q13972|RGRF1_HUMAN	Ras-specific guanine nucleotide-releasing factor 1 OS=Homo sapiens GN=RASGRF1 PE=1 SV=2	HUMAN	0
852	0.05	0.06	13.85	4.986	0	RRRRRsp|Q6PF05|TT23L_HUMAN	REVERSED Tetratricopeptide repeat protein 23-like OS=Homo sapiens GN=TTC23L PE=1 SV=2	HUMAN	0	0.990832	0.993004	2.0893	0.474242	2.07014	2.85759	0.226128	2.10863	1.35519	5.97035	1.30617	0.606352	2.0893	0.625173	2.75423	1.2942	0.617284	2.0893	0.619441	2.72898	1.1272	0.796071	2.0893	0.539511	2.35505
853	0.05	0.06	16.67	11.24	0	RRRRRsp|Q9NSE2|CISH_HUMAN	REVERSED Cytokine-inducible SH2-containing protein OS=Homo sapiens GN=CISH PE=1 SV=1	HUMAN	0
854	0.05	0.06	10.87	1.182	0	sp|P11474|ERR1_HUMAN	Steroid hormone receptor ERR1 OS=Homo sapiens GN=ESRRA PE=1 SV=3	HUMAN	0	0.954993	0.790868	1.38038	0.691831	1.31826	0.990832	0.954934	1.38038	0.717794	1.36773	0.990832	0.997954	1.40605	0.704693	1.39316	0.990832	0.556692	3.63078	0.272898	3.59749	1.15878	0.418841	2.01372	0.57544	2.33346
855	0.05	0.06	13	4.693	0	RRRRRsp|Q9Y6Z7|COL10_HUMAN	REVERSED Collectin-10 OS=Homo sapiens GN=COLEC10 PE=2 SV=2	HUMAN	0	0.990832	0.959618	1.24738	0.794328	1.23595	1.10662	0.863673	1.23595	0.895365	1.38038	1.61436	0.49168	1.24738	1.2942	1.99526	0.981748	0.728002	1.2942	0.758578	1.27057	0.981748	0.700905	1.35519	0.724436	1.33045
855	0.01	0.13	7.619	2.198	0	sp|O96028|NSD2_HUMAN	Histone-lysine N-methyltransferase NSD2 OS=Homo sapiens GN=WHSC1 PE=1 SV=1	HUMAN	0
855	0	0.05	7.393	1.39	0	RRRRRtr|A0A087WYK2|A0A087WYK2_HUMAN	REVERSED Serine/threonine-protein kinase WNK3 OS=Homo sapiens GN=WNK3 PE=1 SV=1	HUMAN	0
855	0	0.04	7.167	1.389	0	RRRRRsp|Q9BYP7|WNK3_HUMAN	REVERSED Serine/threonine-protein kinase WNK3 OS=Homo sapiens GN=WNK3 PE=1 SV=3	HUMAN	0
855	0	0.01	6.338	4.577	0	tr|H0Y9U6|H0Y9U6_HUMAN	Histone-lysine N-methyltransferase NSD2 (Fragment) OS=Homo sapiens GN=WHSC1 PE=1 SV=1	HUMAN	0
856	0.05	0.06	8.35	3.495	0	RRRRRsp|P05177|CP1A2_HUMAN	REVERSED Cytochrome P450 1A2 OS=Homo sapiens GN=CYP1A2 PE=1 SV=3	HUMAN	0	2.0893	0.309058	2.10863	0.990832	4.36516	1.41906	0.529306	2.10863	0.672977	2.96483	0.928966	0.896839	2.0893	0.444631	1.94089	1.03753	0.922982	2.0893	0.496592	2.1677	0.831764	0.727302	2.0893	0.394457	1.7378
612	0	2.11	6.957	1.792	0.07098	sp|Q96RW7|HMCN1_HUMAN	Hemicentin-1 OS=Homo sapiens GN=HMCN1 PE=1 SV=2	HUMAN	1
699	0.12	2.27	8.152	2.278	0.07992	sp|Q2LD37|K1109_HUMAN	Uncharacterized protein KIAA1109 OS=Homo sapiens GN=KIAA1109 PE=1 SV=2	HUMAN	1	0.963829	0.60935	1.31826	0.731139	1.27057	1.14815	0.319229	1.30617	0.879023	1.49968	1.0666	0.302315	1.39316	0.765597	1.48594	1.04713	0.502888	1.18032	0.887156	1.23595	1.00925	0.708969	1.18032	0.855067	1.19124
676	0	0.05	8.738	2.235	0.08053	sp|Q92736|RYR2_HUMAN	Ryanodine receptor 2 OS=Homo sapiens GN=RYR2 PE=1 SV=3	HUMAN	1
676	0	0.05	8.687	2.162	0.08081	tr|H7BY35|H7BY35_HUMAN	Ryanodine receptor 2 OS=Homo sapiens GN=RYR2 PE=1 SV=2	HUMAN	1
598	0.34	2.65	6.067	1.696	0.08698	sp|Q9NZR2|LRP1B_HUMAN	Low-density lipoprotein receptor-related protein 1B OS=Homo sapiens GN=LRP1B PE=1 SV=2	HUMAN	1	0.724436	0.493849	1.40605	0.432514	1.01859	1.22462	0.876237	1.34276	0.912011	1.8197	1.14815	0.954256	1.49968	0.765597	1.80302	0.772681	0.562273	1.31826	0.510505	1.01859	0.990832	0.962565	1.34276	0.758578	1.33045
598	0	2.65	6.06	1.77	0.09079	tr|A0A087WUR9|A0A087WUR9_HUMAN	Low-density lipoprotein receptor-related protein 1B OS=Homo sapiens GN=LRP1B PE=1 SV=1	HUMAN	1
306	0	2.04	6.935	0.4322	0.09823	RRRRRsp|P58107|EPIPL_HUMAN	REVERSED Epiplakin OS=Homo sapiens GN=EPPK1 PE=1 SV=2	HUMAN	1
306	0	2.05	7.213	0.6093	0.09827	RRRRRtr|A0A087X1U6|A0A087X1U6_HUMAN	REVERSED Epiplakin OS=Homo sapiens GN=EPPK1 PE=1 SV=1	HUMAN	1
306	0	2.05	7.249	0.6123	0.09876	RRRRRtr|A0A075B730|A0A075B730_HUMAN	REVERSED Epiplakin OS=Homo sapiens GN=EPPK1 PE=1 SV=2	HUMAN	1
796	0.01	0.16	6.76	1.385	0.1018	RRRRRsp|Q8NEZ4|KMT2C_HUMAN	REVERSED Histone-lysine N-methyltransferase 2C OS=Homo sapiens GN=KMT2C PE=1 SV=3	HUMAN	1
312	0.02	1.22	5.371	0.7519	0.1074	RRRRRsp|P98164|LRP2_HUMAN	REVERSED Low-density lipoprotein receptor-related protein 2 OS=Homo sapiens GN=LRP2 PE=1 SV=3	HUMAN	1
802	0.06	2.17	7.973	2.285	0.1142	sp|Q12955|ANK3_HUMAN	Ankyrin-3 OS=Homo sapiens GN=ANK3 PE=1 SV=3	HUMAN	1	4.28549	0.623163	3.43558	1.24738	9.28966	5.10505	0.715855	2.35505	2.1677	10.666	0.272898	0.657939	3.0761	0.107647	0.83946	0.387258	0.888279	2.03236	0.180302	0.787046	0.10666	0.550309	9.28966	0.0337287	0.990832
728	0.1	2.31	8.08	2.734	0.1229	RRRRRtr|A0A087WV66|A0A087WV66_HUMAN	REVERSED Antigen KI-67 OS=Homo sapiens GN=MKI67 PE=1 SV=1	HUMAN	1	1.34276	0.269037	2.18776	0.613762	2.93765	1.35519	0.320626	1.19124	1.13763	1.59956	0.912011	0.847734	1.24738	0.731139	1.13763	1.34276	0.369205	1.34276	1	1.78649	1.05682	0.925943	2.18776	0.483059	2.31206
728	0	2.31	8.077	2.733	0.1229	RRRRRsp|P46013|KI67_HUMAN	REVERSED Antigen KI-67 OS=Homo sapiens GN=MKI67 PE=1 SV=2	HUMAN	1
782	0	0.05	6.935	2.074	0.1238	RRRRRsp|Q6ZRS2|SRCAP_HUMAN	REVERSED Helicase SRCAP OS=Homo sapiens GN=SRCAP PE=1 SV=3	HUMAN	1
306	0	2.04	7.834	1.769	0.1264	RRRRRsp|Q01484|ANK2_HUMAN	REVERSED Ankyrin-2 OS=Homo sapiens GN=ANK2 PE=1 SV=4	HUMAN	1
855	0	0.03	5.972	1.801	0.1264	RRRRRsp|Q5T1H1|EYS_HUMAN	REVERSED Protein eyes shut homolog OS=Homo sapiens GN=EYS PE=1 SV=5	HUMAN	1
306	0	2.04	7.645	1.784	0.1274	RRRRRtr|I6L894|I6L894_HUMAN	REVERSED Ankyrin-2 OS=Homo sapiens GN=ANK2 PE=1 SV=1	HUMAN	1
855	0	2.1	8.264	1.986	0.1281	RRRRRsp|P24043|LAMA2_HUMAN	REVERSED Laminin subunit alpha-2 OS=Homo sapiens GN=LAMA2 PE=1 SV=4	HUMAN	1
855	0	2.1	8.267	1.987	0.1282	RRRRRtr|A0A087WX80|A0A087WX80_HUMAN	REVERSED Laminin subunit alpha-2 OS=Homo sapiens GN=LAMA2 PE=1 SV=1	HUMAN	1
855	0	2.1	8.531	1.988	0.1283	RRRRRtr|A0A087WYF1|A0A087WYF1_HUMAN	REVERSED Laminin subunit alpha-2 OS=Homo sapiens GN=LAMA2 PE=1 SV=1	HUMAN	1
782	0	0.05	6.911	2.064	0.131	RRRRRtr|A0A0C4DFX4|A0A0C4DFX4_HUMAN	REVERSED Uncharacterized protein (Fragment) OS=Homo sapiens GN=SRCAP PE=1 SV=1	HUMAN	1
782	0	0.04	6.833	2.255	0.1346	RRRRRtr|A0A0A0MS59|A0A0A0MS59_HUMAN	REVERSED Helicase SRCAP OS=Homo sapiens GN=SRCAP PE=1 SV=1	HUMAN	1
796	0	0.06	8.815	1.081	0.1351	RRRRRsp|O43149|ZZEF1_HUMAN	REVERSED Zinc finger ZZ-type and EF-hand domain-containing protein 1 OS=Homo sapiens GN=ZZEF1 PE=1 SV=6	HUMAN	1
511	0.02	0.29	11.29	2.652	0.1426	RRRRRsp|Q0VDD8|DYH14_HUMAN	REVERSED Dynein heavy chain 14, axonemal OS=Homo sapiens GN=DNAH14 PE=2 SV=3	HUMAN	1
667	0	2.03	8.592	1.737	0.1551	sp|P49792|RBP2_HUMAN	E3 SUMO-protein ligase RanBP2 OS=Homo sapiens GN=RANBP2 PE=1 SV=2	HUMAN	1
727	0	0.27	6.711	1.868	0.1583	RRRRRsp|Q96L91|EP400_HUMAN	REVERSED E1A-binding protein p400 OS=Homo sapiens GN=EP400 PE=1 SV=4	HUMAN	1
785	0	0.13	8.354	1.744	0.1622	tr|A0A087WXK5|A0A087WXK5_HUMAN	ATP-binding cassette sub-family A member 2 OS=Homo sapiens GN=ABCA2 PE=1 SV=1	HUMAN	1
797	0	2.05	11.63	2.62	0.1637	sp|Q96JI7|SPTCS_HUMAN	Spatacsin OS=Homo sapiens GN=SPG11 PE=1 SV=3	HUMAN	1
681	0	0.18	8.358	2.065	0.1639	sp|Q8NFC6|BD1L1_HUMAN	Biorientation of chromosomes in cell division protein 1-like 1 OS=Homo sapiens GN=BOD1L1 PE=1 SV=2	HUMAN	1
785	0.07	0.13	8.621	1.765	0.1642	tr|J3QSS3|J3QSS3_HUMAN	ATP-binding cassette sub-family A member 2 OS=Homo sapiens GN=ABCA2 PE=1 SV=2	HUMAN	1	1.1695	0.396805	1.39316	0.83946	1.6293	1.05682	0.414334	1.19124	0.887156	1.27057	1.24738	0.762422	2.1677	0.57544	2.70396	1.19124	0.408686	1.52757	0.77983	1.83654	1.33045	0.355891	1.47231	0.903649	1.95884
785	0	0.13	8.624	1.766	0.1643	sp|Q9BZC7|ABCA2_HUMAN	ATP-binding cassette sub-family A member 2 OS=Homo sapiens GN=ABCA2 PE=1 SV=3	HUMAN	1
797	0	0.03	9.393	2.589	0.1659	RRRRRsp|O94915|FRYL_HUMAN	REVERSED Protein furry homolog-like OS=Homo sapiens GN=FRYL PE=1 SV=2	HUMAN	1
797	0	2.08	10.87	3.445	0.1689	sp|O43149|ZZEF1_HUMAN	Zinc finger ZZ-type and EF-hand domain-containing protein 1 OS=Homo sapiens GN=ZZEF1 PE=1 SV=6	HUMAN	1
567	0.17	0.21	8.707	1.422	0.1724	sp|Q9NSI6|BRWD1_HUMAN	Bromodomain and WD repeat-containing protein 1 OS=Homo sapiens GN=BRWD1 PE=1 SV=4	HUMAN	1	0.349945	0.00626133	4.69894	0.077983	1.64437	0.42462	0.300987	3.0761	0.0570164	1.30617	2.14783	0.170573	4.48745	0.47863	9.81748	0.855067	0.651857	4.40555	0.195884	3.76704	0.608135	0.38572	4.44631	0.125893	2.70396
664	0.17	0.21	8.707	1.422	0.1724	sp|Q9NSI6|BRWD1_HUMAN	Bromodomain and WD repeat-containing protein 1 OS=Homo sapiens GN=BRWD1 PE=1 SV=4	HUMAN	1	0.349945	0.00626133	4.69894	0.077983	1.64437	0.42462	0.300987	3.0761	0.0570164	1.30617	2.14783	0.170573	4.48745	0.47863	9.81748	0.855067	0.651857	4.40555	0.195884	3.76704	0.608135	0.38572	4.44631	0.125893	2.70396
784	0.07	0.15	8.926	2.199	0.1725	sp|Q13023|AKAP6_HUMAN	A-kinase anchor protein 6 OS=Homo sapiens GN=AKAP6 PE=1 SV=3	HUMAN	1	0.862979	0.256234	1.40605	0.613762	1.21339	0.870964	0.438327	1.1695	0.744732	1.01859	0.954993	0.997413	1.34276	0.711214	1.28233	0.954993	0.842881	1.28233	0.744732	1.22462	0.928966	0.560423	1.30617	0.711214	1.21339
797	0	2.05	11.39	2.649	0.1766	tr|C4B7M2|C4B7M2_HUMAN	Spatacsin OS=Homo sapiens GN=SPG11 PE=1 SV=1	HUMAN	1
822	0	2.03	5.068	1.131	0.181	sp|Q71F56|MD13L_HUMAN	Mediator of RNA polymerase II transcription subunit 13-like OS=Homo sapiens GN=MED13L PE=1 SV=1	HUMAN	1
796	0	0.03	7.252	1.534	0.186	RRRRRsp|Q5THK1|PR14L_HUMAN	REVERSED Protein PRR14L OS=Homo sapiens GN=PRR14L PE=1 SV=1	HUMAN	1
312	0	2.08	9.707	2.246	0.1903	RRRRRsp|Q99973|TEP1_HUMAN	REVERSED Telomerase protein component 1 OS=Homo sapiens GN=TEP1 PE=1 SV=2	HUMAN	1
312	0.04	0.82	6.262	1.498	0.1921	sp|O75179|ANR17_HUMAN	Ankyrin repeat domain-containing protein 17 OS=Homo sapiens GN=ANKRD17 PE=1 SV=3	HUMAN	1
567	0	0.02	9.899	3.139	0.1931	sp|Q9P2D3|HTR5B_HUMAN	HEAT repeat-containing protein 5B OS=Homo sapiens GN=HEATR5B PE=1 SV=2	HUMAN	1
312	0.04	0.81	6.766	2.006	0.1967	sp|Q8IWZ3|ANKH1_HUMAN	Ankyrin repeat and KH domain-containing protein 1 OS=Homo sapiens GN=ANKHD1 PE=1 SV=1	HUMAN	1
796	0	0.3	8.183	2.321	0.1967	RRRRRsp|Q8IWZ3|ANKH1_HUMAN	REVERSED Ankyrin repeat and KH domain-containing protein 1 OS=Homo sapiens GN=ANKHD1 PE=1 SV=1	HUMAN	1
312	0	1.17	8.965	2.658	0.1983	sp|Q92508|PIEZ1_HUMAN	Piezo-type mechanosensitive ion channel component 1 OS=Homo sapiens GN=PIEZO1 PE=1 SV=4	HUMAN	1
623	0.27	2.41	13.58	2.727	0.1983	sp|Q5TZA2|CROCC_HUMAN	Rootletin OS=Homo sapiens GN=CROCC PE=1 SV=1	HUMAN	1	6.0256	0.0652288	5.10505	1.18032	39.8107	1.05682	0.723052	5.15229	0.205116	10	6.66807	0.0577663	5.15229	1.2942	47.863	3.49945	0.18104	5.10505	0.685488	36.9828	2.53513	0.224056	2.14783	1.18032	45.7088
312	0	2.08	9.647	2.342	0.1985	RRRRRtr|G3V5X7|G3V5X7_HUMAN	REVERSED Telomerase protein component 1 OS=Homo sapiens GN=TEP1 PE=1 SV=1	HUMAN	1
681	0.14	2.21	10.09	2.187	0.1988	RRRRRsp|O60469|DSCAM_HUMAN	REVERSED Down syndrome cell adhesion molecule OS=Homo sapiens GN=DSCAM PE=1 SV=2	HUMAN	1	1.58489	0.186797	2.42103	0.654636	6.36796	2.63027	0.0980579	2.24905	1.1695	10.7647	0.937562	0.960693	2.01372	0.343558	1.88799	1.27057	0.60477	2.07014	0.613762	2.96483	0.831764	0.589978	2.46604	0.337287	2.05116
511	0.02	0.13	8.978	2.394	0.1995	RRRRRsp|Q96JM2|ZN462_HUMAN	REVERSED Zinc finger protein 462 OS=Homo sapiens GN=ZNF462 PE=1 SV=3	HUMAN	1
312	0.04	0.82	6.192	1.407	0.201	tr|H0YM23|H0YM23_HUMAN	Ankyrin repeat domain-containing protein 17 (Fragment) OS=Homo sapiens GN=ANKRD17 PE=1 SV=1	HUMAN	1
782	0	0.01	8.948	2.376	0.2022	RRRRRsp|Q14966|ZN638_HUMAN	REVERSED Zinc finger protein 638 OS=Homo sapiens GN=ZNF638 PE=1 SV=2	HUMAN	1
312	0	1.47	6.629	1.83	0.2033	sp|Q7Z442|PK1L2_HUMAN	Polycystic kidney disease protein 1-like 2 OS=Homo sapiens GN=PKD1L2 PE=1 SV=4	HUMAN	1
312	0	1.47	6.631	1.831	0.2034	tr|A0A087X120|A0A087X120_HUMAN	Polycystic kidney disease protein 1-like 2 OS=Homo sapiens GN=PKD1L2 PE=4 SV=1	HUMAN	1
609	0.31	1.78	8.67	3.451	0.2104	RRRRRsp|A5YKK6|CNOT1_HUMAN	REVERSED CCR4-NOT transcription complex subunit 1 OS=Homo sapiens GN=CNOT1 PE=1 SV=2	HUMAN	1	1.09648	0.798266	2.0893	0.524807	2.29087	1.18032	0.674987	2.0893	0.564937	2.46604	1.36773	0.497873	2.0893	0.654636	2.85759	0.963829	0.937622	2.0893	0.461318	2.01372	0.928966	0.869615	2.77971	0.334195	2.58226
681	0	2.21	10.29	2.382	0.2166	RRRRRtr|A0A087WUI7|A0A087WUI7_HUMAN	REVERSED Down syndrome cell adhesion molecule OS=Homo sapiens GN=DSCAM PE=1 SV=1	HUMAN	1
567	0	0.05	6.835	1.598	0.2219	RRRRRsp|Q9NTG1|PKDRE_HUMAN	REVERSED Polycystic kidney disease and receptor for egg jelly-related protein OS=Homo sapiens GN=PKDREJ PE=2 SV=2	HUMAN	1
312	0	1.25	10.27	2.374	0.2283	RRRRRsp|Q8N201|INT1_HUMAN	REVERSED Integrator complex subunit 1 OS=Homo sapiens GN=INTS1 PE=1 SV=2	HUMAN	1
681	0	2.21	10.14	2.234	0.2291	RRRRRtr|Q8WY19|Q8WY19_HUMAN	REVERSED Down syndrome cell adhesion molecule (Fragment) OS=Homo sapiens GN=DSCAM PE=1 SV=1	HUMAN	1
306	0.01	2.02	8.865	1.24	0.2297	sp|Q93074|MED12_HUMAN	Mediator of RNA polymerase II transcription subunit 12 OS=Homo sapiens GN=MED12 PE=1 SV=4	HUMAN	1
823	0	2.12	9.936	2.092	0.2324	sp|Q15811|ITSN1_HUMAN	Intersectin-1 OS=Homo sapiens GN=ITSN1 PE=1 SV=3	HUMAN	1
511	0	0.1	9.205	2.836	0.2325	sp|Q5THK1|PR14L_HUMAN	Protein PRR14L OS=Homo sapiens GN=PRR14L PE=1 SV=1	HUMAN	1
306	0	2.09	8.531	3.03	0.2331	sp|Q86YW9|MD12L_HUMAN	Mediator of RNA polymerase II transcription subunit 12-like protein OS=Homo sapiens GN=MED12L PE=1 SV=2	HUMAN	1
829	0	2.09	8.531	3.03	0.2331	sp|Q86YW9|MD12L_HUMAN	Mediator of RNA polymerase II transcription subunit 12-like protein OS=Homo sapiens GN=MED12L PE=1 SV=2	HUMAN	1
312	0.01	1.42	8.98	1.74	0.2351	tr|F8VU56|F8VU56_HUMAN	Protein-tyrosine-phosphatase OS=Homo sapiens GN=PTPRB PE=1 SV=1	HUMAN	1
749	0.08	2.15	9.935	2.293	0.2352	RRRRRsp|Q8IVF5|TIAM2_HUMAN	REVERSED T-lymphoma invasion and metastasis-inducing protein 2 OS=Homo sapiens GN=TIAM2 PE=2 SV=4	HUMAN	1	0.870964	0.498307	1.6293	0.534564	1.41906	0.895365	0.586404	1.43219	0.625173	1.28233	1.08643	0.987905	1.88799	0.57544	2.05116	0.855067	0.47322	1.35519	0.630957	1.15878	0.772681	0.369478	1.24738	0.619441	0.963829
699	0	2.24	9.319	3.106	0.2389	tr|H0Y781|H0Y781_HUMAN	Uncharacterized protein KIAA1109 (Fragment) OS=Homo sapiens GN=KIAA1109 PE=1 SV=1	HUMAN	1
681	0	0.15	8.941	1.944	0.243	tr|A0A0A0MSW0|A0A0A0MSW0_HUMAN	E3 ubiquitin-protein ligase UBR4 (Fragment) OS=Homo sapiens GN=UBR4 PE=1 SV=1	HUMAN	1
306	0.01	2.02	8.831	1.085	0.2467	tr|Q7Z3Z5|Q7Z3Z5_HUMAN	Mediator of RNA polymerase II transcription subunit 12 OS=Homo sapiens GN=TNRC11 PE=1 SV=1	HUMAN	1
312	0.01	1.4	8.713	1.452	0.2504	sp|P23467|PTPRB_HUMAN	Receptor-type tyrosine-protein phosphatase beta OS=Homo sapiens GN=PTPRB PE=1 SV=3	HUMAN	1
511	0	1.02	9.653	3.167	0.2514	RRRRRsp|O60293|ZC3H1_HUMAN	REVERSED Zinc finger C3H1 domain-containing protein OS=Homo sapiens GN=ZFC3H1 PE=1 SV=3	HUMAN	1
809	0	0.58	8.947	2.045	0.2556	sp|Q9Y5Y9|SCNAA_HUMAN	Sodium channel protein type 10 subunit alpha OS=Homo sapiens GN=SCN10A PE=1 SV=2	HUMAN	1
720	0	0.12	10.51	3.246	0.2576	RRRRRsp|Q562E7|WDR81_HUMAN	REVERSED WD repeat-containing protein 81 OS=Homo sapiens GN=WDR81 PE=1 SV=2	HUMAN	1
757	0	0.12	10.51	3.246	0.2576	RRRRRsp|Q562E7|WDR81_HUMAN	REVERSED WD repeat-containing protein 81 OS=Homo sapiens GN=WDR81 PE=1 SV=2	HUMAN	1
720	0.08	0.12	10.52	3.247	0.2577	RRRRRtr|A0A0J9YXM6|A0A0J9YXM6_HUMAN	REVERSED WD repeat-containing protein 81 OS=Homo sapiens GN=WDR81 PE=1 SV=1	HUMAN	1	1.11686	0.660931	1.99526	0.559758	2.22844	1.24738	0.1704	1.55597	0.801678	1.94089	1.04713	0.69281	1.43219	0.731139	1.49968	0.903649	0.745782	1.92309	0.469894	1.7378	0.903649	0.454612	2.72898	0.331131	2.46604
757	0.08	0.12	10.52	3.247	0.2577	RRRRRtr|A0A0J9YXM6|A0A0J9YXM6_HUMAN	REVERSED WD repeat-containing protein 81 OS=Homo sapiens GN=WDR81 PE=1 SV=1	HUMAN	1	1.11686	0.660931	1.99526	0.559758	2.22844	1.24738	0.1704	1.55597	0.801678	1.94089	1.04713	0.69281	1.43219	0.731139	1.49968	0.903649	0.745782	1.92309	0.469894	1.7378	0.903649	0.454612	2.72898	0.331131	2.46604
312	0	1.05	10.81	2.844	0.2585	sp|B5MCY1|TDR15_HUMAN	Tudor domain-containing protein 15 OS=Homo sapiens GN=TDRD15 PE=2 SV=1	HUMAN	1
843	0.05	0.07	8.48	2.348	0.2609	RRRRRsp|Q9BVV6|TALD3_HUMAN	REVERSED Protein TALPID3 OS=Homo sapiens GN=KIAA0586 PE=1 SV=4	HUMAN	1	0.903649	0.786572	4.7863	0.188799	4.32514	0.879023	0.733778	2.58226	0.340408	2.26986	0.636796	0.327191	2.0893	0.301995	1.33045	0.83946	0.653998	4.87528	0.172187	4.09261	0.946237	0.894876	2.0893	0.452898	1.97697
312	0	2.08	9.139	2.679	0.2626	RRRRRtr|G3V2A4|G3V2A4_HUMAN	REVERSED Telomerase protein component 1 OS=Homo sapiens GN=TEP1 PE=1 SV=1	HUMAN	1
681	0.02	1.64	9.072	2.69	0.2637	RRRRRsp|O75147|OBSL1_HUMAN	REVERSED Obscurin-like protein 1 OS=Homo sapiens GN=OBSL1 PE=1 SV=4	HUMAN	1
828	0.05	2.16	8.575	2.309	0.2639	RRRRRsp|Q5QGS0|K2022_HUMAN	REVERSED Protein KIAA2022 OS=Homo sapiens GN=KIAA2022 PE=2 SV=1	HUMAN	1	0.895365	0.579579	2.22844	0.401791	1.99526	0.954993	0.911253	2.55859	0.37325	2.44343	0.855067	0.265453	3.25087	0.265461	2.77971	0.895365	0.569213	2.53513	0.353183	2.26986	0.870964	0.327984	2.75423	0.316228	2.39883
312	0	2.02	9.144	3.083	0.2658	sp|P16157|ANK1_HUMAN	Ankyrin-1 OS=Homo sapiens GN=ANK1 PE=1 SV=3	HUMAN	1
312	0	0.87	8.564	0.9574	0.266	tr|F8W883|F8W883_HUMAN	Unconventional myosin-XVI OS=Homo sapiens GN=MYO16 PE=1 SV=2	HUMAN	1
796	0	2.08	10.31	2.076	0.2679	RRRRRsp|Q03468|ERCC6_HUMAN	REVERSED DNA excision repair protein ERCC-6 OS=Homo sapiens GN=ERCC6 PE=1 SV=1	HUMAN	1
393	0	2.06	8.95	1.608	0.268	sp|Q86WI3|NLRC5_HUMAN	Protein NLRC5 OS=Homo sapiens GN=NLRC5 PE=1 SV=3	HUMAN	1
312	0	0.87	8.45	0.9688	0.2691	sp|Q9Y6X6|MYO16_HUMAN	Unconventional myosin-XVI OS=Homo sapiens GN=MYO16 PE=2 SV=3	HUMAN	1
312	0	0.76	4.976	0.7031	0.2704	RRRRRsp|Q6ZVL6|K154L_HUMAN	REVERSED UPF0606 protein KIAA1549L OS=Homo sapiens GN=KIAA1549L PE=2 SV=2	HUMAN	1
312	0	1.63	9.875	2.821	0.2713	sp|Q14997|PSME4_HUMAN	Proteasome activator complex subunit 4 OS=Homo sapiens GN=PSME4 PE=1 SV=2	HUMAN	1
312	0	1.24	11.2	1.858	0.2732	RRRRRsp|Q92608|DOCK2_HUMAN	REVERSED Dedicator of cytokinesis protein 2 OS=Homo sapiens GN=DOCK2 PE=1 SV=2	HUMAN	1
843	0	0.07	8.339	2.187	0.2734	RRRRRtr|A0A087WYM5|A0A087WYM5_HUMAN	REVERSED Protein TALPID3 OS=Homo sapiens GN=KIAA0586 PE=1 SV=1	HUMAN	1
642	0.01	2.1	9.622	3.299	0.2749	sp|O15360|FANCA_HUMAN	Fanconi anemia group A protein OS=Homo sapiens GN=FANCA PE=1 SV=2	HUMAN	1
829	0.05	2.09	10.12	3.593	0.2764	tr|F8WAE6|F8WAE6_HUMAN	Mediator of RNA polymerase II transcription subunit 12-like protein OS=Homo sapiens GN=MED12L PE=1 SV=1	HUMAN	1	0.704693	0.509413	14.9968	0.0549541	10.5682	0.912011	0.86108	2.0893	0.436516	1.90546	0.83946	0.702491	20.1372	0.047863	16.9044	0.787046	0.632723	2.0893	0.376704	1.64437	0.654636	0.442994	2.55859	0.253513	1.67494
681	0.02	1.63	8.647	2.827	0.2772	RRRRRtr|A6NN50|A6NN50_HUMAN	REVERSED Obscurin-like protein 1 OS=Homo sapiens GN=OBSL1 PE=1 SV=1	HUMAN	1
306	0	2.35	12.49	2.499	0.2776	RRRRRsp|Q5VW36|FOCAD_HUMAN	REVERSED Focadhesin OS=Homo sapiens GN=FOCAD PE=1 SV=1	HUMAN	1
796	0	0.79	8.071	2.273	0.2783	RRRRRsp|P56715|RP1_HUMAN	REVERSED Oxygen-regulated protein 1 OS=Homo sapiens GN=RP1 PE=1 SV=1	HUMAN	1
586	0	0.07	7.737	2.252	0.2887	RRRRRsp|Q7Z443|PK1L3_HUMAN	REVERSED Polycystic kidney disease protein 1-like 3 OS=Homo sapiens GN=PKD1L3 PE=1 SV=1	HUMAN	1
312	0	1.22	9.879	1.213	0.2889	RRRRRsp|Q9BYB0|SHAN3_HUMAN	REVERSED SH3 and multiple ankyrin repeat domains protein 3 OS=Homo sapiens GN=SHANK3 PE=1 SV=3	HUMAN	1
306	0	2	7.919	1.965	0.289	RRRRRtr|E9PHW9|E9PHW9_HUMAN	REVERSED Ankyrin-2 (Fragment) OS=Homo sapiens GN=ANK2 PE=1 SV=1	HUMAN	1
699	0	2.24	10.14	3.476	0.2896	tr|H3BLT5|H3BLT5_HUMAN	Uncharacterized protein KIAA1109 (Fragment) OS=Homo sapiens GN=KIAA1109 PE=1 SV=1	HUMAN	1
736	0	2.46	5.964	1.382	0.2909	RRRRRtr|G5E9Y3|G5E9Y3_HUMAN	REVERSED Arf-GAP with Rho-GAP domain, ANK repeat and PH domain-containing protein 3 OS=Homo sapiens GN=ARAP3 PE=1 SV=1	HUMAN	1
573	0	0.02	7.362	2.125	0.2964	sp|Q15154|PCM1_HUMAN	Pericentriolar material 1 protein OS=Homo sapiens GN=PCM1 PE=1 SV=4	HUMAN	1
809	0	0.1	10.46	2.2	0.2973	sp|Q01118|SCN7A_HUMAN	Sodium channel protein type 7 subunit alpha OS=Homo sapiens GN=SCN7A PE=1 SV=2	HUMAN	1
573	0	0.02	7.391	2.133	0.2976	tr|E7ETA6|E7ETA6_HUMAN	Pericentriolar material 1 protein OS=Homo sapiens GN=PCM1 PE=1 SV=1	HUMAN	1
671	0	0	10.8	2.176	0.3001	sp|P47989|XDH_HUMAN	Xanthine dehydrogenase/oxidase OS=Homo sapiens GN=XDH PE=1 SV=4	HUMAN	1
306	0	2.04	9.547	1.511	0.3021	RRRRRtr|A0A0G2JPP5|A0A0G2JPP5_HUMAN	REVERSED Protein scribble homolog OS=Homo sapiens GN=SCRIB PE=1 SV=1	HUMAN	1
612	0	2.07	8.176	2.12	0.3028	RRRRRsp|O60271|JIP4_HUMAN	REVERSED C-Jun-amino-terminal kinase-interacting protein 4 OS=Homo sapiens GN=SPAG9 PE=1 SV=4	HUMAN	1
609	0.01	0.06	9.437	3.653	0.3044	RRRRRsp|Q5XPI4|RN123_HUMAN	REVERSED E3 ubiquitin-protein ligase RNF123 OS=Homo sapiens GN=RNF123 PE=1 SV=1	HUMAN	1
612	0	2.07	7.927	2.439	0.3049	RRRRRtr|A0A087X2D8|A0A087X2D8_HUMAN	REVERSED C-Jun-amino-terminal kinase-interacting protein 4 OS=Homo sapiens GN=SPAG9 PE=1 SV=1	HUMAN	1
668	0.16	0.21	9.626	2.903	0.3056	sp|O60307|MAST3_HUMAN	Microtubule-associated serine/threonine-protein kinase 3 OS=Homo sapiens GN=MAST3 PE=1 SV=2	HUMAN	1	1.07647	0.801162	8.31764	0.12942	8.95365	0.981748	0.966844	16.7494	0.0586138	16.4437	0.630957	0.302099	6.91831	0.0912011	4.36516	0.879023	0.740646	3.40408	0.258226	2.99226	0.946237	0.904278	2.0893	0.452898	1.97697
306	0	2.04	9.693	1.534	0.3067	RRRRRtr|A0A0G2JNZ2|A0A0G2JNZ2_HUMAN	REVERSED Protein scribble homolog OS=Homo sapiens GN=SCRIB PE=1 SV=1	HUMAN	1
306	0	2.04	9.693	1.534	0.3067	RRRRRsp|Q14160|SCRIB_HUMAN	REVERSED Protein scribble homolog OS=Homo sapiens GN=SCRIB PE=1 SV=4	HUMAN	1
741	0	2.12	6.979	1.38	0.3067	sp|Q92823|NRCAM_HUMAN	Neuronal cell adhesion molecule OS=Homo sapiens GN=NRCAM PE=1 SV=3	HUMAN	1
750	0.08	2.14	5.526	1.535	0.307	sp|Q9UPT8|ZC3H4_HUMAN	Zinc finger CCCH domain-containing protein 4 OS=Homo sapiens GN=ZC3H4 PE=1 SV=3	HUMAN	1	0.895365	0.42134	1.18032	0.758578	1.05682	0.981748	0.725198	1.36773	0.717794	1.34276	0.92045	0.683976	1.5417	0.597035	1.41906	0.937562	0.799927	1.2942	0.724436	1.21339	0.972747	0.850203	1.18032	0.824138	1.14815
752	0.08	2.11	6.912	1.69	0.3072	RRRRRtr|C9K0J5|C9K0J5_HUMAN	REVERSED Ras association (RalGDS/AF-6) and pleckstrin homology domains 1, isoform CRA_b OS=Homo sapiens GN=RAPH1 PE=1 SV=1	HUMAN	1	0.870964	0.623363	2.44343	0.356451	2.12814	1.10662	0.678722	3.19154	0.346737	3.53183	1	0.981481	2.0893	0.47863	2.0893	1.05682	0.814317	1.48594	0.711214	1.57036	1.00925	0.946988	2.10863	0.47863	2.12814
741	0	2.12	7.005	1.386	0.3079	tr|F8W775|F8W775_HUMAN	Neuronal cell adhesion molecule OS=Homo sapiens GN=NRCAM PE=1 SV=2	HUMAN	1
312	0.03	1.28	7.346	1.667	0.3086	RRRRRsp|Q9UM73|ALK_HUMAN	REVERSED ALK tyrosine kinase receptor OS=Homo sapiens GN=ALK PE=1 SV=3	HUMAN	1
726	0.01	0.33	6.173	1.79	0.3086	sp|Q9UM73|ALK_HUMAN	ALK tyrosine kinase receptor OS=Homo sapiens GN=ALK PE=1 SV=3	HUMAN	1
306	0	2	7.883	2.11	0.3104	RRRRRtr|D6RHE1|D6RHE1_HUMAN	REVERSED Ankyrin-2 (Fragment) OS=Homo sapiens GN=ANK2 PE=1 SV=1	HUMAN	1
634	0.25	0.94	8.717	3.3	0.3113	sp|Q70Z35|PREX2_HUMAN	Phosphatidylinositol 3,4,5-trisphosphate-dependent Rac exchanger 2 protein OS=Homo sapiens GN=PREX2 PE=2 SV=1	HUMAN	1	1.14815	0.793852	1.23595	0.928966	1.43219	0.928966	0.860671	1.39316	0.666807	1.2942	1.27057	0.609694	1.40605	0.903649	1.80302	1.21339	0.675969	1.30617	0.928966	1.58489	0.83946	0.719561	1.35519	0.619441	1.13763
842	0.05	0.08	12	4.157	0.3137	sp|Q96C45|ULK4_HUMAN	Serine/threonine-protein kinase ULK4 OS=Homo sapiens GN=ULK4 PE=1 SV=2	HUMAN	1
312	0	1.36	7.736	1.95	0.3145	sp|Q8N2E2|VWDE_HUMAN	von Willebrand factor D and EGF domain-containing protein OS=Homo sapiens GN=VWDE PE=2 SV=4	HUMAN	1
306	0	2.15	12.31	3.283	0.3157	RRRRRsp|Q9C0B2|CFA74_HUMAN	REVERSED Cilia- and flagella-associated protein 74 OS=Homo sapiens GN=CFAP74 PE=2 SV=3	HUMAN	1
681	0	2.15	12.31	3.283	0.3157	RRRRRsp|Q9C0B2|CFA74_HUMAN	REVERSED Cilia- and flagella-associated protein 74 OS=Homo sapiens GN=CFAP74 PE=2 SV=3	HUMAN	1
312	0.01	1.41	8.402	1.579	0.3159	tr|F8VSD5|F8VSD5_HUMAN	Receptor-type tyrosine-protein phosphatase beta OS=Homo sapiens GN=PTPRB PE=1 SV=1	HUMAN	1
789	0	0.08	6.135	1.912	0.3187	sp|P04626|ERBB2_HUMAN	Receptor tyrosine-protein kinase erbB-2 OS=Homo sapiens GN=ERBB2 PE=1 SV=1	HUMAN	1
312	0.04	0.93	8.626	3.323	0.3195	tr|E9PDP5|E9PDP5_HUMAN	Ankyrin repeat and KH domain-containing protein 1 (Fragment) OS=Homo sapiens GN=ANKHD1 PE=1 SV=1	HUMAN	1
796	0	0.3	10.35	3.259	0.3195	RRRRRtr|E9PDP5|E9PDP5_HUMAN	REVERSED Ankyrin repeat and KH domain-containing protein 1 (Fragment) OS=Homo sapiens GN=ANKHD1 PE=1 SV=1	HUMAN	1
752	0	2.11	6.48	1.76	0.32	RRRRRsp|Q70E73|RAPH1_HUMAN	REVERSED Ras-associated and pleckstrin homology domains-containing protein 1 OS=Homo sapiens GN=RAPH1 PE=1 SV=3	HUMAN	1
784	0	0.14	11.16	2.811	0.3213	tr|G3V3H7|G3V3H7_HUMAN	A-kinase anchor protein 6 OS=Homo sapiens GN=AKAP6 PE=1 SV=1	HUMAN	1
306	0	2.01	10.61	2.765	0.3215	sp|Q9NYU2|UGGG1_HUMAN	UDP-glucose:glycoprotein glucosyltransferase 1 OS=Homo sapiens GN=UGGT1 PE=1 SV=3	HUMAN	1
312	0	0.46	10.43	1.867	0.322	RRRRRtr|E9PGK7|E9PGK7_HUMAN	REVERSED Transient receptor potential cation channel subfamily M member 2 OS=Homo sapiens GN=TRPM2 PE=1 SV=1	HUMAN	1
797	0	0.03	11.08	2.833	0.322	RRRRRtr|F2Z2S2|F2Z2S2_HUMAN	REVERSED Protein furry homolog-like OS=Homo sapiens GN=FRYL PE=1 SV=1	HUMAN	1
573	0	0.02	7.366	2.097	0.3226	tr|A6NNN6|A6NNN6_HUMAN	Pericentriolar material 1 protein OS=Homo sapiens GN=PCM1 PE=1 SV=5	HUMAN	1
306	0	2.04	9.167	1.356	0.3228	RRRRRtr|A0A0G2JMS7|A0A0G2JMS7_HUMAN	REVERSED Protein scribble homolog OS=Homo sapiens GN=SCRIB PE=1 SV=1	HUMAN	1
746	0	0.03	7.837	1.425	0.3238	RRRRRsp|Q9NZN5|ARHGC_HUMAN	REVERSED Rho guanine nucleotide exchange factor 12 OS=Homo sapiens GN=ARHGEF12 PE=1 SV=1	HUMAN	1
786	0.07	0.12	8.605	1.63	0.3259	sp|O75093|SLIT1_HUMAN	Slit homolog 1 protein OS=Homo sapiens GN=SLIT1 PE=2 SV=4	HUMAN	1	0.758578	0.569938	3.19154	0.183654	2.42103	2.208	0.141193	4.52898	0.487529	10.1859	0.177011	0.0659683	5.54626	0.0366438	0.981748	1.1272	0.766281	4.44631	0.253513	4.96592	2.55859	0.100558	2.35505	1.08643	8.31764
652	0	2	5.569	1.147	0.3276	sp|Q8TE60|ATS18_HUMAN	A disintegrin and metalloproteinase with thrombospondin motifs 18 OS=Homo sapiens GN=ADAMTS18 PE=1 SV=3	HUMAN	1
569	0	0.07	9.127	1.445	0.3283	RRRRRsp|Q8N3D4|EH1L1_HUMAN	REVERSED EH domain-binding protein 1-like protein 1 OS=Homo sapiens GN=EHBP1L1 PE=1 SV=2	HUMAN	1
306	0	2.01	7.096	2.497	0.3285	sp|O60242|AGRB3_HUMAN	Adhesion G protein-coupled receptor B3 OS=Homo sapiens GN=ADGRB3 PE=1 SV=2	HUMAN	1
741	0	2.12	7.102	1.486	0.3303	tr|C9JYY6|C9JYY6_HUMAN	Neuronal cell adhesion molecule OS=Homo sapiens GN=NRCAM PE=1 SV=3	HUMAN	1
312	0	0.46	10.45	1.929	0.3327	RRRRRsp|O94759|TRPM2_HUMAN	REVERSED Transient receptor potential cation channel subfamily M member 2 OS=Homo sapiens GN=TRPM2 PE=1 SV=2	HUMAN	1
519	0	0.95	7.385	1.929	0.3327	sp|Q8IWU2|LMTK2_HUMAN	Serine/threonine-protein kinase LMTK2 OS=Homo sapiens GN=LMTK2 PE=1 SV=2	HUMAN	1
567	0	0.03	7.785	2.617	0.3356	RRRRRsp|Q9Y4E6|WDR7_HUMAN	REVERSED WD repeat-containing protein 7 OS=Homo sapiens GN=WDR7 PE=1 SV=2	HUMAN	1
438	2	2.09	8.959	2.796	0.3368	sp|Q9NR48|ASH1L_HUMAN	Histone-lysine N-methyltransferase ASH1L OS=Homo sapiens GN=ASH1L PE=1 SV=2	HUMAN	1	2.35505	0.191129	3.49945	0.672977	15.8489	2.44343	0.255811	4.61318	0.529663	14.1906	2.12814	0.805631	4.83059	0.440555	11.695	1.39316	0.66692	3.83707	0.363078	8.70964	2.96483	0.325152	4.96592	0.597035	16.293
312	0	2.07	11.07	2.026	0.3376	RRRRRtr|G3V470|G3V470_HUMAN	REVERSED Telomerase protein component 1 OS=Homo sapiens GN=TEP1 PE=1 SV=1	HUMAN	1
312	0	1.13	5.582	1.838	0.3404	sp|Q5SXM2|SNPC4_HUMAN	snRNA-activating protein complex subunit 4 OS=Homo sapiens GN=SNAPC4 PE=1 SV=1	HUMAN	1
786	0	0.12	8.693	1.711	0.3422	tr|Q5T0V0|Q5T0V0_HUMAN	Slit homolog 1 protein OS=Homo sapiens GN=SLIT1 PE=1 SV=1	HUMAN	1
511	0.02	0.12	11.25	2.484	0.3451	RRRRRtr|H3BLX4|H3BLX4_HUMAN	REVERSED Zinc finger protein 462 (Fragment) OS=Homo sapiens GN=ZNF462 PE=1 SV=1	HUMAN	1
746	0	0.03	7.564	1.527	0.347	RRRRRtr|E9PMR6|E9PMR6_HUMAN	REVERSED Rho guanine nucleotide exchange factor 12 OS=Homo sapiens GN=ARHGEF12 PE=1 SV=1	HUMAN	1
312	0.01	0.8	9.027	2.799	0.3499	sp|Q9ULJ7|ANR50_HUMAN	Ankyrin repeat domain-containing protein 50 OS=Homo sapiens GN=ANKRD50 PE=1 SV=4	HUMAN	1
519	0	0.98	8.702	2.105	0.3509	sp|O95405|ZFYV9_HUMAN	Zinc finger FYVE domain-containing protein 9 OS=Homo sapiens GN=ZFYVE9 PE=1 SV=2	HUMAN	1
671	0	2.01	8.746	1.413	0.3534	RRRRRsp|Q9Y2H2|SAC2_HUMAN	REVERSED Phosphatidylinositide phosphatase SAC2 OS=Homo sapiens GN=INPP5F PE=1 SV=3	HUMAN	1
752	0	2.02	8.252	3.372	0.3549	RRRRRsp|Q9UPR0|PLCL2_HUMAN	REVERSED Inactive phospholipase C-like protein 2 OS=Homo sapiens GN=PLCL2 PE=1 SV=2	HUMAN	1
312	0.01	1.4	8.244	1.208	0.3554	tr|Q6ZR19|Q6ZR19_HUMAN	Receptor-type tyrosine-protein phosphatase beta (Fragment) OS=Homo sapiens GN=PTPRB PE=1 SV=1	HUMAN	1
681	0	0.14	3.142	0.8079	0.3591	sp|Q9BWV1|BOC_HUMAN	Brother of CDO OS=Homo sapiens GN=BOC PE=1 SV=1	HUMAN	1
306	0	2.01	6.758	1.941	0.3595	RRRRRsp|O75694|NU155_HUMAN	REVERSED Nuclear pore complex protein Nup155 OS=Homo sapiens GN=NUP155 PE=1 SV=1	HUMAN	1
701	0	2.01	7.112	1.234	0.3628	RRRRRsp|Q96HA7|TONSL_HUMAN	REVERSED Tonsoku-like protein OS=Homo sapiens GN=TONSL PE=1 SV=2	HUMAN	1
797	0.01	0.02	6.236	1.394	0.3668	RRRRRtr|H0Y4E8|H0Y4E8_HUMAN	REVERSED Serine/threonine-protein kinase SIK3 (Fragment) OS=Homo sapiens GN=SIK3 PE=1 SV=1	HUMAN	1
306	0	2.04	6.328	2.208	0.3679	sp|Q96J65|MRP9_HUMAN	Multidrug resistance-associated protein 9 OS=Homo sapiens GN=ABCC12 PE=1 SV=2	HUMAN	1
738	0.09	2.14	9.016	2.668	0.368	RRRRRsp|Q9Y2J2|E41L3_HUMAN	REVERSED Band 4.1-like protein 3 OS=Homo sapiens GN=EPB41L3 PE=1 SV=2	HUMAN	1	1.31826	0.595605	2.0893	0.630957	2.77971	1.0666	0.880633	2.0893	0.510505	2.22844	1.36773	0.559225	2.0893	0.654636	2.88403	1.77011	0.380117	2.10863	0.83946	3.69828	1.36773	0.557558	2.0893	0.654636	2.88403
312	0	1.16	5.965	2.062	0.3682	sp|Q99570|PI3R4_HUMAN	Phosphoinositide 3-kinase regulatory subunit 4 OS=Homo sapiens GN=PIK3R4 PE=1 SV=3	HUMAN	1
567	0	0.02	7.322	3.254	0.3698	sp|Q14678|KANK1_HUMAN	KN motif and ankyrin repeat domain-containing protein 1 OS=Homo sapiens GN=KANK1 PE=1 SV=3	HUMAN	1
587	0.41	0.48	10.91	2.299	0.3743	sp|Q9H7D0|DOCK5_HUMAN	Dedicator of cytokinesis protein 5 OS=Homo sapiens GN=DOCK5 PE=1 SV=3	HUMAN	1	0.809096	0.695599	2.0893	0.387258	1.69044	0.981748	0.989125	2.0893	0.469894	2.05116	0.737904	0.596463	2.10863	0.353183	1.55597	1.2942	0.623428	2.10863	0.613762	2.70396	0.648634	0.475073	2.0893	0.310456	1.35519
312	0	1.18	6.517	2.022	0.3745	tr|F8WE85|F8WE85_HUMAN	FRAS1-related extracellular matrix protein 1 OS=Homo sapiens GN=FREM1 PE=1 SV=2	HUMAN	1
720	0	0.01	5.921	1.974	0.3759	RRRRRsp|Q15334|L2GL1_HUMAN	REVERSED Lethal(2) giant larvae protein homolog 1 OS=Homo sapiens GN=LLGL1 PE=1 SV=3	HUMAN	1
306	0	2.01	7.084	2.035	0.3768	RRRRRtr|E9PF10|E9PF10_HUMAN	REVERSED Nuclear pore complex protein Nup155 OS=Homo sapiens GN=NUP155 PE=1 SV=1	HUMAN	1
312	0	0.84	5.363	1.737	0.3776	sp|Q9NSC2|SALL1_HUMAN	Sal-like protein 1 OS=Homo sapiens GN=SALL1 PE=1 SV=2	HUMAN	1
312	0	1.23	10.67	2.269	0.3782	RRRRRtr|E7ERW7|E7ERW7_HUMAN	REVERSED Dedicator of cytokinesis protein 2 OS=Homo sapiens GN=DOCK2 PE=1 SV=1	HUMAN	1
797	0.01	0.02	6.132	1.438	0.3785	RRRRRtr|J3KPC8|J3KPC8_HUMAN	REVERSED Serine/threonine-protein kinase SIK3 OS=Homo sapiens GN=SIK3 PE=1 SV=1	HUMAN	1
720	0	0.01	5.966	1.989	0.3788	RRRRRtr|A0A087WW77|A0A087WW77_HUMAN	REVERSED Lethal(2) giant larvae protein homolog 1 OS=Homo sapiens GN=LLGL1 PE=1 SV=1	HUMAN	1
789	0	0.08	6.445	2.275	0.3791	tr|J3QLU9|J3QLU9_HUMAN	Receptor protein-tyrosine kinase OS=Homo sapiens GN=ERBB2 PE=1 SV=1	HUMAN	1
782	0	0.19	9.271	2.685	0.3836	sp|Q149M9|NWD1_HUMAN	NACHT domain- and WD repeat-containing protein 1 OS=Homo sapiens GN=NWD1 PE=1 SV=3	HUMAN	1
312	0	1.36	8.218	2.381	0.384	tr|J3KQJ9|J3KQJ9_HUMAN	von Willebrand factor D and EGF domain-containing protein OS=Homo sapiens GN=VWDE PE=1 SV=1	HUMAN	1
796	0	2.01	9.284	3.385	0.3868	tr|H7C4R2|H7C4R2_HUMAN	Coiled-coil domain-containing protein 136 (Fragment) OS=Homo sapiens GN=CCDC136 PE=1 SV=1	HUMAN	1
567	0	0.47	8.022	3.037	0.3894	sp|Q9P218|COKA1_HUMAN	Collagen alpha-1(XX) chain OS=Homo sapiens GN=COL20A1 PE=1 SV=4	HUMAN	1
511	0	0.12	7.897	1.564	0.3909	sp|Q12770|SCAP_HUMAN	Sterol regulatory element-binding protein cleavage-activating protein OS=Homo sapiens GN=SCAP PE=1 SV=4	HUMAN	1
312	0	1.6	7.306	1.414	0.3928	RRRRRsp|Q13972|RGRF1_HUMAN	REVERSED Ras-specific guanine nucleotide-releasing factor 1 OS=Homo sapiens GN=RASGRF1 PE=1 SV=2	HUMAN	1
782	0	0.19	8.936	2.76	0.3942	tr|F8W0U9|F8W0U9_HUMAN	NACHT domain- and WD repeat-containing protein 1 OS=Homo sapiens GN=NWD1 PE=4 SV=1	HUMAN	1
557	0	0.57	1.265	0.3953	0.3953	tr|E7EX88|E7EX88_HUMAN	Aggrecan core protein OS=Homo sapiens GN=ACAN PE=1 SV=2	HUMAN	1
797	0.01	0.02	6.413	1.504	0.3959	RRRRRsp|Q9Y2K2|SIK3_HUMAN	REVERSED Serine/threonine-protein kinase SIK3 OS=Homo sapiens GN=SIK3 PE=1 SV=3	HUMAN	1
511	0	0.11	7.274	2.718	0.3997	RRRRRsp|O43520|AT8B1_HUMAN	REVERSED Phospholipid-transporting ATPase IC OS=Homo sapiens GN=ATP8B1 PE=1 SV=3	HUMAN	1
652	0	2.21	6.6	2.4	0.4	sp|Q9Y6Y8|S23IP_HUMAN	SEC23-interacting protein OS=Homo sapiens GN=SEC23IP PE=1 SV=1	HUMAN	1
557	0.55	0.57	1.284	0.4013	0.4013	tr|H0YM81|H0YM81_HUMAN	Aggrecan core protein OS=Homo sapiens GN=ACAN PE=1 SV=1	HUMAN	1	1.14815	0.767591	2.0893	0.549541	2.42103	1.03753	0.92617	2.0893	0.496592	2.1677	0.903649	0.858845	2.10863	0.432514	1.90546	1.05682	0.898396	2.0893	0.505825	2.208	2.22844	0.286658	2.10863	1.05682	4.65586
726	0	0.31	6.838	2.333	0.4023	tr|A0A087WZL3|A0A087WZL3_HUMAN	Tyrosine-protein kinase receptor OS=Homo sapiens GN=ALK PE=1 SV=1	HUMAN	1
775	0.07	2.3	12.51	5.146	0.4036	tr|H0Y853|H0Y853_HUMAN	Cilia- and flagella-associated protein 44 (Fragment) OS=Homo sapiens GN=CFAP44 PE=1 SV=1	HUMAN	1	0.744732	0.59643	2.0893	0.356451	1.55597	0.870964	0.799498	2.0893	0.416869	1.8197	0.855067	0.77589	2.0893	0.409261	1.78649	0.937562	0.909887	2.0893	0.448745	1.95884	1.05682	0.892493	2.0893	0.505825	2.208
640	0.24	2.32	4.204	1.859	0.4042	RRRRRsp|Q8N1G0|ZN687_HUMAN	REVERSED Zinc finger protein 687 OS=Homo sapiens GN=ZNF687 PE=1 SV=1	HUMAN	1	1.67494	0.40923	2.10863	0.794328	3.49945	2.10863	0.305363	2.10863	1	4.40555	0.963829	0.955774	2.0893	0.461318	2.01372	1.00925	0.976118	2.0893	0.483059	2.10863	1.14815	0.76808	2.0893	0.549541	2.42103
557	0	0.57	1.294	0.4044	0.4044	tr|A0A087X1T7|A0A087X1T7_HUMAN	Aggrecan core protein OS=Homo sapiens GN=ACAN PE=1 SV=1	HUMAN	1
312	0	1.46	10.76	1.78	0.4045	sp|O75155|CAND2_HUMAN	Cullin-associated NEDD8-dissociated protein 2 OS=Homo sapiens GN=CAND2 PE=1 SV=3	HUMAN	1
511	0	0.05	9.061	2.427	0.4045	RRRRRsp|O75155|CAND2_HUMAN	REVERSED Cullin-associated NEDD8-dissociated protein 2 OS=Homo sapiens GN=CAND2 PE=1 SV=3	HUMAN	1
741	0	0.01	7.034	2.243	0.4077	sp|O94985|CSTN1_HUMAN	Calsyntenin-1 OS=Homo sapiens GN=CLSTN1 PE=1 SV=1	HUMAN	1
306	0	2.02	8.728	1.876	0.4078	sp|P51826|AFF3_HUMAN	AF4/FMR2 family member 3 OS=Homo sapiens GN=AFF3 PE=1 SV=2	HUMAN	1
306	0	2.01	8.408	1.061	0.4082	sp|Q9UQB3|CTND2_HUMAN	Catenin delta-2 OS=Homo sapiens GN=CTNND2 PE=1 SV=3	HUMAN	1
312	0.02	1.19	4.49	0.7347	0.4082	RRRRRtr|E9PC35|E9PC35_HUMAN	REVERSED Low-density lipoprotein receptor-related protein 2 OS=Homo sapiens GN=LRP2 PE=1 SV=1	HUMAN	1
789	0	0.08	5.312	2.451	0.4086	tr|B4DTR1|B4DTR1_HUMAN	Receptor protein-tyrosine kinase OS=Homo sapiens GN=ERBB2 PE=1 SV=1	HUMAN	1
312	0	1.16	9.367	2.876	0.4108	RRRRRtr|C9J9Y7|C9J9Y7_HUMAN	REVERSED Potassium channel subfamily T member 1 OS=Homo sapiens GN=KCNT1 PE=4 SV=3	HUMAN	1
557	0	0.57	1.316	0.4114	0.4114	tr|E7ENV9|E7ENV9_HUMAN	Aggrecan core protein OS=Homo sapiens GN=ACAN PE=1 SV=2	HUMAN	1
312	0	1.03	8.933	1.82	0.4136	sp|P98198|AT8B2_HUMAN	Phospholipid-transporting ATPase ID OS=Homo sapiens GN=ATP8B2 PE=1 SV=2	HUMAN	1
306	0.01	2.06	7.947	1.49	0.4139	tr|A0A0D9SF60|A0A0D9SF60_HUMAN	Plakophilin-4 OS=Homo sapiens GN=PKP4 PE=1 SV=1	HUMAN	1
312	0	0.79	9.685	2.566	0.4139	RRRRRsp|Q86Y13|DZIP3_HUMAN	REVERSED E3 ubiquitin-protein ligase DZIP3 OS=Homo sapiens GN=DZIP3 PE=1 SV=2	HUMAN	1
657	0.18	1.38	11.18	2.152	0.4139	sp|Q86Y13|DZIP3_HUMAN	E3 ubiquitin-protein ligase DZIP3 OS=Homo sapiens GN=DZIP3 PE=1 SV=2	HUMAN	1	2.65461	0.107829	27.5423	0.0963829	32.5087	28.0543	0.0213946	33.4195	0.83946	84.7227	7.58578	0.0263177	31.6228	0.239883	53.4564	8.3946	0.0262378	31.6228	0.265461	55.9758	9.90832	0.0251915	31.6228	0.313329	59.7035
557	0	0.57	1.159	0.4141	0.4141	sp|P16112|PGCA_HUMAN	Aggrecan core protein OS=Homo sapiens GN=ACAN PE=1 SV=2	HUMAN	1
306	0.01	2.03	12.61	2.905	0.4149	RRRRRsp|Q8TEW8|PAR3L_HUMAN	REVERSED Partitioning defective 3 homolog B OS=Homo sapiens GN=PARD3B PE=1 SV=2	HUMAN	1
496	1.3	1.41	9.135	2.907	0.4152	sp|P23470|PTPRG_HUMAN	Receptor-type tyrosine-protein phosphatase gamma OS=Homo sapiens GN=PTPRG PE=1 SV=4	HUMAN	1	1.1695	0.602366	1.25893	0.928966	1.48594	0.928966	0.800132	1.25893	0.731139	1.1695	0.630957	0.268117	1.43219	0.394457	0.903649	1.11686	0.838159	1.34276	0.831764	1.51356	0.751623	0.537428	1.34276	0.529663	1.00925
312	0	1.16	9.076	2.914	0.4163	RRRRRtr|A0A0D9SFC8|A0A0D9SFC8_HUMAN	REVERSED Potassium channel subfamily T member 1 OS=Homo sapiens GN=KCNT1 PE=4 SV=1	HUMAN	1
797	0	0.01	9.3	2.821	0.418	sp|Q07075|AMPE_HUMAN	Glutamyl aminopeptidase OS=Homo sapiens GN=ENPEP PE=1 SV=3	HUMAN	1
670	0.16	0.19	9.338	2.857	0.4181	sp|A2PYH4|HFM1_HUMAN	Probable ATP-dependent DNA helicase HFM1 OS=Homo sapiens GN=HFM1 PE=1 SV=2	HUMAN	1	0.990832	0.873394	1.24738	0.794328	1.23595	1.21339	0.184206	1.5417	0.787046	1.87068	1.05682	0.489477	1.61436	0.654636	1.70608	1.02802	0.651202	1.52757	0.672977	1.57036	1.31826	0.137465	1.23595	1.0666	1.64437
312	0	1.62	10.39	3.099	0.4188	sp|Q7L2E3|DHX30_HUMAN	Putative ATP-dependent RNA helicase DHX30 OS=Homo sapiens GN=DHX30 PE=1 SV=1	HUMAN	1
306	0.01	2.06	7.634	1.51	0.4195	sp|Q99569|PKP4_HUMAN	Plakophilin-4 OS=Homo sapiens GN=PKP4 PE=1 SV=2	HUMAN	1
306	0	2.05	6.186	2.712	0.4237	tr|C9JFV4|C9JFV4_HUMAN	Proline-, glutamic acid- and leucine-rich protein 1 OS=Homo sapiens GN=PELP1 PE=1 SV=2	HUMAN	1
725	0	2.05	6.186	2.712	0.4237	tr|C9JFV4|C9JFV4_HUMAN	Proline-, glutamic acid- and leucine-rich protein 1 OS=Homo sapiens GN=PELP1 PE=1 SV=2	HUMAN	1
312	0	2	7.385	1.188	0.4244	RRRRRsp|P11498|PYC_HUMAN	REVERSED Pyruvate carboxylase, mitochondrial OS=Homo sapiens GN=PC PE=1 SV=2	HUMAN	1
796	0	2.14	9.873	2.972	0.4246	sp|Q9ULD6|INTU_HUMAN	Protein inturned OS=Homo sapiens GN=INTU PE=2 SV=2	HUMAN	1
590	0	0.46	10.79	3.314	0.4248	RRRRRtr|H0YD14|H0YD14_HUMAN	REVERSED Myoferlin (Fragment) OS=Homo sapiens GN=MYOF PE=1 SV=1	HUMAN	1
575	0.46	0.49	7.606	2.447	0.4255	RRRRRtr|F8W883|F8W883_HUMAN	REVERSED Unconventional myosin-XVI OS=Homo sapiens GN=MYO16 PE=1 SV=2	HUMAN	1	0.625173	0.44737	2.0893	0.296483	1.30617	0.654636	0.479272	2.0893	0.310456	1.36773	0.353183	0.230008	2.0893	0.167494	0.737904	0.666807	0.495761	2.0893	0.316228	1.39316	0.398107	0.257877	2.0893	0.188799	0.831764
586	0	0.1	10.82	2.215	0.4259	RRRRRtr|A0A087X256|A0A087X256_HUMAN	REVERSED WASH complex subunit 7 OS=Homo sapiens GN=KIAA1033 PE=1 SV=1	HUMAN	1
586	0	0.1	10.83	2.217	0.4263	RRRRRsp|Q2M389|WASH7_HUMAN	REVERSED WASH complex subunit 7 OS=Homo sapiens GN=KIAA1033 PE=1 SV=2	HUMAN	1
312	0	1.62	10.63	3.173	0.4288	tr|H7BXY3|H7BXY3_HUMAN	Putative ATP-dependent RNA helicase DHX30 OS=Homo sapiens GN=DHX30 PE=1 SV=1	HUMAN	1
575	0	0.49	7.696	2.476	0.4306	RRRRRsp|Q9Y6X6|MYO16_HUMAN	REVERSED Unconventional myosin-XVI OS=Homo sapiens GN=MYO16 PE=2 SV=3	HUMAN	1
567	0	0.02	2.245	0.7772	0.4318	sp|Q8IUX7|AEBP1_HUMAN	Adipocyte enhancer-binding protein 1 OS=Homo sapiens GN=AEBP1 PE=1 SV=1	HUMAN	1
496	0	1.41	8.966	3.037	0.4338	tr|A0A087X1P0|A0A087X1P0_HUMAN	Protein-tyrosine-phosphatase OS=Homo sapiens GN=PTPRG PE=1 SV=1	HUMAN	1
519	0	0.07	9.826	1.13	0.4348	tr|E9PCY5|E9PCY5_HUMAN	DNA topoisomerase 2 (Fragment) OS=Homo sapiens GN=TOP2B PE=1 SV=1	HUMAN	1
782	0.01	2.02	7.726	2.394	0.4353	RRRRRsp|Q96HY7|DHTK1_HUMAN	REVERSED Probable 2-oxoglutarate dehydrogenase E1 component DHKTD1, mitochondrial OS=Homo sapiens GN=DHTKD1 PE=1 SV=2	HUMAN	1
306	0	2.23	5.314	2.265	0.4355	sp|Q96Q05|TPPC9_HUMAN	Trafficking protein particle complex subunit 9 OS=Homo sapiens GN=TRAPPC9 PE=1 SV=2	HUMAN	1
511	0.01	0.08	8.711	2.265	0.4355	RRRRRsp|Q9NTI2|AT8A2_HUMAN	REVERSED Phospholipid-transporting ATPase IB OS=Homo sapiens GN=ATP8A2 PE=1 SV=2	HUMAN	1
738	0	2.14	10.24	3.159	0.4357	RRRRRtr|A0A0A0MRA8|A0A0A0MRA8_HUMAN	REVERSED Band 4.1-like protein 3 OS=Homo sapiens GN=EPB41L3 PE=1 SV=1	HUMAN	1
750	0	2.13	7.473	2.198	0.4396	tr|M0QY97|M0QY97_HUMAN	Zinc finger CCCH domain-containing protein 4 (Fragment) OS=Homo sapiens GN=ZC3H4 PE=1 SV=1	HUMAN	1
312	0	1.16	10.75	2.996	0.4405	RRRRRsp|Q6UVM3|KCNT2_HUMAN	REVERSED Potassium channel subfamily T member 2 OS=Homo sapiens GN=KCNT2 PE=1 SV=1	HUMAN	1
306	0	2.01	8.554	1.146	0.4409	tr|E7EPC8|E7EPC8_HUMAN	Catenin delta-2 OS=Homo sapiens GN=CTNND2 PE=1 SV=1	HUMAN	1
312	0	2.02	9.885	3.266	0.4413	tr|M0R2B7|M0R2B7_HUMAN	DNA polymerase OS=Homo sapiens GN=POLD1 PE=1 SV=1	HUMAN	1
306	0	2.05	6.106	2.832	0.4425	sp|Q8IZL8|PELP1_HUMAN	Proline-, glutamic acid- and leucine-rich protein 1 OS=Homo sapiens GN=PELP1 PE=1 SV=2	HUMAN	1
312	0	1.4	9.469	3.186	0.4425	sp|O95835|LATS1_HUMAN	Serine/threonine-protein kinase LATS1 OS=Homo sapiens GN=LATS1 PE=1 SV=1	HUMAN	1
725	0	2.05	6.106	2.832	0.4425	sp|Q8IZL8|PELP1_HUMAN	Proline-, glutamic acid- and leucine-rich protein 1 OS=Homo sapiens GN=PELP1 PE=1 SV=2	HUMAN	1
496	0	1.41	8.567	3.102	0.4431	tr|A0A087WWP7|A0A087WWP7_HUMAN	Protein-tyrosine-phosphatase OS=Homo sapiens GN=PTPRG PE=1 SV=1	HUMAN	1
782	0	1.39	10.41	2.758	0.4448	RRRRRsp|P52333|JAK3_HUMAN	REVERSED Tyrosine-protein kinase JAK3 OS=Homo sapiens GN=JAK3 PE=1 SV=2	HUMAN	1
796	0	1.85	11.25	3.036	0.4464	sp|Q0IIM8|TBC8B_HUMAN	TBC1 domain family member 8B OS=Homo sapiens GN=TBC1D8B PE=1 SV=2	HUMAN	1
511	0	0.02	6.702	0.8043	0.4468	RRRRRsp|Q9HBR0|S38AA_HUMAN	REVERSED Putative sodium-coupled neutral amino acid transporter 10 OS=Homo sapiens GN=SLC38A10 PE=1 SV=2	HUMAN	1
511	0.01	0.1	7.878	1.88	0.4476	sp|Q69YQ0|CYTSA_HUMAN	Cytospin-A OS=Homo sapiens GN=SPECC1L PE=1 SV=2	HUMAN	1
306	0	2	7.271	2.244	0.4488	RRRRRtr|B7Z651|B7Z651_HUMAN	REVERSED Ankyrin-2 (Fragment) OS=Homo sapiens GN=ANK2 PE=1 SV=1	HUMAN	1
796	0	1.85	11.31	3.052	0.4488	tr|J3KN75|J3KN75_HUMAN	TBC1 domain family member 8B OS=Homo sapiens GN=TBC1D8B PE=1 SV=1	HUMAN	1
796	0	2.01	13.8	2.806	0.4489	RRRRRtr|F8W7A7|F8W7A7_HUMAN	REVERSED Coiled-coil domain-containing protein 178 OS=Homo sapiens GN=CCDC178 PE=4 SV=1	HUMAN	1
569	0	0.04	10.34	3.327	0.4496	RRRRRtr|H3BLT9|H3BLT9_HUMAN	REVERSED NOD3 protein, isoform CRA_d OS=Homo sapiens GN=NLRC3 PE=1 SV=2	HUMAN	1
678	0.15	0.22	12.19	4.628	0.4515	sp|Q96JC1|VPS39_HUMAN	Vam6/Vps39-like protein OS=Homo sapiens GN=VPS39 PE=1 SV=2	HUMAN	1	0.737904	0.589184	2.0893	0.353183	1.5417	0.912011	0.843657	2.12814	0.428549	1.94089	0.544503	0.365519	2.0893	0.258226	1.13763	0.847227	0.736489	2.42103	0.349945	2.05116	0.711214	0.536104	2.0893	0.337287	1.48594
312	0	2.02	10.12	3.342	0.4517	sp|P28340|DPOD1_HUMAN	DNA polymerase delta catalytic subunit OS=Homo sapiens GN=POLD1 PE=1 SV=2	HUMAN	1
312	0.01	1.21	8.834	1.821	0.4554	RRRRRsp|O00160|MYO1F_HUMAN	REVERSED Unconventional myosin-If OS=Homo sapiens GN=MYO1F PE=1 SV=3	HUMAN	1
609	0	2.15	11.66	3.771	0.4571	sp|Q9H8M5|CNNM2_HUMAN	Metal transporter CNNM2 OS=Homo sapiens GN=CNNM2 PE=1 SV=2	HUMAN	1
662	0	2.02	8.114	3.886	0.4571	RRRRRsp|Q9H8M5|CNNM2_HUMAN	REVERSED Metal transporter CNNM2 OS=Homo sapiens GN=CNNM2 PE=1 SV=2	HUMAN	1
778	0.07	0.51	9.049	2.377	0.4601	sp|O75533|SF3B1_HUMAN	Splicing factor 3B subunit 1 OS=Homo sapiens GN=SF3B1 PE=1 SV=3	HUMAN	1	0.831764	0.668663	16.1436	0.0580764	13.4276	1.07647	0.836299	2.0893	0.515229	2.24905	1.10662	0.845872	19.7697	0.0559758	19.7697	1.64437	0.352976	3.19154	0.515229	5.24807	0.92045	0.862464	18.0302	0.0539511	16.5959
796	0	2.01	14.19	2.884	0.4614	RRRRRsp|Q5BJE1|CC178_HUMAN	REVERSED Coiled-coil domain-containing protein 178 OS=Homo sapiens GN=CCDC178 PE=2 SV=3	HUMAN	1
693	0	2.03	12.13	2.87	0.463	RRRRRsp|P51828|ADCY7_HUMAN	REVERSED Adenylate cyclase type 7 OS=Homo sapiens GN=ADCY7 PE=2 SV=1	HUMAN	1
312	0	1.55	10.02	2.783	0.4638	sp|Q9Y4D1|DAAM1_HUMAN	Disheveled-associated activator of morphogenesis 1 OS=Homo sapiens GN=DAAM1 PE=1 SV=2	HUMAN	1
809	0	1.55	10.02	2.783	0.4638	sp|Q9Y4D1|DAAM1_HUMAN	Disheveled-associated activator of morphogenesis 1 OS=Homo sapiens GN=DAAM1 PE=1 SV=2	HUMAN	1
306	0	2.01	7.535	1.674	0.4651	RRRRRsp|Q96JH8|RADIL_HUMAN	REVERSED Ras-associating and dilute domain-containing protein OS=Homo sapiens GN=RADIL PE=1 SV=5	HUMAN	1
752	0	2.09	6.628	2.442	0.4651	sp|Q9H9G7|AGO3_HUMAN	Protein argonaute-3 OS=Homo sapiens GN=AGO3 PE=1 SV=2	HUMAN	1
306	0.01	2.03	12.72	2.9	0.4677	RRRRRtr|A0A087X1S9|A0A087X1S9_HUMAN	REVERSED Partitioning defective 3 homolog B OS=Homo sapiens GN=PARD3B PE=1 SV=1	HUMAN	1
569	0	0.04	10.42	3.099	0.4695	RRRRRsp|Q7RTR2|NLRC3_HUMAN	REVERSED Protein NLRC3 OS=Homo sapiens GN=NLRC3 PE=2 SV=2	HUMAN	1
306	0.01	2.03	12.05	2.919	0.4708	RRRRRtr|A0A087WYL6|A0A087WYL6_HUMAN	REVERSED Partitioning defective 3 homolog B OS=Homo sapiens GN=PARD3B PE=1 SV=1	HUMAN	1
511	0.01	1.01	10.55	1.977	0.4708	tr|E9PLY0|E9PLY0_HUMAN	Microtubule-actin cross-linking factor 1, isoforms 1/2/3/5 OS=Homo sapiens GN=MACF1 PE=1 SV=1	HUMAN	1
671	0	0.12	12.43	4.52	0.4708	RRRRRtr|A0A0G2JPQ2|A0A0G2JPQ2_HUMAN	REVERSED Uncharacterized protein OS=Homo sapiens GN=NLRP2 PE=1 SV=1	HUMAN	1
671	0	0.12	12.43	4.52	0.4708	RRRRRsp|Q9NX02|NALP2_HUMAN	REVERSED NACHT, LRR and PYD domains-containing protein 2 OS=Homo sapiens GN=NLRP2 PE=1 SV=1	HUMAN	1
758	0	0.12	12.43	4.52	0.4708	RRRRRtr|A0A0G2JPQ2|A0A0G2JPQ2_HUMAN	REVERSED Uncharacterized protein OS=Homo sapiens GN=NLRP2 PE=1 SV=1	HUMAN	1
758	0	0.12	12.43	4.52	0.4708	RRRRRsp|Q9NX02|NALP2_HUMAN	REVERSED NACHT, LRR and PYD domains-containing protein 2 OS=Homo sapiens GN=NLRP2 PE=1 SV=1	HUMAN	1
671	0.08	0.12	12.46	4.533	0.4721	RRRRRtr|J3KN39|J3KN39_HUMAN	REVERSED NACHT, LRR and PYD domains-containing protein 2 OS=Homo sapiens GN=NLRP2 PE=1 SV=1	HUMAN	1	0.691831	0.0276481	1.58489	0.432514	1.09648	0.946237	0.363051	1.75388	0.534564	1.65959	1.30617	0.241759	1.41906	0.92045	1.85353	0.879023	0.33871	1.30617	0.672977	1.14815	1.03753	0.502416	2.29087	0.452898	2.39883
758	0.08	0.12	12.46	4.533	0.4721	RRRRRtr|J3KN39|J3KN39_HUMAN	REVERSED NACHT, LRR and PYD domains-containing protein 2 OS=Homo sapiens GN=NLRP2 PE=1 SV=1	HUMAN	1	0.691831	0.0276481	1.58489	0.432514	1.09648	0.946237	0.363051	1.75388	0.534564	1.65959	1.30617	0.241759	1.41906	0.92045	1.85353	0.879023	0.33871	1.30617	0.672977	1.14815	1.03753	0.502416	2.29087	0.452898	2.39883
796	0	2.09	10.68	3.025	0.4726	RRRRRsp|O95696|BRD1_HUMAN	REVERSED Bromodomain-containing protein 1 OS=Homo sapiens GN=BRD1 PE=1 SV=1	HUMAN	1
567	0	0.48	6.743	2.564	0.4748	RRRRRsp|O15084|ANR28_HUMAN	REVERSED Serine/threonine-protein phosphatase 6 regulatory ankyrin repeat subunit A OS=Homo sapiens GN=ANKRD28 PE=1 SV=5	HUMAN	1
312	0	0.77	8.08	2.947	0.4753	sp|Q9Y4C4|MFHA1_HUMAN	Malignant fibrous histiocytoma-amplified sequence 1 OS=Homo sapiens GN=MFHAS1 PE=1 SV=2	HUMAN	1
306	0	2	6.584	0.8588	0.4771	RRRRRtr|E9PCH6|E9PCH6_HUMAN	REVERSED Ankyrin-2 OS=Homo sapiens GN=ANK2 PE=1 SV=1	HUMAN	1
569	0	0.52	11.27	4.394	0.4776	sp|P20594|ANPRB_HUMAN	Atrial natriuretic peptide receptor 2 OS=Homo sapiens GN=NPR2 PE=1 SV=1	HUMAN	1
671	0	0.12	12.21	4.135	0.4808	RRRRRtr|A0A0G2JLX3|A0A0G2JLX3_HUMAN	REVERSED Uncharacterized protein OS=Homo sapiens GN=NLRP2 PE=1 SV=1	HUMAN	1
758	0	0.12	12.21	4.135	0.4808	RRRRRtr|A0A0G2JLX3|A0A0G2JLX3_HUMAN	REVERSED Uncharacterized protein OS=Homo sapiens GN=NLRP2 PE=1 SV=1	HUMAN	1
671	0	0.12	12.32	4.62	0.4812	RRRRRtr|A0A0G2JMG8|A0A0G2JMG8_HUMAN	REVERSED Uncharacterized protein OS=Homo sapiens GN=NLRP2 PE=1 SV=1	HUMAN	1
758	0	0.12	12.32	4.62	0.4812	RRRRRtr|A0A0G2JMG8|A0A0G2JMG8_HUMAN	REVERSED Uncharacterized protein OS=Homo sapiens GN=NLRP2 PE=1 SV=1	HUMAN	1
306	0	2.02	9.275	2.222	0.4831	sp|O75420|PERQ1_HUMAN	PERQ amino acid-rich with GYF domain-containing protein 1 OS=Homo sapiens GN=GIGYF1 PE=1 SV=2	HUMAN	1
764	0	2.02	14.53	3.004	0.4845	sp|Q12840|KIF5A_HUMAN	Kinesin heavy chain isoform 5A OS=Homo sapiens GN=KIF5A PE=1 SV=2	HUMAN	1
306	0	2.03	8.826	3.201	0.485	tr|V9GYM8|V9GYM8_HUMAN	Rho guanine nucleotide exchange factor 2 OS=Homo sapiens GN=ARHGEF2 PE=1 SV=1	HUMAN	1
312	0	1.24	13.58	2.522	0.485	RRRRRtr|E5RFJ0|E5RFJ0_HUMAN	REVERSED Dedicator of cytokinesis protein 2 OS=Homo sapiens GN=DOCK2 PE=1 SV=1	HUMAN	1
306	0.01	2.03	13.2	3.398	0.4854	RRRRRtr|A0A087WZG6|A0A087WZG6_HUMAN	REVERSED Partitioning defective 3 homolog B OS=Homo sapiens GN=PARD3B PE=1 SV=1	HUMAN	1
306	0.01	2.05	10.46	2.639	0.4888	RRRRRsp|O94988|FA13A_HUMAN	REVERSED Protein FAM13A OS=Homo sapiens GN=FAM13A PE=1 SV=2	HUMAN	1
312	0	1.15	8.137	2.941	0.4902	RRRRRsp|Q6P1M3|L2GL2_HUMAN	REVERSED Lethal(2) giant larvae protein homolog 2 OS=Homo sapiens GN=LLGL2 PE=1 SV=2	HUMAN	1
720	0	1.15	8.137	2.941	0.4902	RRRRRsp|Q6P1M3|L2GL2_HUMAN	REVERSED Lethal(2) giant larvae protein homolog 2 OS=Homo sapiens GN=LLGL2 PE=1 SV=2	HUMAN	1
727	0.01	2.04	11.86	2.255	0.4902	RRRRRsp|Q92834|RPGR_HUMAN	REVERSED X-linked retinitis pigmentosa GTPase regulator OS=Homo sapiens GN=RPGR PE=1 SV=2	HUMAN	1
312	0	1.15	8.145	2.944	0.4907	RRRRRtr|J3QRV5|J3QRV5_HUMAN	REVERSED Lethal(2) giant larvae protein homolog 2 OS=Homo sapiens GN=LLGL2 PE=1 SV=1	HUMAN	1
720	0	1.15	8.145	2.944	0.4907	RRRRRtr|J3QRV5|J3QRV5_HUMAN	REVERSED Lethal(2) giant larvae protein homolog 2 OS=Homo sapiens GN=LLGL2 PE=1 SV=1	HUMAN	1
306	0.01	2.02	8.193	1.678	0.4936	sp|Q96AX9|MIB2_HUMAN	E3 ubiquitin-protein ligase MIB2 OS=Homo sapiens GN=MIB2 PE=1 SV=3	HUMAN	1
569	0	0.02	13.93	4.051	0.4941	sp|Q5T1B0|AXDN1_HUMAN	Axonemal dynein light chain domain-containing protein 1 OS=Homo sapiens GN=AXDND1 PE=2 SV=1	HUMAN	1
796	0	2.02	11.25	2.472	0.4944	RRRRRsp|Q9NQW8|CNGB3_HUMAN	REVERSED Cyclic nucleotide-gated cation channel beta-3 OS=Homo sapiens GN=CNGB3 PE=1 SV=2	HUMAN	1
681	0.01	2.05	8.902	1.879	0.4946	RRRRRsp|Q86YV0|RASL3_HUMAN	REVERSED RAS protein activator like-3 OS=Homo sapiens GN=RASAL3 PE=1 SV=2	HUMAN	1
312	0	2.02	9.415	3.667	0.4955	tr|M0QZR8|M0QZR8_HUMAN	DNA polymerase OS=Homo sapiens GN=POLD1 PE=1 SV=1	HUMAN	1
681	0	1.84	9.235	2.085	0.4965	sp|O43424|GRID2_HUMAN	Glutamate receptor ionotropic, delta-2 OS=Homo sapiens GN=GRID2 PE=2 SV=2	HUMAN	1
843	0	2	3.685	1.594	0.498	sp|A6NFI3|ZN316_HUMAN	Zinc finger protein 316 OS=Homo sapiens GN=ZNF316 PE=1 SV=1	HUMAN	1
642	0	0	7.615	2.122	0.4994	sp|Q8IV53|DEN1C_HUMAN	DENN domain-containing protein 1C OS=Homo sapiens GN=DENND1C PE=1 SV=1	HUMAN	1
796	0.01	2.02	9.625	3	0.5	sp|A8MT70|ZBBX_HUMAN	Zinc finger B-box domain-containing protein 1 OS=Homo sapiens GN=ZBBX PE=2 SV=3	HUMAN	1
511	0.01	0.07	6.942	1.71	0.503	RRRRRtr|F8VRS1|F8VRS1_HUMAN	REVERSED Phospholipid-transporting ATPase OS=Homo sapiens GN=ATP8A2 PE=1 SV=1	HUMAN	1
511	0	0.06	17.3	3.521	0.503	tr|Q5JVD1|Q5JVD1_HUMAN	Centriolin OS=Homo sapiens GN=CNTRL PE=1 SV=1	HUMAN	1
306	0	2	8.963	0.5035	0.5035	RRRRRtr|A0A0J9YWL9|A0A0J9YWL9_HUMAN	REVERSED HCG2044193 OS=Homo sapiens GN=LOC100129520 PE=4 SV=1	HUMAN	1
306	0	2.23	5.746	2.621	0.504	tr|H0YBR0|H0YBR0_HUMAN	Trafficking protein particle complex subunit 9 (Fragment) OS=Homo sapiens GN=TRAPPC9 PE=1 SV=1	HUMAN	1
764	0	0.06	8.392	3.033	0.5056	sp|Q9H7M6|ZSWM4_HUMAN	Zinc finger SWIM domain-containing protein 4 OS=Homo sapiens GN=ZSWIM4 PE=2 SV=3	HUMAN	1
306	0	2.02	9.331	2.535	0.5071	sp|Q92974|ARHG2_HUMAN	Rho guanine nucleotide exchange factor 2 OS=Homo sapiens GN=ARHGEF2 PE=1 SV=4	HUMAN	1
306	0	2.01	3.651	0.5071	0.5071	RRRRRtr|A0A0C4DFM2|A0A0C4DFM2_HUMAN	REVERSED HCG1643764, isoform CRA_b OS=Homo sapiens GN=ZNF574 PE=1 SV=1	HUMAN	1
306	0	2.02	8.122	2.234	0.5076	RRRRRsp|Q5JTZ9|SYAM_HUMAN	REVERSED Alanine--tRNA ligase, mitochondrial OS=Homo sapiens GN=AARS2 PE=1 SV=1	HUMAN	1
312	0	1.16	4.772	1.827	0.5076	sp|Q5JTZ9|SYAM_HUMAN	Alanine--tRNA ligase, mitochondrial OS=Homo sapiens GN=AARS2 PE=1 SV=1	HUMAN	1
567	0	0.01	8.98	2.143	0.5102	sp|Q8WTW3|COG1_HUMAN	Conserved oligomeric Golgi complex subunit 1 OS=Homo sapiens GN=COG1 PE=1 SV=1	HUMAN	1
312	0	2.01	8.682	1.328	0.5107	sp|Q99650|OSMR_HUMAN	Oncostatin-M-specific receptor subunit beta OS=Homo sapiens GN=OSMR PE=1 SV=1	HUMAN	1
741	0	0.01	4.859	2.174	0.5115	tr|Q5SR54|Q5SR54_HUMAN	Calsyntenin-1 (Fragment) OS=Homo sapiens GN=CLSTN1 PE=1 SV=1	HUMAN	1
306	0	2.01	11.9	4.821	0.5128	RRRRRsp|Q6ZMZ3|SYNE3_HUMAN	REVERSED Nesprin-3 OS=Homo sapiens GN=SYNE3 PE=1 SV=2	HUMAN	1
312	0	1.71	11.69	2.256	0.5128	RRRRRsp|Q86UT6|NLRX1_HUMAN	REVERSED NLR family member X1 OS=Homo sapiens GN=NLRX1 PE=1 SV=1	HUMAN	1
676	0.15	0.36	7.4	1.439	0.5139	sp|P32418|NAC1_HUMAN	Sodium/calcium exchanger 1 OS=Homo sapiens GN=SLC8A1 PE=1 SV=3	HUMAN	1	0.92045	0.816203	2.0893	0.440555	1.92309	0.990832	0.978101	3.13329	0.316228	3.10456	1.05682	0.846517	2.0893	0.505825	2.208	1.14815	0.691365	3.56451	0.322107	4.09261	1.25893	0.549559	2.35505	0.534564	2.96483
572	0.48	0.51	8.162	1.414	0.5141	sp|Q9Y2E4|DIP2C_HUMAN	Disco-interacting protein 2 homolog C OS=Homo sapiens GN=DIP2C PE=1 SV=2	HUMAN	1	0.963829	0.963758	19.0546	0.0515229	18.3654	0.744732	0.535054	4.61318	0.161436	3.43558	0.972747	0.98483	18.8799	0.0519996	18.3654	0.870964	0.777407	9.72747	0.0895365	8.47227	0.937562	0.892176	19.2309	0.0510505	18.0302
675	0.15	2.22	11.07	3.99	0.5148	sp|A4FU28|CTGE9_HUMAN	cTAGE family member 9 OS=Homo sapiens GN=CTAGE9 PE=2 SV=2	HUMAN	1	0.895365	0.72185	1.40605	0.642688	1.25893	1.0666	0.448932	2.77971	0.383707	2.96483	0.731139	0.186465	1.43219	0.505825	1.04713	0.855067	0.610069	1.69044	0.505825	1.44544	1.1695	0.657179	1.65959	0.704693	1.95884
511	0	0.06	11.02	3.09	0.5149	RRRRRsp|P55060|XPO2_HUMAN	REVERSED Exportin-2 OS=Homo sapiens GN=CSE1L PE=1 SV=3	HUMAN	1
312	0	1.24	5.567	0.9278	0.5155	sp|Q96IR2|ZN845_HUMAN	Zinc finger protein 845 OS=Homo sapiens GN=ZNF845 PE=2 SV=3	HUMAN	1
306	0.01	2.02	8.05	1.754	0.516	tr|E9PD12|E9PD12_HUMAN	E3 ubiquitin-protein ligase MIB2 OS=Homo sapiens GN=MIB2 PE=1 SV=1	HUMAN	1
306	0	2.08	13.22	5.062	0.5165	RRRRRsp|P49588|SYAC_HUMAN	REVERSED Alanine--tRNA ligase, cytoplasmic OS=Homo sapiens GN=AARS PE=1 SV=2	HUMAN	1
306	0	2	5.998	1.448	0.5171	RRRRRsp|Q9HBX8|LGR6_HUMAN	REVERSED Leucine-rich repeat-containing G-protein coupled receptor 6 OS=Homo sapiens GN=LGR6 PE=1 SV=3	HUMAN	1
681	0	2.01	7.653	1.034	0.5171	sp|Q9HBX8|LGR6_HUMAN	Leucine-rich repeat-containing G-protein coupled receptor 6 OS=Homo sapiens GN=LGR6 PE=1 SV=3	HUMAN	1
306	0	2	7.143	1.346	0.5176	RRRRRtr|H0Y931|H0Y931_HUMAN	REVERSED Ankyrin-2 (Fragment) OS=Homo sapiens GN=ANK2 PE=1 SV=1	HUMAN	1
741	0	2.12	6.874	1.816	0.5188	tr|A0A087X2B3|A0A087X2B3_HUMAN	Neuronal cell adhesion molecule OS=Homo sapiens GN=NRCAM PE=1 SV=1	HUMAN	1
312	0	2.06	9.459	2.391	0.5198	sp|O43592|XPOT_HUMAN	Exportin-T OS=Homo sapiens GN=XPOT PE=1 SV=2	HUMAN	1
567	0	0.01	9.148	2.183	0.5198	tr|E9PBL8|E9PBL8_HUMAN	Conserved oligomeric Golgi complex subunit 1 (Fragment) OS=Homo sapiens GN=COG1 PE=1 SV=2	HUMAN	1
572	0	0.51	8.003	1.431	0.5205	tr|E7EPU2|E7EPU2_HUMAN	Disco-interacting protein 2 homolog C OS=Homo sapiens GN=DIP2C PE=1 SV=2	HUMAN	1
306	0	2.01	8.655	1.877	0.5214	sp|P36776|LONM_HUMAN	Lon protease homolog, mitochondrial OS=Homo sapiens GN=LONP1 PE=1 SV=2	HUMAN	1
398	2.04	2.06	7.427	2.288	0.5219	sp|P11717|MPRI_HUMAN	Cation-independent mannose-6-phosphate receptor OS=Homo sapiens GN=IGF2R PE=1 SV=3	HUMAN	1	1.1272	0.749269	2.0893	0.539511	2.35505	0.831764	0.65549	2.88403	0.291072	2.39883	0.794328	0.577447	2.0893	0.380189	1.65959	0.92045	0.842529	2.0893	0.440555	1.92309	1.03753	0.917485	4.32514	0.239883	4.44631
701	0	0	7.451	2.614	0.5229	RRRRRsp|Q5VUJ6|LRCH2_HUMAN	REVERSED Leucine-rich repeat and calponin homology domain-containing protein 2 OS=Homo sapiens GN=LRCH2 PE=2 SV=2	HUMAN	1
511	0	0.08	10.15	2.301	0.523	sp|Q16099|GRIK4_HUMAN	Glutamate receptor ionotropic, kainate 4 OS=Homo sapiens GN=GRIK4 PE=2 SV=2	HUMAN	1
586	0.01	0.05	8.787	0.523	0.523	sp|Q9UK96|FBX10_HUMAN	F-box only protein 10 OS=Homo sapiens GN=FBXO10 PE=1 SV=3	HUMAN	1
477	1.86	1.98	10.29	3.662	0.5231	sp|O43861|ATP9B_HUMAN	Probable phospholipid-transporting ATPase IIB OS=Homo sapiens GN=ATP9B PE=2 SV=4	HUMAN	1	0.862979	0.84208	1.52757	0.539511	1.31826	0.765597	0.705621	1.97697	0.343558	1.51356	0.724436	0.788014	1.95884	0.30479	1.41906	1	0.946342	1.6293	0.613762	1.59956	0.496592	0.582164	1.83654	0.1	0.912011
609	0	0.04	8.793	5.118	0.5249	RRRRRtr|C9J266|C9J266_HUMAN	REVERSED E3 ubiquitin-protein ligase RNF123 OS=Homo sapiens GN=RNF123 PE=1 SV=1	HUMAN	1
511	0	1.03	5.777	1.366	0.5252	RRRRRsp|P10253|LYAG_HUMAN	REVERSED Lysosomal alpha-glucosidase OS=Homo sapiens GN=GAA PE=1 SV=4	HUMAN	1
312	0	2	4.416	0.5258	0.5258	sp|Q12872|SFSWA_HUMAN	Splicing factor, suppressor of white-apricot homolog OS=Homo sapiens GN=SFSWAP PE=1 SV=3	HUMAN	1
312	0	1.53	8.105	2.211	0.5263	RRRRRsp|Q9Y5I3|PCDA1_HUMAN	REVERSED Protocadherin alpha-1 OS=Homo sapiens GN=PCDHA1 PE=2 SV=1	HUMAN	1
811	0.06	0.16	8.87	2.218	0.528	sp|Q14587|ZN268_HUMAN	Zinc finger protein 268 OS=Homo sapiens GN=ZNF268 PE=1 SV=2	HUMAN	1	1.02802	0.923139	3.63078	0.283139	3.76704	0.654636	0.421078	3.40408	0.192309	2.22844	0.758578	0.565284	2.0893	0.363078	1.58489	0.758578	0.568313	2.63027	0.288403	1.99526	0.672977	0.44698	2.24905	0.299226	1.51356
738	0	2.14	10.71	3.175	0.5291	RRRRRtr|A8K968|A8K968_HUMAN	REVERSED Band 4.1-like protein 3 OS=Homo sapiens GN=EPB41L3 PE=1 SV=1	HUMAN	1
764	0	2.02	15.06	3.287	0.5302	tr|J3KNA1|J3KNA1_HUMAN	Kinesin-like protein OS=Homo sapiens GN=KIF5A PE=1 SV=1	HUMAN	1
796	0	0	8.621	1.194	0.5305	RRRRRsp|Q13427|PPIG_HUMAN	REVERSED Peptidyl-prolyl cis-trans isomerase G OS=Homo sapiens GN=PPIG PE=1 SV=2	HUMAN	1
782	0	0.01	8.28	1.911	0.5308	RRRRRsp|P52824|DGKQ_HUMAN	REVERSED Diacylglycerol kinase theta OS=Homo sapiens GN=DGKQ PE=1 SV=2	HUMAN	1
851	0.05	0.06	7.835	2.39	0.5312	sp|Q8IYF1|ELOA2_HUMAN	RNA polymerase II transcription factor SIII subunit A2 OS=Homo sapiens GN=TCEB3B PE=1 SV=2	HUMAN	1	1.48594	0.485404	2.0893	0.711214	3.13329	0.534564	0.359529	2.0893	0.253513	1.11686	0.519996	0.349121	2.10863	0.248886	1.09648	0.57544	0.396557	2.0893	0.272898	1.20226	0.809096	0.69405	2.0893	0.387258	1.69044
567	0	0.01	9.362	2.234	0.5319	tr|A0A087WVI0|A0A087WVI0_HUMAN	Conserved oligomeric Golgi complex subunit 1 OS=Homo sapiens GN=COG1 PE=1 SV=1	HUMAN	1
312	0	1.16	8.209	2.345	0.533	RRRRRsp|Q86XP3|DDX42_HUMAN	REVERSED ATP-dependent RNA helicase DDX42 OS=Homo sapiens GN=DDX42 PE=1 SV=1	HUMAN	1
821	0	2	5.874	1.202	0.534	RRRRRsp|P47712|PA24A_HUMAN	REVERSED Cytosolic phospholipase A2 OS=Homo sapiens GN=PLA2G4A PE=1 SV=2	HUMAN	1
312	0	1.8	3.739	0.9615	0.5342	RRRRRtr|A0A0A0MR57|A0A0A0MR57_HUMAN	REVERSED Zinc finger protein 836 OS=Homo sapiens GN=ZNF836 PE=1 SV=1	HUMAN	1
312	0	1.8	3.739	0.9615	0.5342	RRRRRsp|Q6ZNA1|ZN836_HUMAN	REVERSED Zinc finger protein 836 OS=Homo sapiens GN=ZNF836 PE=2 SV=2	HUMAN	1
306	0.01	2.04	14.01	4.278	0.5348	RRRRRtr|R4GN62|R4GN62_HUMAN	REVERSED Partitioning defective 3 homolog B OS=Homo sapiens GN=PARD3B PE=1 SV=1	HUMAN	1
681	0	1.84	9.179	2.268	0.54	tr|A0A087X043|A0A087X043_HUMAN	Glutamate receptor ionotropic, delta-2 OS=Homo sapiens GN=GRID2 PE=1 SV=1	HUMAN	1
306	0	2	8.658	1.082	0.5411	RRRRRsp|Q9UMF0|ICAM5_HUMAN	REVERSED Intercellular adhesion molecule 5 OS=Homo sapiens GN=ICAM5 PE=1 SV=3	HUMAN	1
714	0.11	2.24	11.58	5.195	0.5411	sp|Q9Y2I9|TBC30_HUMAN	TBC1 domain family member 30 OS=Homo sapiens GN=TBC1D30 PE=1 SV=2	HUMAN	1	1.31826	0.597194	2.0893	0.630957	2.75423	0.895365	0.840696	2.0893	0.428549	1.87068	2.14783	0.298686	2.10863	1.01859	4.48745	0.937562	0.911291	2.0893	0.448745	1.95884	0.855067	0.774929	2.10863	0.409261	1.80302
796	0	0	8.796	1.218	0.5413	RRRRRtr|E9PG73|E9PG73_HUMAN	REVERSED Peptidyl-prolyl cis-trans isomerase G OS=Homo sapiens GN=PPIG PE=1 SV=1	HUMAN	1
306	0.01	2.02	8.487	1.85	0.5441	tr|F2Z2L2|F2Z2L2_HUMAN	E3 ubiquitin-protein ligase MIB2 OS=Homo sapiens GN=MIB2 PE=1 SV=1	HUMAN	1
312	0	1.39	9.467	2.285	0.5441	tr|J3QT52|J3QT52_HUMAN	Receptor-type tyrosine-protein phosphatase beta OS=Homo sapiens GN=PTPRB PE=1 SV=2	HUMAN	1
306	0	2	8.197	2.842	0.5464	RRRRRsp|Q9NYF5|FA13B_HUMAN	REVERSED Protein FAM13B OS=Homo sapiens GN=FAM13B PE=2 SV=2	HUMAN	1
306	0	2.01	10.31	1.425	0.5482	tr|E9PHB5|E9PHB5_HUMAN	Catenin delta-2 OS=Homo sapiens GN=CTNND2 PE=1 SV=1	HUMAN	1
312	0	0.83	10.98	1.976	0.5488	RRRRRsp|O43707|ACTN4_HUMAN	REVERSED Alpha-actinin-4 OS=Homo sapiens GN=ACTN4 PE=1 SV=2	HUMAN	1
511	0.01	0.1	8.123	2.305	0.5488	tr|F8WAN1|F8WAN1_HUMAN	Protein SPECC1L-ADORA2A OS=Homo sapiens GN=SPECC1L-ADORA2A PE=4 SV=2	HUMAN	1
681	0	2.01	9.261	2.977	0.5513	RRRRRsp|O75473|LGR5_HUMAN	REVERSED Leucine-rich repeat-containing G-protein coupled receptor 5 OS=Homo sapiens GN=LGR5 PE=1 SV=1	HUMAN	1
306	0	2.01	6.623	2.98	0.5519	tr|E7EV54|E7EV54_HUMAN	Proline-, glutamic acid- and leucine-rich protein 1 OS=Homo sapiens GN=PELP1 PE=1 SV=1	HUMAN	1
725	0	2.01	6.623	2.98	0.5519	tr|E7EV54|E7EV54_HUMAN	Proline-, glutamic acid- and leucine-rich protein 1 OS=Homo sapiens GN=PELP1 PE=1 SV=1	HUMAN	1
511	0	0.12	7.514	1.547	0.5525	tr|A0A0A0MTG6|A0A0A0MTG6_HUMAN	Sterol regulatory element-binding protein cleavage-activating protein OS=Homo sapiens GN=SCAP PE=1 SV=1	HUMAN	1
671	0	0.12	12.29	5.316	0.5537	RRRRRtr|A0A0G2JNC8|A0A0G2JNC8_HUMAN	REVERSED Uncharacterized protein (Fragment) OS=Homo sapiens GN=NLRP2 PE=1 SV=1	HUMAN	1
758	0	0.12	12.29	5.316	0.5537	RRRRRtr|A0A0G2JNC8|A0A0G2JNC8_HUMAN	REVERSED Uncharacterized protein (Fragment) OS=Homo sapiens GN=NLRP2 PE=1 SV=1	HUMAN	1
609	0	0.04	9.847	5.409	0.5548	RRRRRtr|C9JS59|C9JS59_HUMAN	REVERSED E3 ubiquitin-protein ligase RNF123 OS=Homo sapiens GN=RNF123 PE=1 SV=1	HUMAN	1
737	0.09	2.18	10.96	3.329	0.5548	RRRRRsp|Q9Y608|LRRF2_HUMAN	REVERSED Leucine-rich repeat flightless-interacting protein 2 OS=Homo sapiens GN=LRRFIP2 PE=1 SV=1	HUMAN	1	1	0.980152	3.10456	0.322107	3.10456	1.14815	0.710149	14.4544	0.0794328	15.5597	1.15878	0.69496	7.04693	0.164437	8.16582	1.10662	0.775102	14.0605	0.0787046	14.8594	1.18032	0.673152	2.55859	0.461318	3.01995
306	0	2.02	9.101	1.887	0.5549	sp|Q02487|DSC2_HUMAN	Desmocollin-2 OS=Homo sapiens GN=DSC2 PE=1 SV=1	HUMAN	1
312	0	0.83	10.88	2.553	0.5549	RRRRRsp|Q08043|ACTN3_HUMAN	REVERSED Alpha-actinin-3 OS=Homo sapiens GN=ACTN3 PE=1 SV=2	HUMAN	1
682	0.14	2.2	12.22	4.333	0.5556	sp|P56192|SYMC_HUMAN	Methionine--tRNA ligase, cytoplasmic OS=Homo sapiens GN=MARS PE=1 SV=2	HUMAN	1	0.990832	0.994098	2.0893	0.474242	2.07014	0.847227	0.706168	7.04693	0.120226	5.97035	0.972747	0.965882	2.44343	0.398107	2.37684	0.77983	0.582066	4.7863	0.16293	3.7325	0.903649	0.828207	3.46737	0.263027	3.13329
577	0.45	0.49	5.351	1.668	0.5559	sp|Q7Z591|AKNA_HUMAN	AT-hook-containing transcription factor OS=Homo sapiens GN=AKNA PE=1 SV=2	HUMAN	1	1.28233	0.73295	1.5417	0.831764	2.07014	1.61436	0.603784	1.55597	1.03753	2.70396	1.99526	0.434557	1.30617	1.52757	2.70396	1.95884	0.43758	1.30617	1.49968	2.72898	1.03753	0.999866	1.27057	0.816582	1.31826
312	0	1.23	4.566	1.002	0.5568	sp|Q6V1X1|DPP8_HUMAN	Dipeptidyl peptidase 8 OS=Homo sapiens GN=DPP8 PE=1 SV=1	HUMAN	1
764	0	0.05	8.241	3.341	0.5568	tr|K7ERJ6|K7ERJ6_HUMAN	Zinc finger SWIM domain-containing protein 4 (Fragment) OS=Homo sapiens GN=ZSWIM4 PE=4 SV=1	HUMAN	1
797	0	2.01	7.671	3.487	0.5579	sp|Q8TE96|DQX1_HUMAN	ATP-dependent RNA helicase DQX1 OS=Homo sapiens GN=DQX1 PE=2 SV=2	HUMAN	1
306	0	2.03	9.598	3.237	0.558	sp|Q14574|DSC3_HUMAN	Desmocollin-3 OS=Homo sapiens GN=DSC3 PE=1 SV=3	HUMAN	1
306	0	2.01	3.46	0.558	0.558	RRRRRsp|Q6ZN55|ZN574_HUMAN	REVERSED Zinc finger protein 574 OS=Homo sapiens GN=ZNF574 PE=1 SV=2	HUMAN	1
312	0.03	1.26	8.371	4.129	0.558	sp|Q14940|SL9A5_HUMAN	Sodium/hydrogen exchanger 5 OS=Homo sapiens GN=SLC9A5 PE=1 SV=2	HUMAN	1
312	0	0.83	11.19	3.468	0.5593	RRRRRsp|P35609|ACTN2_HUMAN	REVERSED Alpha-actinin-2 OS=Homo sapiens GN=ACTN2 PE=1 SV=1	HUMAN	1
386	2.07	2.09	10.77	3.007	0.5594	sp|Q6ZV73|FGD6_HUMAN	FYVE, RhoGEF and PH domain-containing protein 6 OS=Homo sapiens GN=FGD6 PE=1 SV=2	HUMAN	1	1.70608	0.271746	1.6293	1.04713	3.66438	1.88799	0.307144	1.78649	1.05682	3.87258	1.20226	0.996506	1.58489	0.758578	1.92309	0.92045	0.960357	1.58489	0.483059	1.45881	0.654636	0.477735	1.8197	0.299226	1.19124
312	0	1.47	10.3	2.352	0.5599	sp|Q8TEA7|TBCK_HUMAN	TBC domain-containing protein kinase-like protein OS=Homo sapiens GN=TBCK PE=1 SV=4	HUMAN	1
312	0	0.83	10.76	1.906	0.5605	RRRRRsp|P12814|ACTN1_HUMAN	REVERSED Alpha-actinin-1 OS=Homo sapiens GN=ACTN1 PE=1 SV=2	HUMAN	1
306	0	2.38	12.81	2.697	0.5618	tr|X6R960|X6R960_HUMAN	E3 ubiquitin-protein ligase UBR4 OS=Homo sapiens GN=UBR4 PE=1 SV=1	HUMAN	1
776	0	0.02	10.96	2.949	0.5618	tr|A0A0G2JPL6|A0A0G2JPL6_HUMAN	Transmembrane channel-like protein OS=Homo sapiens GN=TMC4 PE=1 SV=1	HUMAN	1
776	0	0.02	10.96	2.949	0.5618	tr|A0A0G2JP95|A0A0G2JP95_HUMAN	Transmembrane channel-like protein OS=Homo sapiens GN=TMC4 PE=1 SV=1	HUMAN	1
776	0	0.02	10.96	2.949	0.5618	tr|A0A087WT65|A0A087WT65_HUMAN	Transmembrane channel-like protein OS=Homo sapiens GN=TMC4 PE=1 SV=1	HUMAN	1
776	0	0.02	10.96	2.949	0.5618	sp|Q7Z404|TMC4_HUMAN	Transmembrane channel-like protein 4 OS=Homo sapiens GN=TMC4 PE=2 SV=3	HUMAN	1
306	0	2	10.36	1.464	0.5631	tr|B4DRK2|B4DRK2_HUMAN	Catenin delta-2 OS=Homo sapiens GN=CTNND2 PE=1 SV=1	HUMAN	1
776	0	0.02	11.05	2.975	0.5666	tr|A0A0G2JMP8|A0A0G2JMP8_HUMAN	Transmembrane channel-like protein OS=Homo sapiens GN=TMC4 PE=1 SV=1	HUMAN	1
776	0	0.02	11.05	2.975	0.5666	tr|A0A0G2JMM6|A0A0G2JMM6_HUMAN	Transmembrane channel-like protein OS=Homo sapiens GN=TMC4 PE=1 SV=1	HUMAN	1
776	0	0.02	11.05	2.975	0.5666	tr|A0A087WVI4|A0A087WVI4_HUMAN	Transmembrane channel-like protein OS=Homo sapiens GN=TMC4 PE=1 SV=1	HUMAN	1
306	0	2	9.297	2.041	0.5669	RRRRRsp|P29590|PML_HUMAN	REVERSED Protein PML OS=Homo sapiens GN=PML PE=1 SV=3	HUMAN	1
671	0	0.12	12.03	4.881	0.5675	RRRRRtr|A0A0G2JP37|A0A0G2JP37_HUMAN	REVERSED Uncharacterized protein (Fragment) OS=Homo sapiens GN=NLRP2 PE=1 SV=1	HUMAN	1
758	0	0.12	12.03	4.881	0.5675	RRRRRtr|A0A0G2JP37|A0A0G2JP37_HUMAN	REVERSED Uncharacterized protein (Fragment) OS=Homo sapiens GN=NLRP2 PE=1 SV=1	HUMAN	1
671	0	0.12	12.63	5.461	0.5688	RRRRRtr|A0A0G2JLQ8|A0A0G2JLQ8_HUMAN	REVERSED Uncharacterized protein (Fragment) OS=Homo sapiens GN=NLRP2 PE=1 SV=1	HUMAN	1
758	0	0.12	12.63	5.461	0.5688	RRRRRtr|A0A0G2JLQ8|A0A0G2JLQ8_HUMAN	REVERSED Uncharacterized protein (Fragment) OS=Homo sapiens GN=NLRP2 PE=1 SV=1	HUMAN	1
662	0	0.03	13.78	3.759	0.5695	RRRRRsp|Q2VPB7|AP5B1_HUMAN	REVERSED AP-5 complex subunit beta-1 OS=Homo sapiens GN=AP5B1 PE=1 SV=4	HUMAN	1
681	0	2.01	9.829	3.846	0.5698	RRRRRsp|P06731|CEAM5_HUMAN	REVERSED Carcinoembryonic antigen-related cell adhesion molecule 5 OS=Homo sapiens GN=CEACAM5 PE=1 SV=3	HUMAN	1
681	0	2.01	9.117	3.846	0.5698	RRRRRtr|A0A024R0K5|A0A024R0K5_HUMAN	REVERSED Carcinoembryonic antigen-related cell adhesion molecule 5 OS=Homo sapiens GN=CEACAM5 PE=1 SV=1	HUMAN	1
782	0	0.01	9.018	2.055	0.5708	RRRRRtr|H0YA20|H0YA20_HUMAN	REVERSED Diacylglycerol kinase (Fragment) OS=Homo sapiens GN=DGKQ PE=1 SV=1	HUMAN	1
836	0	0.02	13.26	2.171	0.5714	RRRRRsp|Q7L590|MCM10_HUMAN	REVERSED Protein MCM10 homolog OS=Homo sapiens GN=MCM10 PE=1 SV=2	HUMAN	1
312	0	1.25	6.865	1.945	0.5721	RRRRRsp|Q75VX8|GAREL_HUMAN	REVERSED GRB2-associated and regulator of MAPK protein-like OS=Homo sapiens GN=GAREML PE=2 SV=3	HUMAN	1
306	0	2.05	10.78	2.179	0.5734	sp|Q5W041|ARMC3_HUMAN	Armadillo repeat-containing protein 3 OS=Homo sapiens GN=ARMC3 PE=2 SV=2	HUMAN	1
569	0	0.02	15.71	4.702	0.5734	tr|B1AM31|B1AM31_HUMAN	Axonemal dynein light chain domain-containing protein 1 (Fragment) OS=Homo sapiens GN=AXDND1 PE=4 SV=1	HUMAN	1
312	0	1.43	5.172	1.034	0.5747	RRRRRsp|Q7Z3F1|GP155_HUMAN	REVERSED Integral membrane protein GPR155 OS=Homo sapiens GN=GPR155 PE=2 SV=2	HUMAN	1
573	0	0.03	9.693	1.44	0.5758	sp|Q96FS4|SIPA1_HUMAN	Signal-induced proliferation-associated protein 1 OS=Homo sapiens GN=SIPA1 PE=1 SV=1	HUMAN	1
667	0	0.05	6.351	2.194	0.5774	sp|Q96F46|I17RA_HUMAN	Interleukin-17 receptor A OS=Homo sapiens GN=IL17RA PE=1 SV=2	HUMAN	1
761	0.08	0.1	10.16	2.887	0.5774	sp|Q9NWF9|RN216_HUMAN	E3 ubiquitin-protein ligase RNF216 OS=Homo sapiens GN=RNF216 PE=1 SV=3	HUMAN	1	0.824138	0.74058	2.0893	0.394457	1.72187	0.895365	0.823779	2.44343	0.366438	2.18776	1.35519	0.580728	2.0893	0.648634	2.83139	0.794328	0.658187	2.0893	0.376704	1.65959	0.937562	0.902886	16.1436	0.060256	15.1356
312	0.04	0.81	9.977	2.9	0.58	tr|H0YLQ3|H0YLQ3_HUMAN	Ankyrin repeat domain-containing protein 17 (Fragment) OS=Homo sapiens GN=ANKRD17 PE=1 SV=1	HUMAN	1
566	0.51	0.55	11.78	2.395	0.5825	sp|Q92887|MRP2_HUMAN	Canalicular multispecific organic anion transporter 1 OS=Homo sapiens GN=ABCC2 PE=1 SV=3	HUMAN	1	0.405509	0.872004	2.77971	0.169044	1.1272	0.505825	0.985541	2.55859	0.207014	1.2942	1.28233	0.549584	2.22844	0.57544	2.91072	0.465586	0.732261	2.26986	0.0809096	1.05682	0.831764	0.95035	2.10863	0.363078	1.75388
836	0	0.02	12.51	2.222	0.5848	RRRRRtr|Q5T670|Q5T670_HUMAN	REVERSED MCM10 minichromosome maintenance deficient 10 (S. cerevisiae), isoform CRA_b OS=Homo sapiens GN=MCM10 PE=1 SV=1	HUMAN	1
826	0	0.06	10.43	4.993	0.5874	tr|A0A0G2JPT5|A0A0G2JPT5_HUMAN	Cell cycle checkpoint protein RAD17 OS=Homo sapiens GN=RAD17 PE=1 SV=1	HUMAN	1
826	0	0.06	9.838	4.993	0.5874	sp|O75943|RAD17_HUMAN	Cell cycle checkpoint protein RAD17 OS=Homo sapiens GN=RAD17 PE=1 SV=2	HUMAN	1
312	0	2.01	9.187	1.649	0.5889	tr|Q5JUW8|Q5JUW8_HUMAN	Discs, large homolog 3 (Neuroendocrine-dlg, Drosophila), isoform CRA_b OS=Homo sapiens GN=DLG3 PE=1 SV=1	HUMAN	1
609	0	2.01	9.187	1.649	0.5889	tr|Q5JUW8|Q5JUW8_HUMAN	Discs, large homolog 3 (Neuroendocrine-dlg, Drosophila), isoform CRA_b OS=Homo sapiens GN=DLG3 PE=1 SV=1	HUMAN	1
758	0	0.12	12.41	5.674	0.591	RRRRRtr|A0A0G2JPB6|A0A0G2JPB6_HUMAN	REVERSED Uncharacterized protein OS=Homo sapiens GN=NLRP2 PE=1 SV=1	HUMAN	1
306	0	2.01	9.349	2.13	0.5917	tr|K7EKE6|K7EKE6_HUMAN	Lon protease homolog OS=Homo sapiens GN=LONP1 PE=1 SV=1	HUMAN	1
306	0	2	6.154	1.657	0.5917	sp|Q6P2P2|ANM9_HUMAN	Putative protein arginine N-methyltransferase 9 OS=Homo sapiens GN=PRMT9 PE=2 SV=1	HUMAN	1
312	0	1.43	5.344	1.069	0.5938	RRRRRtr|A0A087WXK4|A0A087WXK4_HUMAN	REVERSED Integral membrane protein GPR155 OS=Homo sapiens GN=GPR155 PE=1 SV=1	HUMAN	1
573	0	0.03	9.434	3.178	0.5958	RRRRRsp|Q8WZ75|ROBO4_HUMAN	REVERSED Roundabout homolog 4 OS=Homo sapiens GN=ROBO4 PE=1 SV=1	HUMAN	1
312	0	1.8	7.876	3.819	0.5967	RRRRRsp|Q96AC6|KIFC2_HUMAN	REVERSED Kinesin-like protein KIFC2 OS=Homo sapiens GN=KIFC2 PE=2 SV=1	HUMAN	1
306	0	2.01	9.797	1.553	0.5974	RRRRRsp|Q9Y6X8|ZHX2_HUMAN	REVERSED Zinc fingers and homeoboxes protein 2 OS=Homo sapiens GN=ZHX2 PE=1 SV=1	HUMAN	1
312	0	1.66	4.665	1.196	0.5981	RRRRRsp|Q99062|CSF3R_HUMAN	REVERSED Granulocyte colony-stimulating factor receptor OS=Homo sapiens GN=CSF3R PE=1 SV=1	HUMAN	1
306	0.01	2.02	8.444	2.051	0.6031	tr|H0YAM8|H0YAM8_HUMAN	E3 ubiquitin-protein ligase MIB2 (Fragment) OS=Homo sapiens GN=MIB2 PE=1 SV=1	HUMAN	1
306	0	2.01	9.53	2.171	0.6031	tr|K7EJE8|K7EJE8_HUMAN	Lon protease homolog OS=Homo sapiens GN=LONP1 PE=1 SV=1	HUMAN	1
835	0	0.44	8.362	1.983	0.6034	tr|H7C5E4|H7C5E4_HUMAN	5'-3' exoribonuclease 1 (Fragment) OS=Homo sapiens GN=XRN1 PE=1 SV=1	HUMAN	1
306	0	2	6.522	1.691	0.6039	sp|Q9HCL2|GPAT1_HUMAN	Glycerol-3-phosphate acyltransferase 1, mitochondrial OS=Homo sapiens GN=GPAM PE=1 SV=3	HUMAN	1
796	0	2.01	8.892	1.583	0.609	RRRRRtr|E9PSF3|E9PSF3_HUMAN	REVERSED Bromodomain and PHD finger-containing protein 3 OS=Homo sapiens GN=BRPF3 PE=1 SV=1	HUMAN	1
764	0	0.03	9.34	2.843	0.6091	sp|Q6PKC3|TXD11_HUMAN	Thioredoxin domain-containing protein 11 OS=Homo sapiens GN=TXNDC11 PE=1 SV=2	HUMAN	1
312	0	2.01	9.058	1.714	0.612	sp|Q92796|DLG3_HUMAN	Disks large homolog 3 OS=Homo sapiens GN=DLG3 PE=1 SV=2	HUMAN	1
609	0	2.01	9.058	1.714	0.612	sp|Q92796|DLG3_HUMAN	Disks large homolog 3 OS=Homo sapiens GN=DLG3 PE=1 SV=2	HUMAN	1
306	0.01	2.02	9.559	2.083	0.6127	tr|D6RAZ0|D6RAZ0_HUMAN	E3 ubiquitin-protein ligase MIB2 OS=Homo sapiens GN=MIB2 PE=1 SV=1	HUMAN	1
567	0	0.03	9.693	2.822	0.6135	RRRRRtr|A2RRE0|A2RRE0_HUMAN	REVERSED WD repeat-containing protein 7 OS=Homo sapiens GN=WDR7 PE=1 SV=1	HUMAN	1
569	0	0.02	8.344	3.804	0.6135	RRRRRtr|E9PSI1|E9PSI1_HUMAN	REVERSED Uncharacterized protein OS=Homo sapiens PE=4 SV=1	HUMAN	1
735	0	0	7.362	1.994	0.6135	RRRRRtr|X6R3V9|X6R3V9_HUMAN	REVERSED MON1 homolog A (Yeast), isoform CRA_b OS=Homo sapiens GN=MON1A PE=1 SV=1	HUMAN	1
806	0.06	2.01	5.635	1.434	0.6148	sp|C9J069|CI172_HUMAN	Uncharacterized protein C9orf172 OS=Homo sapiens GN=C9orf172 PE=3 SV=1	HUMAN	1	1.05682	0.900135	2.0893	0.505825	2.208	1.27057	0.641116	2.0893	0.608135	2.65461	1.33045	0.586718	2.0893	0.636796	2.77971	0.972747	0.969548	2.0893	0.465586	2.03236	1.10662	0.823005	2.0893	0.529663	2.31206
725	0	2.14	14.12	3.608	0.6186	RRRRRtr|A0A087WV07|A0A087WV07_HUMAN	REVERSED Dynein heavy chain 10, axonemal OS=Homo sapiens GN=DNAH10 PE=4 SV=1	HUMAN	1
306	0	2.15	12.69	4.353	0.6219	RRRRRsp|O95294|RASL1_HUMAN	REVERSED RasGAP-activating-like protein 1 OS=Homo sapiens GN=RASAL1 PE=1 SV=3	HUMAN	1
773	0	0	10.89	3.266	0.6221	RRRRRsp|Q6P1M0|S27A4_HUMAN	REVERSED Long-chain fatty acid transport protein 4 OS=Homo sapiens GN=SLC27A4 PE=1 SV=1	HUMAN	1
306	0	2.09	10.25	6	0.625	sp|Q8NHH1|TTL11_HUMAN	Tubulin polyglutamylase TTLL11 OS=Homo sapiens GN=TTLL11 PE=1 SV=2	HUMAN	1
741	0	0.18	9.5	2.75	0.625	RRRRRsp|Q9NYL2|MLTK_HUMAN	REVERSED Mitogen-activated protein kinase kinase kinase MLT OS=Homo sapiens GN=ZAK PE=1 SV=3	HUMAN	1
312	0	2	3.254	1.627	0.6258	RRRRRsp|Q6ZSY5|PPR3F_HUMAN	REVERSED Protein phosphatase 1 regulatory subunit 3F OS=Homo sapiens GN=PPP1R3F PE=1 SV=3	HUMAN	1
746	0	2.02	8.521	2.882	0.6266	sp|Q14241|ELOA1_HUMAN	Transcription elongation factor B polypeptide 3 OS=Homo sapiens GN=TCEB3 PE=1 SV=2	HUMAN	1
511	0	0.04	11.31	1.633	0.6281	RRRRRsp|Q9Y2C9|TLR6_HUMAN	REVERSED Toll-like receptor 6 OS=Homo sapiens GN=TLR6 PE=1 SV=2	HUMAN	1
567	0	0.01	11.13	2.908	0.6321	RRRRRtr|F5H5K2|F5H5K2_HUMAN	REVERSED Mediator of RNA polymerase II transcription subunit 24 (Fragment) OS=Homo sapiens GN=MED24 PE=1 SV=2	HUMAN	1
839	0.05	0.11	12.77	5.057	0.6321	sp|Q8NA54|IQUB_HUMAN	IQ and ubiquitin-like domain-containing protein OS=Homo sapiens GN=IQUB PE=1 SV=2	HUMAN	1	1.01859	0.889431	1.18032	0.862979	1.20226	1.09648	0.768369	1.18032	0.928966	1.2942	0.928966	0.806094	1.23595	0.751623	1.14815	0.928966	0.543018	1.18032	0.787046	1.09648	0.990832	0.798563	1.28233	0.772681	1.27057
312	0	1.11	7.605	1.774	0.6337	RRRRRsp|P27540|ARNT_HUMAN	REVERSED Aryl hydrocarbon receptor nuclear translocator OS=Homo sapiens GN=ARNT PE=1 SV=1	HUMAN	1
746	0	0.12	9.192	3.328	0.6339	sp|Q86TM3|DDX53_HUMAN	Probable ATP-dependent RNA helicase DDX53 OS=Homo sapiens GN=DDX53 PE=1 SV=3	HUMAN	1
511	0.01	0.1	8.883	2.157	0.6345	tr|C9J8U1|C9J8U1_HUMAN	Cytospin-A (Fragment) OS=Homo sapiens GN=SPECC1L PE=4 SV=6	HUMAN	1
642	0	2.01	13.32	3.934	0.6345	RRRRRsp|Q7KZI7|MARK2_HUMAN	REVERSED Serine/threonine-protein kinase MARK2 OS=Homo sapiens GN=MARK2 PE=1 SV=2	HUMAN	1
450	2	2	9.142	1.843	0.6378	sp|O15014|ZN609_HUMAN	Zinc finger protein 609 OS=Homo sapiens GN=ZNF609 PE=1 SV=2	HUMAN	1	1.23595	0.799096	2.63027	0.469894	3.63078	0.356451	0.288749	4.65586	0.0390841	1.65959	0.149968	0.181528	5.01187	0.0207014	0.751623	0.704693	0.508249	3.66438	0.185353	2.58226	0.847227	0.445914	4.69894	0.185353	3.98107
573	0	0.03	9.787	1.064	0.6383	tr|F6RY50|F6RY50_HUMAN	Signal-induced proliferation-associated protein 1 OS=Homo sapiens GN=SIPA1 PE=1 SV=1	HUMAN	1
312	0	1.45	7.663	1.66	0.6386	RRRRRsp|Q13671|RIN1_HUMAN	REVERSED Ras and Rab interactor 1 OS=Homo sapiens GN=RIN1 PE=1 SV=4	HUMAN	1
312	0	1.23	7.663	2.682	0.6386	RRRRRsp|Q9C0B6|BRNP2_HUMAN	REVERSED BMP/retinoic acid-inducible neural-specific protein 2 OS=Homo sapiens GN=BRINP2 PE=2 SV=2	HUMAN	1
306	0.01	2.02	8.846	0.641	0.641	sp|Q05209|PTN12_HUMAN	Tyrosine-protein phosphatase non-receptor type 12 OS=Homo sapiens GN=PTPN12 PE=1 SV=3	HUMAN	1
642	0	2.01	12.72	3.985	0.6427	RRRRRtr|E9PC69|E9PC69_HUMAN	REVERSED Serine/threonine-protein kinase MARK2 OS=Homo sapiens GN=MARK2 PE=1 SV=3	HUMAN	1
306	0	2.01	11.61	3.484	0.6452	sp|P47897|SYQ_HUMAN	Glutamine--tRNA ligase OS=Homo sapiens GN=QARS PE=1 SV=1	HUMAN	1
312	0	0.99	4.264	0.646	0.646	sp|Q5SW24|DACT2_HUMAN	Dapper homolog 2 OS=Homo sapiens GN=DACT2 PE=2 SV=1	HUMAN	1
746	0	2.02	8.808	2.979	0.6477	tr|A0A024RAC6|A0A024RAC6_HUMAN	Transcription elongation factor B (SIII), polypeptide 3 (110kDa, elongin A), isoform CRA_a OS=Homo sapiens GN=TCEB3 PE=1 SV=1	HUMAN	1
306	0	2.01	6.234	0.6494	0.6494	sp|O95754|SEM4F_HUMAN	Semaphorin-4F OS=Homo sapiens GN=SEMA4F PE=2 SV=2	HUMAN	1
306	0	2.03	10.29	2.214	0.651	tr|E7EUL7|E7EUL7_HUMAN	Sperm-specific antigen 2 OS=Homo sapiens GN=SSFA2 PE=1 SV=1	HUMAN	1
741	0	0.04	8.866	2.477	0.6519	sp|Q8TBP0|TBC16_HUMAN	TBC1 domain family member 16 OS=Homo sapiens GN=TBC1D16 PE=2 SV=1	HUMAN	1
312	0	1.23	8.094	2.872	0.6527	RRRRRsp|Q76B58|BRNP3_HUMAN	REVERSED BMP/retinoic acid-inducible neural-specific protein 3 OS=Homo sapiens GN=BRINP3 PE=1 SV=1	HUMAN	1
558	0	0.78	10.16	3.446	0.6536	sp|Q8WWI1|LMO7_HUMAN	LIM domain only protein 7 OS=Homo sapiens GN=LMO7 PE=1 SV=3	HUMAN	1
439	2	2.08	8.397	1.745	0.6543	sp|Q2TB90|HKDC1_HUMAN	Putative hexokinase HKDC1 OS=Homo sapiens GN=HKDC1 PE=1 SV=3	HUMAN	1
306	0	2.01	12.3	2.749	0.6545	sp|P17480|UBF1_HUMAN	Nucleolar transcription factor 1 OS=Homo sapiens GN=UBTF PE=1 SV=1	HUMAN	1
312	0	1.06	12.3	2.356	0.6545	sp|Q7L8L6|FAKD5_HUMAN	FAST kinase domain-containing protein 5 OS=Homo sapiens GN=FASTKD5 PE=1 SV=1	HUMAN	1
558	0.54	0.78	10.25	3.477	0.6595	tr|J3KP06|J3KP06_HUMAN	LIM domain only protein 7 OS=Homo sapiens GN=LMO7 PE=1 SV=2	HUMAN	1
586	0	0.03	5.541	1.715	0.6596	RRRRRsp|Q92870|APBB2_HUMAN	REVERSED Amyloid beta A4 precursor protein-binding family B member 2 OS=Homo sapiens GN=APBB2 PE=1 SV=3	HUMAN	1
312	0	0.75	7.692	1.857	0.6631	RRRRRsp|Q1X8D7|LRC36_HUMAN	REVERSED Leucine-rich repeat-containing protein 36 OS=Homo sapiens GN=LRRC36 PE=2 SV=2	HUMAN	1
386	0	2.09	11.11	3.234	0.6633	tr|F8VY01|F8VY01_HUMAN	FYVE, RhoGEF and PH domain-containing protein 6 OS=Homo sapiens GN=FGD6 PE=1 SV=1	HUMAN	1
713	0	0.11	7.962	1.801	0.6635	tr|H0Y9Q4|H0Y9Q4_HUMAN	Protein ADGRV1 (Fragment) OS=Homo sapiens GN=ADGRV1 PE=1 SV=1	HUMAN	1
306	0	2	10.17	3.347	0.6693	RRRRRtr|F5GZI3|F5GZI3_HUMAN	REVERSED Partitioning defective 3 homolog OS=Homo sapiens GN=PARD3 PE=1 SV=1	HUMAN	1
306	0	2	7.497	1.205	0.6693	sp|Q765P7|MTSSL_HUMAN	MTSS1-like protein OS=Homo sapiens GN=MTSS1L PE=1 SV=1	HUMAN	1
312	0	1.18	8.568	1.874	0.6693	RRRRRsp|Q92800|EZH1_HUMAN	REVERSED Histone-lysine N-methyltransferase EZH1 OS=Homo sapiens GN=EZH1 PE=1 SV=2	HUMAN	1
306	0	2	7.507	1.206	0.6702	tr|A0A087WXN9|A0A087WXN9_HUMAN	MTSS1-like protein OS=Homo sapiens GN=MTSS1L PE=1 SV=1	HUMAN	1
312	0	1.18	8.445	2.413	0.6702	RRRRRsp|Q15910|EZH2_HUMAN	REVERSED Histone-lysine N-methyltransferase EZH2 OS=Homo sapiens GN=EZH2 PE=1 SV=2	HUMAN	1
306	0.01	2.02	13.69	2.819	0.6711	tr|E9PKP7|E9PKP7_HUMAN	Nucleolar transcription factor 1 OS=Homo sapiens GN=UBTF PE=1 SV=1	HUMAN	1
558	0	0.57	9.626	3.004	0.6744	tr|F8WD26|F8WD26_HUMAN	LIM domain only protein 7 OS=Homo sapiens GN=LMO7 PE=1 SV=2	HUMAN	1
312	0	1.18	8.672	1.897	0.6775	RRRRRtr|A0A0A0MSY9|A0A0A0MSY9_HUMAN	REVERSED Histone-lysine N-methyltransferase EZH1 OS=Homo sapiens GN=EZH1 PE=1 SV=1	HUMAN	1
306	0	2.01	6.513	0.6784	0.6784	tr|A0A087WYZ7|A0A087WYZ7_HUMAN	Semaphorin-4F OS=Homo sapiens GN=SEMA4F PE=1 SV=1	HUMAN	1
567	0.01	0.03	10.99	3.664	0.6784	RRRRRsp|Q9BQ39|DDX50_HUMAN	REVERSED ATP-dependent RNA helicase DDX50 OS=Homo sapiens GN=DDX50 PE=1 SV=1	HUMAN	1
586	0	0.03	5.699	1.764	0.6784	RRRRRtr|G5E9Y1|G5E9Y1_HUMAN	REVERSED Amyloid beta (A4) protein-binding, family B, member 2 (Fe65-like), isoform CRA_c OS=Homo sapiens GN=APBB2 PE=1 SV=1	HUMAN	1
586	0	0.01	8.719	2.316	0.6812	sp|Q96P31|FCRL3_HUMAN	Fc receptor-like protein 3 OS=Homo sapiens GN=FCRL3 PE=1 SV=1	HUMAN	1
511	0	0.13	11.46	3.956	0.6821	tr|M0R127|M0R127_HUMAN	Ryanodine receptor 1 (Fragment) OS=Homo sapiens GN=RYR1 PE=1 SV=1	HUMAN	1
569	0	0.02	5.457	0.6821	0.6821	tr|A0A0D9SF53|A0A0D9SF53_HUMAN	ATP-dependent RNA helicase DDX3X OS=Homo sapiens GN=DDX3X PE=1 SV=1	HUMAN	1
306	0	2.01	12.84	5.874	0.6831	RRRRRtr|G3V533|G3V533_HUMAN	REVERSED Nesprin-3 OS=Homo sapiens GN=SYNE3 PE=1 SV=1	HUMAN	1
306	0	2	5.738	1.776	0.6831	RRRRRsp|P23276|KELL_HUMAN	REVERSED Kell blood group glycoprotein OS=Homo sapiens GN=KEL PE=1 SV=2	HUMAN	1
567	0.01	0.03	9.863	3.699	0.6849	RRRRRtr|A0A087WVC1|A0A087WVC1_HUMAN	REVERSED ATP-dependent RNA helicase DDX50 OS=Homo sapiens GN=DDX50 PE=1 SV=1	HUMAN	1
826	0	0.06	10.79	5.137	0.6849	tr|A0A0G2JP78|A0A0G2JP78_HUMAN	Cell cycle checkpoint protein RAD17 OS=Homo sapiens GN=RAD17 PE=1 SV=1	HUMAN	1
312	0	1.23	2.881	0.6859	0.6859	tr|J3KPT0|J3KPT0_HUMAN	Dipeptidyl peptidase 8 OS=Homo sapiens GN=DPP8 PE=1 SV=1	HUMAN	1
586	0	0.03	5.769	1.786	0.6868	RRRRRtr|H0YAJ5|H0YAJ5_HUMAN	REVERSED Amyloid beta A4 precursor protein-binding family B member 2 (Fragment) OS=Homo sapiens GN=APBB2 PE=1 SV=1	HUMAN	1
773	0.01	0.01	11.86	4.983	0.6873	RRRRRsp|Q9NVV4|PAPD1_HUMAN	REVERSED Poly(A) RNA polymerase, mitochondrial OS=Homo sapiens GN=MTPAP PE=1 SV=1	HUMAN	1
519	0	0.03	10.06	3.581	0.6887	RRRRRsp|P50747|BPL1_HUMAN	REVERSED Biotin--protein ligase OS=Homo sapiens GN=HLCS PE=1 SV=1	HUMAN	1
[truncated: 2,611 more rows]
[truncated: 31 more columns]
