# Supplementary material for: iTRAQ-Based Proteomics Reveals Novel Biomarkers for Idiopathic Pulmonary Fibrosis
Source: PLoS One. 2017 Jan 25;12(1):e0170741. doi: 10.1371/journal.pone.0170741 (PMC5266322; doi:10.1371/journal.pone.0170741)
Supplement: S4 File — (XLSX) [file pone.0170741.s004.xlsx]

## Sheet: Credible proteins
N	Unused	Total	%Cov	%Cov(50)	%Cov(95)	Accession	Name	Species	Peptides(95%)	113:116	PVal 113:116	EF 113:116	LowerCI 113:116	UpperCI 113:116	114:116	PVal 114:116	EF 114:116	LowerCI 114:116	UpperCI 114:116	115:116	PVal 115:116	EF 115:116	LowerCI 115:116	UpperCI 115:116	117:116	PVal 117:116	EF 117:116	LowerCI 117:116	UpperCI 117:116	119:116	PVal 119:116	EF 119:116	LowerCI 119:116	UpperCI 119:116
1	539.83	539.83	75.19	70.3	63.31	sp|P04114|APOB_HUMAN	Apolipoprotein B-100 OS=Homo sapiens GN=APOB PE=1 SV=2	HUMAN	612	2.0893	0.0362419	1.59956	1.30617	4.69894	2.22844	0.0228161	1.6293	1.36773	4.65586	0.554626	0.0246224	1.59956	0.285759	0.887156	1.34276	0.903005	1.36773	0.981748	2.48886	1.21339	0.621163	1.28233	0.946237	1.64437
2	328.09	325.7	92.18	89.54	85.39	sp|P01024|CO3_HUMAN	Complement C3 OS=Homo sapiens GN=C3 PE=1 SV=2	HUMAN	648	1	0.685694	1	1	1	1.00925	0.0226413	1	1.00925	1.00925	1.01859	0.0143016	1	1.01859	1.01859	1.01859	1.95212e-09	1	1.01859	1.01859	1	0.104486	1	1	1
3	293.23	291.26	88.81	86.02	81.68	sp|P01023|A2MG_HUMAN	Alpha-2-macroglobulin OS=Homo sapiens GN=A2M PE=1 SV=3	HUMAN	826	0.928966	0	1.00925	0.92045	0.937562	0.981748	0.00256564	1.00925	0.972747	0.990832	0.972747	6.39596e-09	1.00925	0.963829	0.981748	0.963829	1.92896e-09	1.00925	0.954993	0.972747	0.963829	0.000121986	1.00925	0.954993	0.972747
4	198.13	197.83	77.47	71.04	65.65	sp|P0C0L4|CO4A_HUMAN	Complement C4-A OS=Homo sapiens GN=C4A PE=1 SV=2	HUMAN	265	3.28095	0.13511	2.42103	1.35519	11.3763	5.24807	0.0242893	2.75423	1.90546	15.5597	2.35505	0.182009	1.77011	1.33045	3.90841	4.2462	0.0527376	2.65461	1.59956	16.4437	2.31206	0.999707	2.10863	1.09648	6.91831
5	182.86	181.48	90.69	88.97	84.1	sp|P02787|TRFE_HUMAN	Serotransferrin OS=Homo sapiens GN=TF PE=1 SV=3	HUMAN	558	1.04713	3.25197e-09	1.00925	1.03753	1.05682	1.02802	3.81232e-05	1.00925	1.01859	1.03753	1.08643	7.50511e-14	1.00925	1.07647	1.09648	1.11686	0	1.00925	1.10662	1.1272	1.01859	2.9965e-05	1.00925	1.00925	1.02802
6	177.16	176.95	69.7	65.84	60.9	sp|P02751|FINC_HUMAN	Fibronectin OS=Homo sapiens GN=FN1 PE=1 SV=4	HUMAN	245	7.31139	1.79856e-14	3.04789	2.39883	16.7494	4.69894	4.20502e-07	2.75423	1.70608	9.46237	6.36796	2.22045e-15	2.83139	2.24905	12.942	9.72747	0	3.25087	2.99226	23.3346	1.2942	0.334516	1.19124	1.08643	1.45881
7	149.3	148.63	84.79	79.34	73.15	sp|P00450|CERU_HUMAN	Ceruloplasmin OS=Homo sapiens GN=CP PE=1 SV=1	HUMAN	294	0.903649	0.361671	1.33045	0.654636	1.20226	1.1272	0.800127	1.30617	0.862979	1.61436	1.04713	0.654005	1.36773	0.765597	1.48594	1.00925	0.49951	1.22462	0.824138	1.28233	1.02802	0.702956	1.35519	0.758578	1.44544
8	145.42	144.6	90.8	87.85	81.12	sp|P02768|ALBU_HUMAN	Serum albumin OS=Homo sapiens GN=ALB PE=1 SV=2	HUMAN	273	1.07647	3.10862e-15	1.00925	1.0666	1.08643	1.02802	1.57706e-08	1.00925	1.01859	1.03753	1.05682	6.80211e-12	1.00925	1.04713	1.0666	1.09648	0	1.00925	1.08643	1.10662	1.02802	8.81251e-12	1.00925	1.01859	1.03753
9	126.99	126.76	61.69	59.32	53.4	tr|B4E1Z4|B4E1Z4_HUMAN	Uncharacterized protein OS=Homo sapiens PE=1 SV=1	HUMAN	130	3.31131	0.00277124	2.05116	1.61436	4.87528	2.12814	0.363459	1.70608	1.24738	2.58226	3.37287	0.000143985	1.92309	1.75388	4.61318	2.96483	0.0085342	1.99526	1.48594	4.40555	0.794328	0.530776	1.21339	0.698232	0.963829
10	118.2	116.75	65.48	58.98	54.83	sp|P08603|CFAH_HUMAN	Complement factor H OS=Homo sapiens GN=CFH PE=1 SV=4	HUMAN	119	3.22107	0.000126392	1.57036	2.05116	4.16869	0.47863	0.0633428	1.30617	0.409261	0.625173	1.57036	0.41673	1.25893	1.24738	1.85353	1.30617	0.570955	1.21339	1.07647	1.5417	0.544503	0.514433	1.20226	0.49204	0.654636
11	116.98	120.38	93.06	92.11	85.65	sp|P01009|A1AT_HUMAN	Alpha-1-antitrypsin OS=Homo sapiens GN=SERPINA1 PE=1 SV=3	HUMAN	311	0.343558	0.138614	1.65959	0.231206	0.570164	0.887156	0.675597	1.07647	0.801678	0.954993	0.343558	0.111592	1.69044	0.246604	0.580764	0.937562	0.331756	1.05682	0.879023	0.990832	0.246604	0.210658	2.1677	0.144544	0.534564
12	110.3	110.27	92.86	90.15	85.96	sp|P00738|HPT_HUMAN	Haptoglobin OS=Homo sapiens GN=HP PE=1 SV=1	HUMAN	382	0.158489	0.000123354	2.03236	0.0954993	0.322107	2.42103	0.000706157	1.20226	2.01372	2.91072	0.222844	0.0013418	1.7378	0.164437	0.387258	0.0691831	9.5934e-05	2.51189	0.042462	0.17378	1.23595	0.352279	1.0666	1.15878	1.38038
13	98.48	98.14	45.7	41.11	37.23	sp|P01031|CO5_HUMAN	Complement C5 OS=Homo sapiens GN=C5 PE=1 SV=4	HUMAN	63	2.01372	3.91865e-08	1.33045	1.51356	6.98232	1.94089	1.79406e-07	1.31826	1.47231	6.91831	1.7378	6.20204e-06	1.27057	1.36773	5.10505	2.12814	4.81705e-09	1.34276	1.58489	7.44732	1.28233	0.0250272	1.15878	1.10662	2.208
14	98.03	98.24	75.72	69.2	60.11	tr|B7ZKJ8|B7ZKJ8_HUMAN	ITIH4 protein OS=Homo sapiens GN=ITIH4 PE=1 SV=1	HUMAN	138	1.88799	0.978754	1.52757	1.23595	2.39883	3.53183	0.0186896	1.95884	1.80302	5.24807	3.13329	0.114849	1.85353	1.69044	4.09261	2.85759	0.151655	1.75388	1.6293	3.7325	1.51356	0.367532	1.27057	1.19124	1.83654
15	97.33	96.78	29.01	22.4	19.84	sp|P04275|VWF_HUMAN	von Willebrand factor OS=Homo sapiens GN=VWF PE=1 SV=4	HUMAN	58	1.5417	0.0456639	1.40605	1.09648	1.92309	4.2462	1.83679e-10	1.95884	2.1677	7.87046	0.685488	0.153903	1.35519	0.461318	0.928966	2.31206	6.90029e-05	1.72187	1.34276	3.76704	1.24738	0.060532	1.19124	1.04713	1.44544
16	88.89	89.21	79.38	73.83	66.54	sp|P00747|PLMN_HUMAN	Plasminogen OS=Homo sapiens GN=PLG PE=1 SV=2	HUMAN	118	6.42688	2.06439e-09	3.10456	2.07014	14.3219	2.83139	0.0119844	2.1677	1.30617	4.05509	5.15229	8.17454e-06	2.88403	1.78649	10.2802	6.72977	1.3243e-11	3.25087	2.07014	15.5597	3.56451	1.08479e-06	2.39883	1.48594	4.87528
17	85.49	84.71	96.14	89.91	86.48	tr|A0A087WV47|A0A087WV47_HUMAN	Ig gamma-1 chain C region OS=Homo sapiens GN=IGHG1 PE=1 SV=1	HUMAN	348	0.487529	0.0770326	1.28233	0.343558	0.625173	0.366438	0.052711	1.27057	0.224905	0.465586	0.580764	0.120029	1.24738	0.432514	0.724436	0.559758	0.116628	1.19124	0.432514	0.666807	0.432514	0.0665533	1.22462	0.296483	0.529663
18	78.34	78.16	59.2	53.49	49.05	sp|P19823|ITIH2_HUMAN	Inter-alpha-trypsin inhibitor heavy chain H2 OS=Homo sapiens GN=ITIH2 PE=1 SV=2	HUMAN	122	3.53183	0.000156289	2.208	1.59956	7.87046	2.75423	0.00265083	2.03236	1.35519	5.10505	3.7325	2.46912e-06	2.1677	1.72187	8.95365	5.97035	7.78811e-10	2.58226	2.31206	15.417	1.95884	0.000670948	1.5417	1.27057	2.51189
19	75.15	74.56	67.52	62.02	54.86	sp|P06396|GELS_HUMAN	Gelsolin OS=Homo sapiens GN=GSN PE=1 SV=1	HUMAN	59	2.51189	1.92204e-11	1.34276	1.87068	6.30957	1	0.874885	1.11686	0.895365	1.11686	2.10863	3.48556e-08	1.2942	1.6293	5.10505	2.01372	1.14077e-06	1.27057	1.58489	4.87528	1.21339	0.142346	1.13763	1.0666	1.7378
20	72.44	72.71	89.24	86.5	82.91	sp|P02774|VTDB_HUMAN	Vitamin D-binding protein OS=Homo sapiens GN=GC PE=1 SV=1	HUMAN	102	1.2942	0.948758	1.77011	0.731139	2.29087	0.711214	0.298784	1.39316	0.505825	0.990832	0.946237	0.394842	1.8197	0.519996	1.72187	1.23595	0.820827	1.39316	0.887156	1.7378	0.49204	0.163699	1.20226	0.409261	0.591562
21	69.64	69.18	92.13	90.64	85.02	sp|P02647|APOA1_HUMAN	Apolipoprotein A-I OS=Homo sapiens GN=APOA1 PE=1 SV=1	HUMAN	203	1.09648	5.22293e-09	1.00925	1.08643	1.10662	1	0.0457277	1.00925	0.990832	1.00925	1.09648	2.83078e-10	1.00925	1.08643	1.10662	1.15878	1.63158e-12	1.00925	1.14815	1.1695	1.01859	0.000105434	1.00925	1.00925	1.02802
22	67.85	67.55	67.86	63.82	53.88	sp|P01042|KNG1_HUMAN	Kininogen-1 OS=Homo sapiens GN=KNG1 PE=1 SV=2	HUMAN	117	4.16869	0.000157377	2.208	1.88799	8.79023	1.94089	0.143453	1.52757	1.27057	3.10456	3.76704	0.000290413	1.99526	1.88799	7.7983	5.70164	2.96122e-07	2.48886	2.29087	12.8233	1.01859	0.0683557	1.25893	0.809096	1.25893
23	67.42	68.45	76.05	71.38	69.13	sp|P00734|THRB_HUMAN	Prothrombin OS=Homo sapiens GN=F2 PE=1 SV=2	HUMAN	99	2.77971	0.00013739	1.75388	1.58489	6.98232	2.07014	0.0314113	1.58489	1.30617	4.52898	2.22844	0.00947513	1.61436	1.38038	4.44631	3.31131	1.32343e-05	1.85353	1.78649	9.46237	1.44544	0.29418	1.28233	1.1272	2.05116
24	66.35	66.35	60.38	53.14	50.06	sp|P10643|CO7_HUMAN	Complement component C7 OS=Homo sapiens GN=C7 PE=1 SV=2	HUMAN	53	0.895365	0.37118	1.10662	0.787046	0.990832	1.31826	0.0245857	1.1272	1.1695	1.55597	0.436516	0.000681027	1.51356	0.188799	0.660693	0.92045	0.795217	1.10662	0.809096	1.01859	0.751623	0.112943	1.19124	0.519996	0.895365
25	66.11	66.19	86.62	85.1	82.58	sp|P06727|APOA4_HUMAN	Apolipoprotein A-IV OS=Homo sapiens GN=APOA4 PE=1 SV=3	HUMAN	74	14.8594	6.2602e-08	4.36516	3.40408	25.8226	13.0617	7.09234e-08	4.09261	3.19154	23.5505	16.1436	2.62729e-10	4.09261	3.94457	26.7917	24.6604	2.88658e-15	4.32514	5.70164	40.1791	16.7494	2.36661e-09	4.61318	3.63078	30.761
26	65.65	65.52	73.29	68.95	57.93	tr|A0A087WYJ9|A0A087WYJ9_HUMAN	Ig mu chain C region OS=Homo sapiens GN=IGHM PE=1 SV=1	HUMAN	131	0.133045	1.9088e-10	2.01372	0.077983	0.267917	0.190546	9.72454e-09	1.57036	0.130617	0.299226	0.169044	1.15668e-08	1.75388	0.111686	0.296483	0.255859	3.33324e-08	1.51356	0.183654	0.387258	0.111686	2.62978e-08	1.97697	0.0787046	0.2208
27	64.59	64.7	90.26	85.5	76.19	sp|P02790|HEMO_HUMAN	Hemopexin OS=Homo sapiens GN=HPX PE=1 SV=2	HUMAN	219	1.01859	0.237427	1.00925	1.00925	1.02802	1.04713	0.00634488	1.00925	1.03753	1.05682	1.01859	0.0954262	1.00925	1.00925	1.02802	1.01859	0.0581189	1.00925	1.00925	1.02802	1	0.326148	1.00925	0.990832	1.00925
28	64.13	65.13	83.69	78.96	70.45	sp|P01011|AACT_HUMAN	Alpha-1-antichymotrypsin OS=Homo sapiens GN=SERPINA3 PE=1 SV=2	HUMAN	121	0.444631	0.134373	1.40605	0.301995	0.625173	4.05509	1.41958e-07	1.52757	2.65461	6.13762	0.244343	0.0166702	1.72187	0.167494	0.420727	0.946237	0.674877	1.09648	0.831764	1.03753	0.751623	0.594207	1.15878	0.672977	0.870964
29	62.9	65.51	56.75	50.16	45.12	sp|P19827|ITIH1_HUMAN	Inter-alpha-trypsin inhibitor heavy chain H1 OS=Homo sapiens GN=ITIH1 PE=1 SV=3	HUMAN	107	3.87258	0.019299	2.0893	1.85353	6.60693	2.14783	0.175938	1.67494	1.28233	2.93765	4.32514	0.000899052	2.12814	2.03236	7.72681	6.79204	2.80257e-06	2.51189	2.70396	13.9316	1.77011	0.134832	1.40605	1.25893	2.24905
30	62.48	62.52	37.95	35.3	32.39	sp|P07996|TSP1_HUMAN	Thrombospondin-1 OS=Homo sapiens GN=THBS1 PE=1 SV=2	HUMAN	46	0.794328	0.0629821	1.1272	0.679204	0.895365	0.510505	0.00303434	1.45881	0.366438	0.744732	0.831764	0.183624	1.14815	0.711214	0.954993	0.529663	0.00018684	1.36773	0.383707	0.724436	0.660693	0.0191614	1.28233	0.515229	0.847227
31	57.4	58.2	69.78	59.27	53.09	sp|P43652|AFAM_HUMAN	Afamin OS=Homo sapiens GN=AFM PE=1 SV=1	HUMAN	50	10	1.26544e-07	3.66438	2.72898	22.08	6.66807	9.20004e-05	3.66438	1.8197	16.293	7.04693	4.52834e-05	3.31131	2.12814	14.0605	11.8032	9.87428e-11	3.87258	3.04789	27.7971	4.7863	0.000281075	2.70396	1.77011	8.09096
32	55.57	55.48	68.75	58.62	55.39	sp|P01008|ANT3_HUMAN	Antithrombin-III OS=Homo sapiens GN=SERPINC1 PE=1 SV=1	HUMAN	65	7.51623	0.000170888	2.99226	2.51189	11.695	5.97035	0.0121942	2.83139	2.10863	9.2045	6.98232	1.67091e-05	2.53513	2.75423	11.4815	13.8038	1.46532e-08	3.28095	4.20727	26.7917	1.95884	0.4026	1.34276	1.45881	2.31206
33	53.54	53.95	25.8	19.07	15.07	tr|A0A0A0MRJ7|A0A0A0MRJ7_HUMAN	Coagulation factor V OS=Homo sapiens GN=F5 PE=1 SV=1	HUMAN	33	1.69044	4.17325e-05	1.31826	1.28233	3.22107	1.35519	0.0705482	1.23595	1.09648	2.1677	1.5417	0.00226076	1.27057	1.21339	2.93765	1.77011	1.63537e-05	1.30617	1.35519	3.94457	1.15878	0.283745	1.20226	0.963829	1.51356
34	52.19	52.12	70.85	63.15	58.29	sp|P04003|C4BPA_HUMAN	C4b-binding protein alpha chain OS=Homo sapiens GN=C4BPA PE=1 SV=2	HUMAN	57	1.51356	0.101919	1.43219	1.05682	1.97697	2.44343	0.00136835	1.83654	1.33045	4.2462	2.46604	0.000816184	1.75388	1.40605	4.16869	2.51189	0.00584397	1.83654	1.36773	4.44631	0.831764	0.947983	1.19124	0.731139	0.990832
35	51.2	53.3	90.99	85.41	81.55	tr|A0A087WZW8|A0A087WZW8_HUMAN	Protein IGKV3-11 OS=Homo sapiens GN=IGKV3-11 PE=4 SV=1	HUMAN	290	0.440555	0.23109	1.43219	0.123595	0.630957	0.519996	0.325415	1.48594	0.172187	0.772681	0.390841	0.306838	1.6293	0.0717794	0.636796	0.387258	0.256757	1.59956	0.0672977	0.619441	0.642688	0.256984	1.58489	0.260615	1.01859
36	50.87	50.73	40.9	35.44	29.12	sp|P13671|CO6_HUMAN	Complement component C6 OS=Homo sapiens GN=C6 PE=1 SV=3	HUMAN	39	2.22844	0.000130847	1.70608	1.30617	3.76704	2.07014	0.00141266	1.65959	1.24738	3.49945	1.95884	0.0030243	1.59956	1.22462	3.16228	2.12814	0.000914165	1.69044	1.25893	3.63078	0.887156	0.230195	1.24738	0.654636	1.10662
37	50.02	50.03	25.82	19.59	16.93	sp|O75882|ATRN_HUMAN	Attractin OS=Homo sapiens GN=ATRN PE=1 SV=2	HUMAN	38	1.88799	0.00134616	1.36773	1.38038	8.95365	1.6293	0.0341077	1.30617	1.24738	5.7544	2.31206	4.07088e-05	1.44544	1.59956	14.3219	2.67917	1.92584e-06	1.49968	1.78649	16.1436	1.27057	0.157361	1.19124	1.0666	1.59956
38	49.58	49.94	70.38	63.92	54.79	sp|P10909|CLUS_HUMAN	Clusterin OS=Homo sapiens GN=CLU PE=1 SV=1	HUMAN	89	10.8643	0.00361132	3.43558	3.16228	19.4089	13.5519	0.000239857	3.59749	3.76704	24.8886	8.55067	0.0154939	3.16228	2.70396	14.4544	13.6773	0.000161668	3.53183	3.87258	24.6604	5.97035	0.0460261	2.39883	2.48886	7.51623
39	48.84	48.9	56.4	52.03	51.02	sp|P09871|C1S_HUMAN	Complement C1s subcomponent OS=Homo sapiens GN=C1S PE=1 SV=1	HUMAN	44	1.55597	0.064365	1.27057	1.22462	2.33346	1.65959	0.0559251	1.2942	1.28233	2.60615	1.72187	0.019469	1.2942	1.33045	2.70396	1.99526	0.00324104	1.35519	1.47231	3.37287	1.07647	0.547022	1.15878	0.928966	1.24738
40	47.91	47.87	69.96	63.84	47.01	tr|B4DPQ0|B4DPQ0_HUMAN	Complement C1r subcomponent OS=Homo sapiens GN=C1R PE=1 SV=1	HUMAN	50	1.41906	0.0577882	1.22462	1.15878	2.80543	1.5417	0.00648572	1.24738	1.23595	3.7325	1.49968	0.007378	1.23595	1.21339	3.13329	1.69044	0.00273088	1.28233	1.31826	3.83707	1.21339	0.0256655	1.15878	1.04713	1.49968
41	47.87	48.16	85.8	79.18	70.66	sp|P02649|APOE_HUMAN	Apolipoprotein E OS=Homo sapiens GN=APOE PE=1 SV=1	HUMAN	39	3.01995	5.13332e-05	1.55597	1.94089	9.46237	1.18032	0.693532	1.21339	0.972747	1.52757	1.48594	0.847367	1.30617	1.13763	3.25087	1.30617	0.391043	1.25893	1.03753	2.51189	1.14815	0.428616	1.18032	0.972747	1.43219
42	47.38	49.5	84.99	76.77	70.25	sp|P01876|IGHA1_HUMAN	Ig alpha-1 chain C region OS=Homo sapiens GN=IGHA1 PE=1 SV=2	HUMAN	215	0.122462	0.00159293	2.24905	0.0597035	0.275423	0.325087	0.00997327	1.45881	0.203236	0.474242	0.363078	0.00605071	1.40605	0.253513	0.510505	0.501187	0.0203648	1.22462	0.394457	0.613762	0.131826	0.00479996	2.05116	0.0937562	0.270396
43	45.84	89.69	51.89	41.36	36.57	sp|P20742|PZP_HUMAN	Pregnancy zone protein OS=Homo sapiens GN=PZP PE=1 SV=4	HUMAN	165	0.0519996	8.88178e-16	2.99226	0.0210863	0.155597	0.134276	2.22045e-16	1.8197	0.0465586	0.244343	1.75388	2.6158e-07	1.1695	1.49968	2.07014	0.0586138	7.19607e-11	2.39883	0.017378	0.140605	0.121339	1.31549e-10	1.99526	0.0401791	0.242103
44	45.6	45.74	62.85	55.8	47.65	sp|P03952|KLKB1_HUMAN	Plasma kallikrein OS=Homo sapiens GN=KLKB1 PE=1 SV=1	HUMAN	34	2.93765	4.08973e-07	1.5417	1.90546	14.9968	1.31826	0.0906617	1.20226	1.09648	3.01995	2.99226	6.74287e-08	1.5417	1.94089	15.2757	2.58226	3.54408e-06	1.48594	1.7378	13.9316	1.07647	0.276128	1.1695	0.92045	1.31826
45	44.84	44.64	50	46.15	41.86	sp|P07225|PROS_HUMAN	Vitamin K-dependent protein S OS=Homo sapiens GN=PROS1 PE=1 SV=1	HUMAN	42	2.48886	0.0200101	1.88799	1.31826	5.19996	2.12814	0.092543	1.75388	1.21339	3.87258	1.61436	0.128426	1.51356	1.0666	2.29087	2.91072	9.30986e-05	2.01372	1.44544	6.85488	1.25893	0.445697	1.24738	1.00925	1.55597
46	44.68	46.94	65.86	61.82	57.98	sp|P04217|A1BG_HUMAN	Alpha-1B-glycoprotein OS=Homo sapiens GN=A1BG PE=1 SV=4	HUMAN	78	2.63027	0.27284	1.92309	1.36773	3.83707	2.26986	0.478655	1.75388	1.2942	2.91072	3.49945	0.0749831	2.0893	1.67494	5.97035	4.09261	0.00511912	2.35505	1.7378	7.17794	1.65959	0.0780359	1.34276	1.23595	1.90546
47	43.04	43.02	49.19	41.32	37.57	sp|P02748|CO9_HUMAN	Complement component C9 OS=Homo sapiens GN=C9 PE=1 SV=2	HUMAN	38	0.461318	0.00204534	1.57036	0.328095	0.724436	1.35519	0.172764	1.18032	1.14815	1.58489	0.597035	0.00788821	1.30617	0.448745	0.77983	0.597035	0.0167291	1.30617	0.469894	0.77983	0.698232	0.181336	1.25893	0.559758	0.879023
48	42.78	42.37	49.77	38.34	29.68	sp|P02671|FIBA_HUMAN	Fibrinogen alpha chain OS=Homo sapiens GN=FGA PE=1 SV=2	HUMAN	35	0.235505	0.00124922	2.14783	0.0862979	0.505825	2.1677	3.14207e-08	1.33045	1.6293	3.34195	0.177011	2.01587e-05	2.72898	0.0515229	0.483059	0.346737	6.34847e-06	1.83654	0.141906	0.636796	1.64437	0.00169722	1.25893	1.30617	2.35505
49	42.6	42.61	74.5	70.13	63.76	sp|P25311|ZA2G_HUMAN	Zinc-alpha-2-glycoprotein OS=Homo sapiens GN=AZGP1 PE=1 SV=2	HUMAN	48	3.76704	0.0315146	2.46604	1.52757	8.95365	5.64937	4.86475e-05	2.85759	1.97697	14.8594	2.01372	0.648324	1.80302	1.11686	3.87258	4.7863	0.00107531	2.70396	1.77011	13.4276	2.99226	0.016892	2.18776	1.36773	6.72977
50	42.49	42.54	59.72	53.71	51.3	sp|P05546|HEP2_HUMAN	Heparin cofactor 2 OS=Homo sapiens GN=SERPIND1 PE=1 SV=3	HUMAN	67	5.24807	0.00022216	2.22844	2.35505	7.51623	2.96483	0.0212645	1.90546	1.55597	4.01791	3.80189	6.24557e-05	1.8197	2.0893	4.9204	6.25173	2.80281e-05	2.44343	2.55859	11.272	2.26986	0.0294102	1.52757	1.48594	2.88403
51	42.19	42.23	67.2	64	58.8	sp|P05155|IC1_HUMAN	Plasma protease C1 inhibitor OS=Homo sapiens GN=SERPING1 PE=1 SV=2	HUMAN	68	2.88403	0.325969	1.75388	1.64437	3.90841	5.15229	0.000328321	2.03236	2.53513	7.65597	1.36773	0.642172	1.25893	1.08643	1.58489	3.56451	0.0137898	1.92309	1.85353	5.15229	1.15878	0.822058	1.1272	1.02802	1.30617
52	41.35	42.3	54.83	45.62	35.96	sp|Q06033|ITIH3_HUMAN	Inter-alpha-trypsin inhibitor heavy chain H3 OS=Homo sapiens GN=ITIH3 PE=1 SV=2	HUMAN	43	0.149968	4.24416e-06	3.10456	0.0515229	0.465586	0.92045	0.82541	1.15878	0.801678	1.0666	0.685488	0.0168582	1.21339	0.474242	0.831764	0.390841	3.4792e-05	1.6293	0.185353	0.636796	0.666807	0.177363	1.27057	0.483059	0.847227
53	41.12	40.98	68.94	66.76	62.67	sp|P02765|FETUA_HUMAN	Alpha-2-HS-glycoprotein OS=Homo sapiens GN=AHSG PE=1 SV=1	HUMAN	78	5.39511	0.0270269	1.70608	3.16228	9.0365	0.679204	0.220669	1.5417	0.519996	1.04713	6.08135	0.00398106	1.64437	3.69828	10.7647	9.63829	0.000176536	1.90546	5.05825	17.378	0.809096	0.771857	1.18032	0.737904	0.954993
54	37.79	37.97	53.3	44.5	38.92	tr|E7ETH0|E7ETH0_HUMAN	Complement factor I OS=Homo sapiens GN=CFI PE=1 SV=1	HUMAN	29	1.1695	0.410282	1.14815	1.01859	1.57036	1.09648	0.586444	1.13763	0.963829	1.44544	1.36773	0.0563385	1.20226	1.13763	1.88799	1.43219	0.0368721	1.19124	1.20226	2.22844	0.870964	0.751437	1.14815	0.666807	1
55	36.96	36.98	49.22	41.61	38.66	sp|P04264|K2C1_HUMAN	Keratin, type II cytoskeletal 1 OS=Homo sapiens GN=KRT1 PE=1 SV=6	HUMAN	25	0.390841	4.93708e-07	1.2942	0.255859	0.505825	0.270396	1.06232e-08	1.45881	0.119124	0.394457	0.474242	7.21497e-06	1.19124	0.359749	0.564937	0.356451	1.96636e-07	1.31826	0.205116	0.469894	0.586138	0.000612986	1.25893	0.428549	0.737904
56	36.74	36.74	13.12	8.907	6.975	tr|E7EPZ9|E7EPZ9_HUMAN	Tenascin-X OS=Homo sapiens GN=TNXB PE=1 SV=1	HUMAN	19	1.6293	0.0434249	1.34276	1.21339	6.98232	1.10662	0.439684	1.28233	0.862979	1.5417	1.5417	0.107184	1.36773	1.1272	4.96592	1.77011	0.0187019	1.39316	1.27057	6.0256	1.75388	0.0283457	1.38038	1.27057	7.37904
57	35.89	37.88	23.58	19.87	14.81	sp|Q92954|PRG4_HUMAN	Proteoglycan 4 OS=Homo sapiens GN=PRG4 PE=1 SV=2	HUMAN	23	1.92309	0.00130413	1.43219	1.34276	5.29663	3.37287	2.67626e-08	1.6293	2.07014	11.0662	1.18032	0.288916	1.23595	0.954993	2.07014	1.31826	0.0841748	1.28233	1.02802	2.33346	1.09648	0.176636	1.20226	0.912011	1.6293
58	35.5	37.42	41.16	39.31	38.76	sp|P08519|APOA_HUMAN	Apolipoprotein(a) OS=Homo sapiens GN=LPA PE=1 SV=1	HUMAN	26	1.49968	0.0170793	1.24738	1.20226	2.07014	1.30617	0.220976	1.21339	1.07647	1.72187	1.51356	0.0155235	1.25893	1.20226	2.10863	1	0.796375	1.20226	0.831764	1.19124	1.49968	0.0125798	1.24738	1.20226	2.07014
59	35.15	35.14	51.87	44.58	41.81	sp|Q96KN2|CNDP1_HUMAN	Beta-Ala-His dipeptidase OS=Homo sapiens GN=CNDP1 PE=1 SV=4	HUMAN	24	9.90832	2.33703e-06	3.76704	2.63027	33.4195	6.60693	6.86111e-05	3.43558	1.92309	25.8226	9.28966	2.5846e-06	3.66438	2.53513	29.6483	10.0925	4.22973e-06	3.69828	2.72898	30.761	5.29663	0.00152704	3.01995	1.75388	15.7036
60	34.37	34.37	36.55	33.1	32.26	sp|P80108|PHLD_HUMAN	Phosphatidylinositol-glycan-specific phospholipase D OS=Homo sapiens GN=GPLD1 PE=1 SV=3	HUMAN	26	3.94457	5.82273e-06	1.87068	2.10863	28.8403	2.48886	0.00240116	1.6293	1.52757	22.6986	2.80543	0.000160357	1.69044	1.65959	20.7014	4.09261	3.42609e-06	1.88799	2.1677	28.5759	2.53513	0.0031814	1.64437	1.5417	19.9526
61	34.29	34.28	53.4	44.93	41.6	sp|P05160|F13B_HUMAN	Coagulation factor XIII B chain OS=Homo sapiens GN=F13B PE=1 SV=3	HUMAN	30	1.70608	0.00810498	1.27057	1.34276	3.0761	1.03753	0.804174	1.15878	0.895365	1.22462	1.92309	0.00193722	1.2942	1.48594	3.69828	1.80302	0.00585273	1.28233	1.40605	3.37287	1.19124	0.4264	1.15878	1.02802	1.58489
62	33.77	33.78	44.79	39.01	36.36	sp|P35858|ALS_HUMAN	Insulin-like growth factor-binding protein complex acid labile subunit OS=Homo sapiens GN=IGFALS PE=1 SV=1	HUMAN	22	4.65586	3.48664e-05	2.24905	2.07014	20.893	2.77971	0.000541687	1.92309	1.44544	9.54993	3.10456	0.000113678	1.97697	1.57036	14.3219	4.13048	9.93347e-07	2.1677	1.90546	19.2309	2.29087	0.0109844	1.72187	1.33045	5.70164
63	33.23	33.26	68	62.13	60.53	sp|P63261|ACTG_HUMAN	Actin, cytoplasmic 2 OS=Homo sapiens GN=ACTG1 PE=1 SV=1	HUMAN	27	2.10863	0.0724828	1.58489	1.33045	13.4276	2.72898	0.016877	1.58489	1.72187	20.1372	1.45881	0.32216	1.30617	1.11686	9.37562	1.59956	0.257409	1.44544	1.10662	9.28966	1.44544	0.445461	1.41906	1.01859	7.58578
64	31.74	31.8	47.05	37.16	33.97	sp|P13796|PLSL_HUMAN	Plastin-2 OS=Homo sapiens GN=LCP1 PE=1 SV=6	HUMAN	19	0.879023	0.449094	1.13763	0.698232	1	1.87068	6.84181e-06	1.21339	1.5417	2.72898	0.809096	0.102871	1.1272	0.586138	0.912011	0.903649	0.719217	1.10662	0.751623	1	1.28233	0.0121342	1.13763	1.1272	1.61436
65	30.54	30.52	57.14	54.48	49.14	sp|P04196|HRG_HUMAN	Histidine-rich glycoprotein OS=Homo sapiens GN=HRG PE=1 SV=1	HUMAN	47	5.64937	2.84331e-06	2.77971	2.03236	14.9968	1.22462	0.63905	1.28233	0.954993	1.75388	5.34564	2.15341e-06	2.53513	2.10863	12.4738	4.74242	1.33296e-06	2.55859	1.85353	12.0226	4.52898	0.000431095	2.44343	1.85353	10.9648
66	29.57	31.62	56.07	51.88	44.77	sp|P04004|VTNC_HUMAN	Vitronectin OS=Homo sapiens GN=VTN PE=1 SV=1	HUMAN	55	3.31131	0.00435698	2.10863	1.57036	7.72681	2.0893	0.179971	1.7378	1.20226	4.28549	3.53183	0.00102946	2.22844	1.58489	7.31139	3.66438	0.00241089	2.35505	1.55597	10.1859	2.1677	0.0126886	1.70608	1.27057	3.46737
67	29.35	29.35	54.33	46.6	43.56	sp|P29622|KAIN_HUMAN	Kallistatin OS=Homo sapiens GN=SERPINA4 PE=1 SV=3	HUMAN	23	3.59749	2.67474e-06	1.87068	1.92309	21.0863	1.11686	0.318086	1.21339	0.92045	2.42103	2.80543	8.68991e-05	1.72187	1.6293	15.5597	2.85759	5.84144e-05	1.7378	1.64437	15.1356	1.48594	0.0398711	1.33045	1.11686	4.2462
68	28.96	28.97	53.11	43.06	33.73	sp|P36955|PEDF_HUMAN	Pigment epithelium-derived factor OS=Homo sapiens GN=SERPINF1 PE=1 SV=4	HUMAN	22	3.40408	2.6119e-06	1.70608	1.99526	13.8038	1.88799	0.00751608	1.41906	1.33045	5.80764	3.04789	1.56332e-05	1.64437	1.85353	12.7057	2.55859	0.000119934	1.57036	1.6293	10.1859	1.80302	0.0032771	1.39316	1.2942	4.96592
69	28.8	29.29	64.56	55.6	45.42	sp|P08697|A2AP_HUMAN	Alpha-2-antiplasmin OS=Homo sapiens GN=SERPINF2 PE=1 SV=3	HUMAN	49	2.07014	0.107098	1.67494	1.23595	4.57088	2.1677	0.0439866	1.69044	1.28233	4.65586	1.75388	0.13561	1.52757	1.14815	2.70396	2.80543	0.000504611	1.83654	1.52757	6.30957	1.2942	0.372705	1.23595	1.04713	1.59956
70	28.6	28.65	65.63	62.82	56.62	sp|P27169|PON1_HUMAN	Serum paraoxonase/arylesterase 1 OS=Homo sapiens GN=PON1 PE=1 SV=3	HUMAN	39	2.12814	0.00275164	1.45881	1.45881	5.05825	0.928966	0.311502	1.20226	0.787046	1.11686	2.22844	0.000415587	1.47231	1.51356	4.69894	2.55859	0.000141202	1.51356	1.69044	6.42688	1.08643	0.420993	1.18032	0.92045	1.45881
71	28.45	30.53	53.73	46.99	45.3	sp|P05543|THBG_HUMAN	Thyroxine-binding globulin OS=Homo sapiens GN=SERPINA7 PE=1 SV=2	HUMAN	31	1.22462	0.506157	1.27057	0.963829	1.57036	0.937562	0.560921	1.21339	0.758578	1.13763	2.88403	0.00319899	1.61436	1.78649	6.72977	2.33346	0.0251056	1.5417	1.51356	5.29663	0.711214	0.836331	1.38038	0.356451	0.981748
72	28.32	28.46	48.25	42.47	38.97	sp|P01019|ANGT_HUMAN	Angiotensinogen OS=Homo sapiens GN=AGT PE=1 SV=1	HUMAN	41	6.91831	0.00993332	2.05116	3.37287	11.272	7.94328	0.000113394	2.10863	3.76704	13.6773	4.44631	0.0332766	1.61436	2.75423	6.36796	7.65597	0.000529961	2.31206	3.31131	13.4276	1.00925	0.230786	1.21339	0.831764	1.25893
73	28.22	64.86	83.95	75.82	71.18	tr|A0A087WXL8|A0A087WXL8_HUMAN	Ig gamma-3 chain C region OS=Homo sapiens GN=IGHG3 PE=1 SV=1	HUMAN	145	0.325087	0.15961	1.65959	0.0366438	0.539511	0.496592	0.147792	1.35519	0.201372	0.672977	0.704693	0.261975	1.30617	0.457088	0.92045	0.398107	0.137787	1.47231	0.077983	0.586138	0.474242	0.130606	1.40605	0.155597	0.666807
74	28.11	28.21	40	33.98	29.92	sp|P00748|FA12_HUMAN	Coagulation factor XII OS=Homo sapiens GN=F12 PE=1 SV=3	HUMAN	29	1.57036	0.0105744	1.25893	1.24738	2.65461	0.972747	0.948362	1.18032	0.824138	1.14815	1.38038	0.0820064	1.23595	1.11686	2.12814	1.65959	0.00344845	1.27057	1.30617	2.88403	1.45881	0.0285905	1.24738	1.1695	2.33346
75	28.05	28.14	38.87	29.97	27.91	sp|P13645|K1C10_HUMAN	Keratin, type I cytoskeletal 10 OS=Homo sapiens GN=KRT10 PE=1 SV=6	HUMAN	17	0.60256	0.0779133	1.25893	0.42462	0.758578	0.401791	0.0053037	1.52757	0.149968	0.613762	0.666807	0.061409	1.23595	0.436516	0.824138	0.366438	0.00494264	1.61436	0.118032	0.591562	0.660693	0.109348	1.28233	0.42462	0.847227
76	27.88	27.92	87.07	83.67	83.67	sp|P68871|HBB_HUMAN	Hemoglobin subunit beta OS=Homo sapiens GN=HBB PE=1 SV=2	HUMAN	64	0.0539511	0.00285282	2.29087	0.0255859	0.123595	1.15878	0.729258	1.13763	1.01859	1.31826	0.021677	0.00116964	2.46604	0.0139316	0.0534564	0.559758	0.0575	1.18032	0.474242	0.660693	1.24738	0.585099	1.13763	1.09648	1.43219
77	27.77	27.92	71.88	65.91	57.67	sp|P02760|AMBP_HUMAN	Protein AMBP OS=Homo sapiens GN=AMBP PE=1 SV=1	HUMAN	32	3.31131	0.485742	1.48594	2.22844	4.05509	0.855067	0.594543	1.19124	0.691831	1.01859	3.40408	0.0405056	1.57036	2.1677	4.48745	4.48745	0.00735336	1.59956	2.80543	6.98232	1.30617	0.637871	1.1695	1.11686	1.5417
78	27.68	27.98	78.11	74.13	62.19	sp|P02763|A1AG1_HUMAN	Alpha-1-acid glycoprotein 1 OS=Homo sapiens GN=ORM1 PE=1 SV=1	HUMAN	96	0.928966	0.106437	1.02802	0.903649	0.954993	1.11686	0.502217	1.02802	1.08643	1.14815	0.912011	0.0696923	1.02802	0.887156	0.937562	0.912011	0.100994	1.02802	0.887156	0.937562	0.92045	0.235793	1.02802	0.895365	0.946237
79	27.17	27.34	45.42	38.29	36.05	sp|P02675|FIBB_HUMAN	Fibrinogen beta chain OS=Homo sapiens GN=FGB PE=1 SV=2	HUMAN	18	0.613762	0.0304173	1.51356	0.260615	0.928966	6.66807	1.39381e-10	1.65959	4.01791	15.1356	0.21677	0.00218717	2.35505	0.0337287	0.510505	0.301995	0.000111059	2.07014	0.0564937	0.625173	1.77011	0.0143649	1.38038	1.28233	3.01995
80	27.06	27.31	72.46	54.49	48.99	sp|P02749|APOH_HUMAN	Beta-2-glycoprotein 1 OS=Homo sapiens GN=APOH PE=1 SV=3	HUMAN	26	3.31131	0.00106393	1.67494	1.97697	8.47227	0.879023	0.470599	1.21339	0.711214	1.0666	2.01372	0.0596254	1.45881	1.38038	4.01791	2.37684	0.0154793	1.5417	1.5417	6.0256	1.35519	0.413528	1.2942	1.04713	2.07014
81	26.45	28.94	27.47	22.73	20.3	sp|P19320|VCAM1_HUMAN	Vascular cell adhesion protein 1 OS=Homo sapiens GN=VCAM1 PE=1 SV=1	HUMAN	16	0.679204	0.0774967	1.20226	0.501187	0.816582	1.30617	0.0628159	1.15878	1.1272	1.59956	0.751623	0.156746	1.1695	0.586138	0.879023	1.05682	0.677439	1.1272	0.937562	1.22462	0.862979	0.799327	1.21339	0.679204	1.04713
82	26.16	32.54	44.29	32.71	28.95	sp|P35908|K22E_HUMAN	Keratin, type II cytoskeletal 2 epidermal OS=Homo sapiens GN=KRT2 PE=1 SV=2	HUMAN	17	0.816582	0.257706	1.27057	0.608135	1.03753	0.448745	0.00230653	1.58489	0.139316	0.711214	0.862979	0.271457	1.25893	0.672977	1.08643	0.510505	0.00212296	1.44544	0.229087	0.737904	1.07647	0.852334	1.19124	0.903649	1.47231
83	26.09	28.39	34.48	28.61	21.75	sp|P48740|MASP1_HUMAN	Mannan-binding lectin serine protease 1 OS=Homo sapiens GN=MASP1 PE=1 SV=3	HUMAN	17	1.90546	0.0096615	1.43219	1.33045	4.48745	2.03236	0.00366656	1.45881	1.39316	4.9204	1.45881	0.112264	1.2942	1.1272	2.83139	2.22844	0.000942764	1.52757	1.45881	5.39511	1.44544	0.0893	1.30617	1.10662	2.33346
84	25.99	26.01	66.38	64.68	56.17	tr|A0A087WYR4|A0A087WYR4_HUMAN	Immunoglobulin lambda-like polypeptide 5 OS=Homo sapiens GN=IGLL5 PE=1 SV=1	HUMAN	96	0.275423	0.00231905	1.69044	0.110662	0.465586	0.383707	0.0236169	1.43219	0.237684	0.549541	0.444631	0.0475472	1.34276	0.272898	0.597035	0.376704	0.0204501	1.48594	0.231206	0.559758	0.187068	0.00367861	2.33346	0.0824138	0.436516
85	25.61	25.7	86.39	86.39	78.91	sp|P02766|TTHY_HUMAN	Transthyretin OS=Homo sapiens GN=TTR PE=1 SV=1	HUMAN	90	15.1356	0.00102997	3.98107	3.80189	22.9087	11.0662	0.00420427	3.69828	2.99226	17.0608	9.54993	0.00208213	3.40408	2.80543	11.5878	18.0302	3.03477e-05	3.94457	4.57088	28.0543	8.3946	0.126656	3.34195	2.51189	11.272
86	25.02	25.16	57.04	46.98	39.7	sp|O14791|APOL1_HUMAN	Apolipoprotein L1 OS=Homo sapiens GN=APOL1 PE=1 SV=5	HUMAN	28	2.96483	0.00017582	1.83654	1.61436	9.54993	2.0893	0.0389709	1.64437	1.27057	5.15229	3.25087	9.43415e-05	1.88799	1.72187	9.72747	3.25087	3.60051e-05	1.88799	1.72187	9.0365	2.39883	0.00406981	1.65959	1.44544	6.36796
87	24.98	25.35	61.11	57.12	53.65	sp|Q96PD5|PGRP2_HUMAN	N-acetylmuramoyl-L-alanine amidase OS=Homo sapiens GN=PGLYRP2 PE=1 SV=1	HUMAN	33	1.65959	0.015685	1.2942	1.28233	4.32514	0.737904	0.540466	1.36773	0.457088	1.00925	1.8197	0.0100414	1.34276	1.35519	4.96592	1.7378	0.0384284	1.31826	1.31826	4.32514	0.765597	0.454519	1.33045	0.37325	1.01859
88	24.82	24.48	36.88	26.08	24.42	sp|P06276|CHLE_HUMAN	Cholinesterase OS=Homo sapiens GN=BCHE PE=1 SV=1	HUMAN	20	2.24905	0.00512028	1.55597	1.44544	10.2802	1.10662	0.451656	1.31826	0.83946	1.47231	3.43558	4.59924e-05	1.70608	2.01372	18.7068	3.19154	8.1609e-05	1.69044	1.88799	14.9968	1.1695	0.903452	1.23595	0.946237	1.47231
89	24.79	27.32	34.61	27.63	19.61	sp|P02786|TFR1_HUMAN	Transferrin receptor protein 1 OS=Homo sapiens GN=TFRC PE=1 SV=2	HUMAN	15	0.636796	0.271538	1.39316	0.432514	0.887156	1.92309	0.0140018	1.38038	1.39316	2.77971	1.51356	0.0885545	1.30617	1.15878	2.0893	1.09648	0.94843	1.22462	0.895365	1.36773	0.685488	0.405538	1.35519	0.380189	0.928966
90	24.1	24.12	49.83	37.5	32.36	sp|P07357|CO8A_HUMAN	Complement component C8 alpha chain OS=Homo sapiens GN=C8A PE=1 SV=2	HUMAN	18	1.35519	0.10955	1.20226	1.1272	2.14783	0.83946	0.249751	1.1695	0.597035	0.981748	1.45881	0.0525355	1.21339	1.20226	2.44343	1.19124	0.266414	1.18032	1.00925	1.64437	0.816582	0.282394	1.20226	0.474242	0.981748
91	23.57	23.74	55.62	50.89	48.22	sp|P51884|LUM_HUMAN	Lumican OS=Homo sapiens GN=LUM PE=1 SV=2	HUMAN	31	1.51356	0.068357	1.33045	1.13763	4.57088	1.43219	0.194816	1.30617	1.09648	4.61318	2.22844	0.00271282	1.43219	1.55597	10.8643	1.87068	0.0130597	1.38038	1.35519	7.44732	1.15878	0.285278	1.25893	0.92045	1.64437
92	22.97	22.88	34.57	24.89	21.48	sp|P23142|FBLN1_HUMAN	Fibulin-1 OS=Homo sapiens GN=FBLN1 PE=1 SV=4	HUMAN	18	0.666807	0.526028	1.55597	0.265461	1.03753	1.27057	0.276766	1.33045	0.954993	2.80543	1.41906	0.200215	1.40605	1.00925	3.22107	1.18032	0.638407	1.41906	0.831764	2.33346	1.14815	0.412487	1.39316	0.824138	2.29087
93	22.89	22.85	53.6	47.84	43.8	sp|O43866|CD5L_HUMAN	CD5 antigen-like OS=Homo sapiens GN=CD5L PE=1 SV=1	HUMAN	21	0.328095	0.00019363	1.49968	0.190546	0.49204	0.114815	8.37651e-07	2.99226	0.0432514	0.343558	0.398107	0.000170013	1.40605	0.242103	0.559758	0.510505	0.00194288	1.23595	0.409261	0.630957	0.18197	7.49741e-05	2.31206	0.0737904	0.420727
94	22.87	23	83.92	78.39	75.88	tr|Q5VY30|Q5VY30_HUMAN	Retinol binding protein 4, plasma, isoform CRA_b OS=Homo sapiens GN=RBP4 PE=1 SV=2	HUMAN	41	10.4713	0.000386247	5.05825	2.07014	21.677	9.28966	0.000653706	5.29663	1.75388	23.9883	8.55067	0.0013043	4.9204	1.7378	18.5353	13.3045	5.08589e-06	5.49541	2.42103	33.1131	5.15229	0.00539311	3.63078	1.41906	8.70964
95	22.65	22.68	60.23	44.67	41.5	sp|P02750|A2GL_HUMAN	Leucine-rich alpha-2-glycoprotein OS=Homo sapiens GN=LRG1 PE=1 SV=2	HUMAN	22	0.401791	0.038796	1.49968	0.145881	0.60256	1.09648	0.860715	1.07647	1.01859	1.20226	0.322107	0.023641	1.64437	0.122462	0.529663	0.293765	0.0222605	1.65959	0.0847227	0.487529	0.60256	0.304585	1.31826	0.376704	0.794328
96	22.61	22.65	36.46	31.44	29.26	sp|P15169|CBPN_HUMAN	Carboxypeptidase N catalytic chain OS=Homo sapiens GN=CPN1 PE=1 SV=1	HUMAN	15	1.97697	0.0424247	1.70608	1.15878	3.76704	2.65461	0.0156131	1.92309	1.38038	6.08135	2.37684	0.03813	1.87068	1.27057	5.19996	2.93765	0.00587215	1.97697	1.48594	6.48634	0.990832	0.33212	1.34276	0.387258	1.33045
97	22.44	22.57	41.54	35.73	28.89	sp|Q08380|LG3BP_HUMAN	Galectin-3-binding protein OS=Homo sapiens GN=LGALS3BP PE=1 SV=1	HUMAN	16	1.38038	0.449921	1.28233	1.07647	2.51189	1.7378	0.000979479	1.30617	1.33045	4.32514	1.72187	0.0273713	1.31826	1.30617	3.94457	1.43219	0.0623477	1.23595	1.15878	3.13329	0.862979	0.0741637	1.23595	0.544503	1.0666
98	21.83	21.86	32.05	26.57	24.75	sp|P55058|PLTP_HUMAN	Phospholipid transfer protein OS=Homo sapiens GN=PLTP PE=1 SV=1	HUMAN	14	1.90546	0.0294165	1.52757	1.24738	4.36516	1.35519	0.456069	1.34276	1.00925	2.46604	1.48594	0.130887	1.38038	1.07647	2.55859	2.10863	0.0290486	1.57036	1.34276	5.19996	1.78649	0.0442392	1.48594	1.20226	3.31131
99	21.76	21.86	40.95	28.43	21.15	sp|P07358|CO8B_HUMAN	Complement component C8 beta chain OS=Homo sapiens GN=C8B PE=1 SV=3	HUMAN	16	1.58489	0.0404778	1.23595	1.28233	2.39883	0.787046	0.622095	1.24738	0.559758	0.981748	1.14815	0.892406	1.1695	0.981748	1.41906	1.07647	0.88835	1.14815	0.937562	1.35519	0.608135	0.239532	1.43219	0.283139	0.870964
100	21.57	22.38	44.53	38.54	34.38	tr|A0A087WUS7|A0A087WUS7_HUMAN	Ig delta chain C region OS=Homo sapiens GN=IGHD PE=1 SV=1	HUMAN	15	0.549541	0.000891105	1.20226	0.366438	0.660693	0.954993	0.545384	1.1272	0.847227	1.07647	0.346737	7.68173e-06	1.40605	0.0903649	0.487529	0.115878	7.95681e-08	2.65461	0.0124738	0.30761	0.758578	0.0509984	1.19124	0.591562	0.903649
101	21.54	21.77	11.51	6.946	4.734	tr|A0A087WXI2|A0A087WXI2_HUMAN	IgGFc-binding protein OS=Homo sapiens GN=FCGBP PE=1 SV=1	HUMAN	14	0.855067	0.179107	1.21339	0.57544	1.03753	1.43219	0.0194796	1.25893	1.13763	2.05116	0.444631	0.00115244	1.72187	0.0630957	0.765597	0.758578	0.120713	1.22462	0.398107	0.928966	1.13763	0.492614	1.24738	0.912011	1.47231
102	21.44	23.48	29.62	27.94	20.76	sp|Q04756|HGFA_HUMAN	Hepatocyte growth factor activator OS=Homo sapiens GN=HGFAC PE=1 SV=1	HUMAN	14	0.887156	0.726503	1.19124	0.591562	1.05682	1.09648	0.756617	1.18032	0.928966	1.33045	1.57036	0.0407601	1.20226	1.30617	2.53513	1.20226	0.277346	1.1272	1.0666	1.6293	1.34276	0.0773508	1.1695	1.14815	1.99526
103	21.09	21.07	80.69	71.78	71.29	sp|P07360|CO8G_HUMAN	Complement component C8 gamma chain OS=Homo sapiens GN=C8G PE=1 SV=3	HUMAN	17	1.90546	0.120627	1.5417	1.23595	3.90841	1.28233	0.623155	1.31826	0.972747	2.18776	2.03236	0.0719165	1.58489	1.28233	4.61318	1.58489	0.287322	1.43219	1.10662	3.40408	1.36773	0.251146	1.2942	1.05682	1.92309
104	19.99	19.97	36.48	28.89	24.26	sp|Q16610|ECM1_HUMAN	Extracellular matrix protein 1 OS=Homo sapiens GN=ECM1 PE=1 SV=2	HUMAN	12	2.42103	0.000712335	1.51356	1.59956	15.417	1.72187	0.0129036	1.40605	1.22462	7.65597	2.39883	0.00155392	1.52757	1.57036	13.1826	2.77971	0.000151399	1.55597	1.78649	16.7494	1.27057	0.0548197	1.34276	0.946237	1.90546
105	19.9	20	25.23	19.72	17.43	sp|P11021|GRP78_HUMAN	78 kDa glucose-regulated protein OS=Homo sapiens GN=HSPA5 PE=1 SV=2	HUMAN	11	1.33045	0.0475493	1.19124	1.11686	1.70608	1.45881	0.00552109	1.24738	1.1695	1.97697	1.08643	0.276232	1.19124	0.912011	1.38038	1.15878	0.208663	1.14815	1.00925	1.43219	1.18032	0.181873	1.18032	1	1.52757
106	19.61	19.61	58.65	54.89	54.89	tr|V9GYM3|V9GYM3_HUMAN	Apolipoprotein A-II OS=Homo sapiens GN=APOA2 PE=1 SV=1	HUMAN	71	17.0608	0.0340208	1.90546	8.95365	24.6604	2.53513	0.517357	1.18032	2.14783	2.96483	12.4738	0.0643006	1.61436	7.72681	18.197	22.6986	0.000752953	1.88799	12.0226	32.8095	2.65461	0.0570794	1.19124	2.22844	3.10456
107	19.48	19.49	37.91	28.48	26.43	sp|P00742|FA10_HUMAN	Coagulation factor X OS=Homo sapiens GN=F10 PE=1 SV=2	HUMAN	17	2.208	0.00349337	1.48594	1.48594	10.3753	1.83654	0.00572611	1.43219	1.28233	8.24138	2.1677	0.0026893	1.49968	1.44544	9.81748	2.53513	0.000669496	1.52757	1.65959	12.2462	1.40605	0.0333397	1.38038	1.01859	3.56451
108	19.38	19.46	39.39	30.01	21.67	sp|Q15582|BGH3_HUMAN	Transforming growth factor-beta-induced protein ig-h3 OS=Homo sapiens GN=TGFBI PE=1 SV=1	HUMAN	13	1.61436	0.00640942	1.22462	1.31826	3.16228	1.55597	0.00614297	1.21339	1.28233	2.96483	1.38038	0.089905	1.20226	1.14815	2.35505	1.69044	0.0042227	1.24738	1.35519	3.28095	1.25893	0.0425639	1.20226	1.04713	1.78649
109	19.32	19.4	78.17	73.94	66.9	sp|P69905|HBA_HUMAN	Hemoglobin subunit alpha OS=Homo sapiens GN=HBA1 PE=1 SV=2	HUMAN	38	0.380189	0.00205203	1.44544	0.195884	0.549541	1.43219	0.291557	1.18032	1.21339	1.80302	0.17378	0.000521706	2.31206	0.0359749	0.401791	0.685488	0.0436456	1.1695	0.559758	0.801678	1.30617	0.716414	1.21339	1.07647	1.61436
110	19.12	19.22	47.91	37.17	31.68	sp|Q9UGM5|FETUB_HUMAN	Fetuin-B OS=Homo sapiens GN=FETUB PE=1 SV=2	HUMAN	14	1.55597	0.0476056	1.30617	1.19124	2.99226	0.765597	0.349434	1.2942	0.49204	0.990832	2.14783	0.00062059	1.39316	1.5417	4.40555	1.88799	0.00273242	1.34276	1.40605	3.90841	1.04713	0.69718	1.25893	0.831764	1.33045
111	19	19.05	36.98	27.69	23.14	tr|G3V2W1|G3V2W1_HUMAN	Protein Z-dependent protease inhibitor OS=Homo sapiens GN=SERPINA10 PE=1 SV=1	HUMAN	12	1.83654	0.000342084	1.39316	1.31826	7.65597	1.83654	0.000190798	1.38038	1.33045	7.94328	1.49968	0.00598605	1.31826	1.13763	5.29663	1.77011	0.000361696	1.35519	1.30617	7.04693	1.51356	0.00615722	1.34276	1.1272	4.9204
112	18.59	18.72	20.53	13.25	9.934	sp|O00533|NCHL1_HUMAN	Neural cell adhesion molecule L1-like protein OS=Homo sapiens GN=CHL1 PE=1 SV=4	HUMAN	10	1.24738	0.29611	1.2942	0.963829	3.94457	1.78649	0.0718865	1.51356	1.18032	6.36796	1.59956	0.0822897	1.39316	1.14815	5.97035	1.8197	0.0254968	1.48594	1.22462	6.98232	1.55597	0.0878709	1.41906	1.09648	4.48745
113	18.49	18.59	31.74	24.95	22.75	sp|P22792|CPN2_HUMAN	Carboxypeptidase N subunit 2 OS=Homo sapiens GN=CPN2 PE=1 SV=3	HUMAN	15	1.44544	0.0706885	1.20226	1.20226	2.83139	1.8197	0.0179796	1.25893	1.44544	4.01791	1.64437	0.0844566	1.23595	1.33045	3.40408	1.70608	0.00918084	1.24738	1.36773	3.56451	1.22462	0.436725	1.18032	1.03753	1.88799
114	18.48	18.55	64.42	55.29	42.31	tr|A0A096LPE2|A0A096LPE2_HUMAN	Protein SAA2-SAA4 OS=Homo sapiens GN=SAA2-SAA4 PE=4 SV=1	HUMAN	22	1.95884	0.0191047	1.30617	1.49968	6.08135	1.5417	0.070974	1.2942	1.19124	4.09261	1.75388	0.0546574	1.39316	1.25893	4.48745	1.64437	0.11348	1.31826	1.24738	4.48745	1.55597	0.0811533	1.43219	1.08643	3.56451
115	18.19	18.27	26.05	18.59	14.53	sp|P01833|PIGR_HUMAN	Polymeric immunoglobulin receptor OS=Homo sapiens GN=PIGR PE=1 SV=4	HUMAN	11	1.15878	0.397609	1.22462	0.946237	1.51356	1.28233	0.266217	1.14815	1.11686	1.59956	0.405509	0.0503207	1.77011	0.0731139	0.717794	0.549541	0.0952644	1.35519	0.291072	0.744732	0.862979	0.92348	1.18032	0.666807	1.01859
116	18.01	18.11	38.63	35.1	32.45	sp|P02679|FIBG_HUMAN	Fibrinogen gamma chain OS=Homo sapiens GN=FGG PE=1 SV=3	HUMAN	14	0.672977	0.526093	1.58489	0.188799	1.0666	5.01187	0.107627	1.64437	3.04789	8.24138	0.510505	0.547734	1.78649	0.0534564	0.912011	0.487529	0.461135	1.88799	0.108643	0.92045	1.40605	0.360597	1.39316	1.00925	2.01372
117	17.88	48.16	92.02	88.34	85.89	tr|A0A0G2JN06|A0A0G2JN06_HUMAN	Ig gamma-2 chain C region (Fragment) OS=Homo sapiens GN=IGHG2 PE=1 SV=2	HUMAN	161	0.672977	0.11284	1.23595	0.510505	0.831764	0.337287	0.171523	1.72187	0.134276	0.580764	0.879023	0.469453	1.25893	0.691831	1.10662	0.737904	0.0619547	1.24738	0.570164	0.92045	0.060256	0.162929	5.49541	0.0291072	0.331131
118	17.53	17.78	33.21	30	26.07	sp|Q14520|HABP2_HUMAN	Hyaluronan-binding protein 2 OS=Homo sapiens GN=HABP2 PE=1 SV=1	HUMAN	18	1.61436	0.0725816	1.30617	1.23595	4.44631	1.49968	0.123099	1.25893	1.19124	3.80189	1.67494	0.0827769	1.31826	1.27057	5.34564	1.92309	0.0229994	1.36773	1.40605	6.79204	1.27057	0.238589	1.21339	1.04713	2.48886
119	16.87	21.22	51	48.76	33.83	sp|P04278|SHBG_HUMAN	Sex hormone-binding globulin OS=Homo sapiens GN=SHBG PE=1 SV=2	HUMAN	14	0.765597	0.477185	1.23595	0.570164	0.946237	0.666807	0.274998	1.2942	0.457088	0.862979	0.794328	0.474557	1.21339	0.597035	0.963829	1.14815	0.630588	1.14815	1	1.40605	0.765597	0.549188	1.2942	0.544503	0.990832
120	16.65	16.62	49.78	46.22	39.56	tr|A0A087X1J7|A0A087X1J7_HUMAN	Glutathione peroxidase OS=Homo sapiens GN=GPX3 PE=1 SV=1	HUMAN	16	1.51356	0.0529047	1.34276	1.1272	3.98107	3.34195	9.90761e-05	1.64437	2.03236	13.3045	1.40605	0.230629	1.2942	1.08643	3.7325	2.33346	0.00471255	1.49968	1.55597	9.2045	1.51356	0.115883	1.33045	1.13763	3.56451
121	16.56	18.59	28.55	26.15	20.99	sp|P43251|BTD_HUMAN	Biotinidase OS=Homo sapiens GN=BTD PE=1 SV=2	HUMAN	12	2.55859	0.0277949	1.58489	1.61436	21.8776	1.75388	0.233435	1.44544	1.21339	12.3595	2.48886	0.0529776	1.59956	1.55597	16.7494	3.28095	0.00879236	1.70608	1.92309	25.3513	1.65959	0.263165	1.44544	1.14815	9.46237
122	16.08	16.09	19.94	15.86	15.86	tr|A0A0C4DFP6|A0A0C4DFP6_HUMAN	Cartilage acidic protein 1 OS=Homo sapiens GN=CRTAC1 PE=1 SV=1	HUMAN	9	1.1272	0.208186	1.61436	0.698232	2.93765	0.691831	0.678214	1.55597	0.237684	1.07647	1.88799	0.0106702	1.6293	1.15878	8.16582	1.78649	0.0172787	1.6293	1.09648	7.31139	1.5417	0.0583764	1.49968	1.02802	6.30957
123	16.04	16.04	25.56	22.31	20.69	sp|Q12805|FBLN3_HUMAN	EGF-containing fibulin-like extracellular matrix protein 1 OS=Homo sapiens GN=EFEMP1 PE=1 SV=2	HUMAN	10	0.954993	0.483581	1.14815	0.816582	1.09648	1.00925	0.402598	1.10662	0.912011	1.1272	1.10662	0.520173	1.14815	0.963829	1.2942	0.972747	0.876899	1.13763	0.847227	1.10662	1.03753	0.530643	1.22462	0.847227	1.27057
124	16.02	19.99	80.6	66.42	64.93	sp|P06314|KV404_HUMAN	Ig kappa chain V-IV region B17 OS=Homo sapiens PE=2 SV=1	HUMAN	57	0.483059	0.081603	1.34276	0.277971	0.648634	0.501187	0.114839	1.36773	0.275423	0.685488	0.660693	0.296609	1.22462	0.440555	0.809096	0.597035	0.178759	1.23595	0.416869	0.737904	0.554626	0.17191	1.30617	0.328095	0.724436
125	15.86	15.9	60.92	53.26	45.98	sp|P00915|CAH1_HUMAN	Carbonic anhydrase 1 OS=Homo sapiens GN=CA1 PE=1 SV=2	HUMAN	15	0.505825	0.0471283	1.52757	0.143219	0.772681	1.72187	0.0635432	1.2942	1.33045	3.43558	0.42462	0.0310859	1.7378	0.0549541	0.737904	0.751623	0.163985	1.30617	0.544503	0.981748	1.25893	0.438452	1.31826	0.954993	2.26986
126	15.76	18.63	48.64	40.49	39.26	sp|P08185|CBG_HUMAN	Corticosteroid-binding globulin OS=Homo sapiens GN=SERPINA6 PE=1 SV=1	HUMAN	31	1.59956	0.396163	1.35519	1.18032	2.39883	1.70608	0.18144	1.35519	1.25893	2.58226	2.12814	0.070961	1.43219	1.48594	3.28095	2.29087	0.0362362	1.43219	1.59956	3.66438	1.38038	0.513615	1.30617	1.05682	1.92309
127	15.75	15.78	56.5	48.43	48.43	sp|P02743|SAMP_HUMAN	Serum amyloid P-component OS=Homo sapiens GN=APCS PE=1 SV=2	HUMAN	22	4.74242	0.123491	2.44343	1.94089	11.8032	5.80764	0.0401062	2.72898	2.12814	18.7068	3.63078	0.47972	2.39883	1.51356	7.87046	5.19996	0.0292579	2.65461	1.95884	17.7011	2.33346	0.306788	1.67494	1.39316	4.96592
128	15.6	15.65	35.22	31.44	20.8	sp|Q96IY4|CBPB2_HUMAN	Carboxypeptidase B2 OS=Homo sapiens GN=CPB2 PE=1 SV=2	HUMAN	10	3.01995	9.70228e-06	1.57036	1.92309	14.5881	1.65959	0.00863701	1.39316	1.19124	5.97035	2.14783	0.000378214	1.47231	1.45881	9.46237	1.80302	0.00441218	1.35519	1.33045	7.65597	1.55597	0.100831	1.38038	1.1272	5.39511
129	15.46	15.54	38.18	31.92	28.69	tr|E7END6|E7END6_HUMAN	Vitamin K-dependent protein C OS=Homo sapiens GN=PROC PE=1 SV=1	HUMAN	14	1.75388	0.0878503	1.38038	1.27057	10.8643	1.65959	0.0435685	1.39316	1.19124	8.62979	1.58489	0.19119	1.35519	1.1695	8.87156	2.01372	0.0330103	1.39316	1.44544	14.1906	1.1695	0.590112	1.23595	0.946237	2.31206
130	15.44	15.54	59.04	55.85	50.53	sp|O95445|APOM_HUMAN	Apolipoprotein M OS=Homo sapiens GN=APOM PE=1 SV=2	HUMAN	12	2.03236	0.0180014	1.48594	1.36773	7.87046	1.47231	0.25186	1.35519	1.08643	4.48745	2.0893	0.0163039	1.48594	1.40605	8.09096	2.80543	0.0013363	1.55597	1.80302	12.3595	1.38038	0.133077	1.30617	1.05682	3.56451
131	15.26	17.76	20.58	15.33	14.23	tr|G3XAP6|G3XAP6_HUMAN	Cartilage oligomeric matrix protein OS=Homo sapiens GN=COMP PE=1 SV=1	HUMAN	10	0.954993	0.676693	1.11686	0.847227	1.0666	0.928966	0.707701	1.21339	0.765597	1.1272	1.04713	0.47186	1.21339	0.862979	1.27057	1.01859	0.758662	1.18032	0.862979	1.20226	0.963829	0.792063	1.13763	0.847227	1.09648
132	15.07	15.64	33.74	31.53	24.38	sp|P05154|IPSP_HUMAN	Plasma serine protease inhibitor OS=Homo sapiens GN=SERPINA5 PE=1 SV=3	HUMAN	9	1.97697	0.0883899	1.78649	1.10662	4.52898	0.666807	0.516168	1.57036	0.185353	1.04713	1.41906	0.29429	1.58489	0.895365	2.91072	1.14815	0.747468	1.48594	0.772681	1.72187	1.55597	0.16563	1.61436	0.963829	3.10456
133	15.04	15.12	44.65	38.6	35.35	tr|C9JF17|C9JF17_HUMAN	Apolipoprotein D (Fragment) OS=Homo sapiens GN=APOD PE=1 SV=1	HUMAN	23	5.44503	0.100302	3.63078	1.49968	11.5878	6.66807	0.0572908	3.90841	1.70608	14.4544	3.80189	0.663695	3.10456	1.22462	8.55067	9.28966	0.0221226	4.40555	2.10863	20.5116	4.57088	0.178572	3.31131	1.38038	10.5682
134	15.01	15.15	26.62	17.1	15.03	tr|G3XAK1|G3XAK1_HUMAN	Hepatocyte growth factor-like protein OS=Homo sapiens GN=MST1 PE=1 SV=1	HUMAN	10	2.24905	0.00282661	1.45881	1.5417	11.3763	1.31826	0.210851	1.35519	0.972747	2.91072	1.6293	0.0611781	1.36773	1.19124	7.44732	1.57036	0.0531617	1.41906	1.10662	3.59749	1.18032	0.271759	1.38038	0.855067	2.18776
135	14.98	15.05	63.37	57.92	49.01	sp|P05452|TETN_HUMAN	Tetranectin OS=Homo sapiens GN=CLEC3B PE=1 SV=3	HUMAN	21	2.10863	0.00273696	1.2942	1.6293	4.09261	1.11686	0.379577	1.15878	0.963829	1.52757	2.42103	0.00914265	1.33045	1.8197	4.7863	2.33346	0.00184216	1.2942	1.80302	4.74242	1.14815	0.208775	1.21339	0.946237	1.48594
136	14.91	14.87	31.3	25.92	23.96	tr|H0Y512|H0Y512_HUMAN	Adipocyte plasma membrane-associated protein (Fragment) OS=Homo sapiens GN=APMAP PE=1 SV=1	HUMAN	9	1.00925	0.884891	1.28233	0.787046	1.28233	1.38038	0.309119	1.22462	1.1272	1.99526	0.912011	0.819245	1.27057	0.691831	1.15878	1.09648	0.839418	1.20226	0.912011	1.43219	0.855067	0.908486	1.31826	0.597035	1.1272
137	14.83	15.08	22.81	16.39	11.75	sp|P00488|F13A_HUMAN	Coagulation factor XIII A chain OS=Homo sapiens GN=F13A1 PE=1 SV=4	HUMAN	7	1.58489	0.0361058	1.2942	1.22462	9.28966	1.21339	0.48029	1.28233	0.946237	3.43558	1.31826	0.24702	1.34276	0.981748	3.46737	1.72187	0.0204492	1.28233	1.34276	10.8643	1.35519	0.196439	1.38038	0.981748	3.01995
138	14.78	16.83	48.02	46.43	45.63	sp|P20851|C4BPB_HUMAN	C4b-binding protein beta chain OS=Homo sapiens GN=C4BPB PE=1 SV=1	HUMAN	16	1.35519	0.513643	1.28233	1.05682	3.49945	1.38038	0.542724	1.34276	1.02802	2.85759	1.13763	0.980842	1.31826	0.862979	1.87068	1.52757	0.205684	1.30617	1.1695	4.09261	0.630957	0.178374	1.51356	0.212814	0.954993
139	14.75	14.83	30.54	26.95	25.15	sp|P07195|LDHB_HUMAN	L-lactate dehydrogenase B chain OS=Homo sapiens GN=LDHB PE=1 SV=2	HUMAN	10	0.794328	0.493384	1.39316	0.505825	1.10662	1.90546	0.0361104	1.38038	1.38038	3.7325	0.474242	0.126657	1.78649	0.105682	0.847227	0.794328	0.395738	1.33045	0.49204	1.05682	1.08643	0.897136	1.43219	0.758578	1.61436
140	14.47	14.48	30.69	26.34	16.04	sp|Q9UHG3|PCYOX_HUMAN	Prenylcysteine oxidase 1 OS=Homo sapiens GN=PCYOX1 PE=1 SV=3	HUMAN	7	2.63027	0.00326806	1.41906	1.85353	10.5682	1.87068	0.0279033	1.30617	1.43219	6.85488	1.94089	0.0233748	1.35519	1.43219	6.91831	2.77971	0.00269576	1.44544	1.92309	11.0662	1.31826	0.300854	1.31826	1	3.10456
141	14.36	16.48	19.44	13.65	10.86	sp|P15144|AMPN_HUMAN	Aminopeptidase N OS=Homo sapiens GN=ANPEP PE=1 SV=4	HUMAN	12	2.0893	0.029402	1.61436	1.2942	14.9968	1.99526	0.05548	1.58489	1.25893	14.1906	1.43219	0.346075	1.49968	0.954993	5.24807	2.0893	0.0260716	1.57036	1.33045	14.9968	1.90546	0.0902975	1.65959	1.14815	9.81748
142	14.26	14.44	51.69	47.75	47.75	tr|K7ER74|K7ER74_HUMAN	Protein APOC4-APOC2 OS=Homo sapiens GN=APOC4-APOC2 PE=1 SV=1	HUMAN	26	2.77971	0.337285	1.8197	1.52757	12.2462	1.57036	0.701283	1.61436	0.972747	4.40555	1.99526	0.954675	1.69044	1.18032	8.55067	1.95884	0.813456	1.67494	1.1695	7.87046	1.09648	0.248404	1.55597	0.704693	2.03236
143	14.2	16.58	78.99	78.99	61.34	tr|A0A0A0MS15|A0A0A0MS15_HUMAN	Protein IGHV3-49 (Fragment) OS=Homo sapiens GN=IGHV3-49 PE=1 SV=1	HUMAN	23	0.401791	0.111917	1.65959	0.205116	0.666807	0.42462	0.106299	1.77011	0.197697	0.751623	0.197697	0.0486412	2.22844	0.0322107	0.440555	0.267917	0.0735292	1.8197	0.0862979	0.487529	0.224905	0.0773536	2.12814	0.0824138	0.47863
144	14.14	14.17	33.64	28.41	27.5	sp|P04180|LCAT_HUMAN	Phosphatidylcholine-sterol acyltransferase OS=Homo sapiens GN=LCAT PE=1 SV=1	HUMAN	11	2.60615	0.00107694	1.51356	1.72187	10.7647	1.47231	0.0960383	1.33045	1.10662	4.28549	2.14783	0.00516256	1.44544	1.48594	7.94328	2.70396	0.000859621	1.52757	1.77011	11.3763	2.0893	0.0232019	1.51356	1.38038	6.85488
145	14.1	14.05	67.52	65.81	65.81	tr|B0YIW2|B0YIW2_HUMAN	Apolipoprotein C-III OS=Homo sapiens GN=APOC3 PE=1 SV=1	HUMAN	52	3.40408	0.00392967	2.03236	1.67494	7.11213	2.208	0.0779375	1.7378	1.27057	3.76704	0.912011	0.695133	1.22462	0.704693	1.11686	2.46604	0.00251309	1.78649	1.38038	4.36516	0.685488	0.580773	1.38038	0.310456	0.946237
146	14.07	18.2	43.5	36.16	35.03	sp|Q15166|PON3_HUMAN	Serum paraoxonase/lactonase 3 OS=Homo sapiens GN=PON3 PE=1 SV=3	HUMAN	11	2.77971	0.0601433	1.6293	1.70608	23.3346	2.24905	0.145327	1.67494	1.34276	15.7036	2.208	0.154666	1.70608	1.2942	13.8038	3.13329	0.0257183	1.67494	1.87068	25.3513	2.48886	0.088339	1.72187	1.44544	17.7011
147	13.97	14.35	23.84	18.72	14.4	sp|P03951|FA11_HUMAN	Coagulation factor XI OS=Homo sapiens GN=F11 PE=1 SV=1	HUMAN	10	2.05116	0.00140443	1.25893	1.6293	3.40408	1.20226	0.143602	1.1695	1.02802	1.6293	1.47231	0.0123091	1.18032	1.24738	2.18776	1.44544	0.0285885	1.15878	1.24738	2.12814	1.02802	0.742873	1.22462	0.83946	1.28233
148	13.86	13.93	23.34	18.64	17.34	sp|P09172|DOPO_HUMAN	Dopamine beta-hydroxylase OS=Homo sapiens GN=DBH PE=1 SV=3	HUMAN	8	1.14815	0.227195	1.40605	0.816582	2.91072	1.57036	0.0378247	1.47231	1.0666	5.7544	1.2942	0.193134	1.40605	0.92045	2.99226	1.36773	0.157713	1.43219	0.954993	4.09261	1.01859	0.692893	1.52757	0.666807	2.01372
149	13.66	13.77	82.91	59.83	59.83	tr|A0A0B4J1Z4|A0A0B4J1Z4_HUMAN	Protein IGKV1-17 (Fragment) OS=Homo sapiens GN=IGKV1-17 PE=1 SV=1	HUMAN	67
150	13.61	13.8	22.66	17	13.48	sp|P33908|MA1A1_HUMAN	Mannosyl-oligosaccharide 1,2-alpha-mannosidase IA OS=Homo sapiens GN=MAN1A1 PE=1 SV=3	HUMAN	8	0.912011	0.53415	1.22462	0.630957	1.11686	1.47231	0.125762	1.2942	1.13763	2.44343	1.47231	0.12656	1.30617	1.1272	2.48886	1.20226	0.596272	1.18032	1.01859	1.78649	1.21339	0.44274	1.21339	1	1.67494
151	13.18	59.91	92.53	89.94	75.57	sp|P00739|HPTR_HUMAN	Haptoglobin-related protein OS=Homo sapiens GN=HPR PE=2 SV=2	HUMAN	157	3.19154	0.001929	1.87068	1.70608	20.893	1.08643	0.711232	1.25893	0.862979	1.7378	4.13048	0.000950438	2.07014	1.99526	24.4343	4.69894	0.00043772	2.14783	2.18776	28.3139	1.83654	0.0285737	1.5417	1.19124	7.44732
152	13.08	15.46	19.91	13.97	12.33	sp|Q6EMK4|VASN_HUMAN	Vasorin OS=Homo sapiens GN=VASN PE=1 SV=1	HUMAN	8	2.83139	0.0129714	1.64437	1.72187	33.1131	2.44343	0.0251483	1.52757	1.59956	33.1131	2.51189	0.0178378	1.57036	1.59956	32.2107	3.01995	0.00799535	1.69044	1.78649	34.3558	2.58226	0.0228973	1.61436	1.59956	31.0456
153	13.06	15.16	26.66	17.47	16.2	sp|P33151|CADH5_HUMAN	Cadherin-5 OS=Homo sapiens GN=CDH5 PE=1 SV=5	HUMAN	12	1.85353	0.0222946	1.34276	1.38038	5.05825	1.47231	0.138132	1.25893	1.1695	3.19154	1.78649	0.0176193	1.35519	1.31826	3.76704	2.33346	0.00474981	1.43219	1.6293	7.04693	1.5417	0.0491192	1.30617	1.18032	3.34195
154	13.02	13.1	41.33	33.6	27.73	sp|P08571|CD14_HUMAN	Monocyte differentiation antigen CD14 OS=Homo sapiens GN=CD14 PE=1 SV=2	HUMAN	10	1.02802	0.306762	1.09648	0.937562	1.1272	1.02802	0.352525	1.09648	0.937562	1.1272	1.02802	0.551189	1.1272	0.912011	1.15878	1	0.574548	1.07647	0.928966	1.07647	0.990832	0.760618	1.19124	0.831764	1.18032
155	12.81	19.66	96.9	85.27	76.74	sp|P18136|KV313_HUMAN	Ig kappa chain V-III region HIC OS=Homo sapiens PE=1 SV=2	HUMAN	71	0.30761	0.327569	1.7378	0.0549541	0.534564	0.316228	0.332686	2.24905	0.105682	0.711214	0.328095	0.53137	1.88799	0.0654636	0.619441	0.37325	0.535205	1.64437	0.0895365	0.613762	0.554626	0.694025	1.75388	0.283139	0.972747
156	12.42	12.44	52.99	52.99	46.15	tr|A0A075B6K4|A0A075B6K4_HUMAN	HCG2043238 (Fragment) OS=Homo sapiens GN=IGLV3-10 PE=1 SV=1	HUMAN	31	0.337287	0.217358	1.49968	0.192309	0.505825	0.534564	0.975741	1.43219	0.369828	0.765597	0.277971	0.171291	1.57036	0.127057	0.436516	0.212814	0.19634	1.97697	0.114815	0.420727	0.210863	0.191581	1.90546	0.0461318	0.401791
157	12.33	14.36	20	18.5	18.5	sp|P22891|PROZ_HUMAN	Vitamin K-dependent protein Z OS=Homo sapiens GN=PROZ PE=1 SV=2	HUMAN	8	5.24807	0.0111836	2.35505	2.22844	35.6451	2.44343	0.150547	1.85353	1.31826	19.4089	4.65586	0.0307797	2.31206	2.01372	23.1206	6.0256	0.00532774	2.42103	2.48886	36.6438	2.67917	0.0710991	1.92309	1.39316	21.2814
158	12.33	12.42	62.54	52.84	46.15	sp|O75636|FCN3_HUMAN	Ficolin-3 OS=Homo sapiens GN=FCN3 PE=1 SV=2	HUMAN	18	3.63078	0.00683279	1.8197	1.99526	37.6704	2.77971	0.060425	1.75388	1.58489	24.6604	2.24905	0.164441	1.67494	1.34276	19.2309	3.34195	0.016443	1.77011	1.88799	37.6704	1.70608	0.0781928	1.51356	1.1272	7.94328
159	12.29	14.38	20.45	13.58	11.82	tr|A0A0C4DGZ8|A0A0C4DGZ8_HUMAN	Glycoprotein Ib (Platelet), alpha polypeptide OS=Homo sapiens GN=GP1BA PE=1 SV=1	HUMAN	8	1.15878	0.731422	1.24738	0.928966	1.51356	1.43219	0.184828	1.19124	1.20226	1.83654	1.30617	0.33866	1.18032	1.10662	1.65959	1.14815	0.619791	1.18032	0.972747	1.43219	1.03753	0.95537	1.30617	0.794328	1.35519
160	12.18	13.47	44.24	37.88	27.88	sp|Q02985|FHR3_HUMAN	Complement factor H-related protein 3 OS=Homo sapiens GN=CFHR3 PE=1 SV=2	HUMAN	9	1.02802	0.935618	2.63027	0.390841	2.70396	0.751623	0.542152	2.0893	0.359749	1.57036	0.981748	0.977112	2.46604	0.398107	2.42103	1.18032	0.69847	3.22107	0.366438	3.80189	1.07647	0.847456	3.46737	0.310456	3.7325
161	12.15	12.23	39.92	38.31	29.84	sp|P11226|MBL2_HUMAN	Mannose-binding protein C OS=Homo sapiens GN=MBL2 PE=1 SV=2	HUMAN	7	3.40408	0.0104173	2.10863	1.61436	27.2898	3.83707	0.00709085	2.208	1.7378	33.4195	1.61436	0.2528	1.48594	1.08643	7.17794	5.15229	0.00532274	2.44343	2.10863	43.6516	2.65461	0.0435359	1.88799	1.40605	26.3027
162	12.14	59.33	52.66	48.67	44.55	sp|P06681|CO2_HUMAN	Complement C2 OS=Homo sapiens GN=C2 PE=1 SV=2	HUMAN	50	1.41906	0.0450803	1.22462	1.15878	1.95884	1.22462	0.154017	1.20226	1.01859	1.64437	1.57036	0.031649	1.24738	1.25893	2.208	1.33045	0.0923065	1.21339	1.09648	1.85353	1.08643	0.330871	1.25893	0.862979	1.43219
163	11.97	17.65	76.47	71.43	63.87	tr|A0A0B4J1V0|A0A0B4J1V0_HUMAN	Protein IGHV3-15 (Fragment) OS=Homo sapiens GN=IGHV3-15 PE=1 SV=1	HUMAN	26	0.698232	0.326568	1.75388	0.401791	1.22462	0.787046	0.975092	1.97697	0.401791	1.55597	0.862979	0.941341	1.87068	0.457088	1.61436	0.704693	0.272112	1.45881	0.487529	1.02802	0.613762	0.127187	1.51356	0.401791	0.928966
164	11.89	14.38	13.25	5.855	3.022	sp|P12111|CO6A3_HUMAN	Collagen alpha-3(VI) chain OS=Homo sapiens GN=COL6A3 PE=1 SV=5	HUMAN	9	0.903649	0.649167	1.33045	0.660693	1.20226	0.855067	0.598593	1.35519	0.608135	1.15878	0.758578	0.105783	1.27057	0.474242	0.963829	0.83946	0.252069	1.24738	0.608135	1.04713	0.895365	0.776755	1.35519	0.642688	1.21339
165	11.86	11.92	21.3	12.98	10.95	sp|P12955|PEPD_HUMAN	Xaa-Pro dipeptidase OS=Homo sapiens GN=PEPD PE=1 SV=3	HUMAN	6	1.57036	0.0941758	1.45881	1.07647	2.75423	2.29087	0.0019437	1.75388	1.30617	4.44631	1.55597	0.191188	1.45881	1.0666	2.58226	1.92309	0.0678725	1.64437	1.1695	3.53183	1.61436	0.0553535	1.45881	1.10662	2.88403
166	11.77	11.82	24.06	17.48	14.29	sp|P05362|ICAM1_HUMAN	Intercellular adhesion molecule 1 OS=Homo sapiens GN=ICAM1 PE=1 SV=2	HUMAN	6	0.717794	0.739072	1.47231	0.322107	1.05682	1.94089	0.0341047	1.48594	1.30617	3.43558	0.505825	0.203984	1.64437	0.0751623	0.831764	0.299226	0.0892096	2.03236	0.0794328	0.608135	1.40605	0.199879	1.2942	1.08643	2.58226
167	11.46	18.16	81.2	79.49	72.65	tr|A0A0J9YY99|A0A0J9YY99_HUMAN	Uncharacterized protein (Fragment) OS=Homo sapiens PE=1 SV=1	HUMAN	56	1.19124	0.716374	2.0893	0.570164	2.48886	0.903649	0.858801	2.0893	0.432514	1.88799	0.862979	0.779614	2.0893	0.413047	1.80302	0.879023	0.813459	2.0893	0.420727	1.83654	0.937562	0.913094	2.0893	0.448745	1.95884
168	11.41	11.51	29.93	17.14	14.97	sp|P00740|FA9_HUMAN	Coagulation factor IX OS=Homo sapiens GN=F9 PE=1 SV=2	HUMAN	6	2.12814	0.0144565	1.40605	1.51356	8.87156	1.43219	0.268909	1.27057	1.1272	4.40555	1.48594	0.0724837	1.31826	1.1272	4.01791	1.80302	0.040917	1.31826	1.36773	7.17794	1.78649	0.0634007	1.38038	1.2942	5.70164
169	11.34	11.44	24.33	17.94	15.88	sp|Q99784|NOE1_HUMAN	Noelin OS=Homo sapiens GN=OLFM1 PE=1 SV=4	HUMAN	8	1.13763	0.407878	1.27057	0.895365	1.70608	1.45881	0.163197	1.27057	1.14815	2.55859	1.30617	0.321283	1.27057	1.02802	2.12814	1.41906	0.18049	1.23595	1.14815	2.48886	1.24738	0.31711	1.36773	0.912011	1.87068
170	11.32	11.41	27.32	18.04	12.68	sp|P40197|GPV_HUMAN	Platelet glycoprotein V OS=Homo sapiens GN=GP5 PE=1 SV=1	HUMAN	6	1.97697	0.0396794	1.64437	1.20226	10.666	1.09648	0.47846	1.61436	0.679204	2.48886	1.2942	0.450271	1.57036	0.824138	4.48745	1.45881	0.245243	1.59956	0.912011	5.86138	1.58489	0.159416	1.49968	1.05682	6.36796
171	11.24	11.39	46.79	46.79	42.2	sp|P04208|LV106_HUMAN	Ig lambda chain V-I region WAH OS=Homo sapiens PE=1 SV=1	HUMAN	20
172	11.17	15.47	28.54	20.33	20.33	sp|Q9NZP8|C1RL_HUMAN	Complement C1r subcomponent-like protein OS=Homo sapiens GN=C1RL PE=1 SV=2	HUMAN	15	1	0.788564	1.0666	0.937562	1.0666	1.02802	0.712972	1.0666	0.963829	1.09648	1.0666	0.730364	1.0666	1	1.13763	1.0666	0.564229	1.0666	1	1.13763	1.02802	0.6977	1.07647	0.954993	1.10662
173	11.15	18.08	81.59	76.62	69.15	sp|P19652|A1AG2_HUMAN	Alpha-1-acid glycoprotein 2 OS=Homo sapiens GN=ORM2 PE=1 SV=2	HUMAN	46	1.0666	0.966132	1.23595	0.862979	1.28233	1.34276	0.332905	1.22462	1.09648	1.61436	0.369828	0.529004	1.55597	0.201372	0.57544	1.03753	0.517441	1.19124	0.870964	1.23595	0.299226	0.963759	1.8197	0.214783	0.544503
174	11.14	13.11	47.28	41.53	34.5	sp|Q15485|FCN2_HUMAN	Ficolin-2 OS=Homo sapiens GN=FCN2 PE=1 SV=2	HUMAN	12	0.711214	0.072027	1.41906	0.49204	1.00925	1.38038	0.345306	1.24738	1.10662	2.75423	0.648634	0.0664774	1.49968	0.432514	0.972747	0.831764	0.162978	1.47231	0.57544	1.22462	0.691831	0.151937	1.39316	0.47863	0.963829
175	11.02	11.05	62.86	58.57	55.71	sp|P07737|PROF1_HUMAN	Profilin-1 OS=Homo sapiens GN=PFN1 PE=1 SV=2	HUMAN	6	1.94089	0.233359	1.67494	1.15878	5.59758	1.49968	0.329683	1.47231	1.01859	4.57088	1.10662	0.926258	1.39316	0.794328	1.80302	1.48594	0.594512	1.48594	1	3.80189	1.09648	0.465927	1.39316	0.787046	1.94089
176	10.93	11.12	30.24	26.12	22.34	sp|P17936|IBP3_HUMAN	Insulin-like growth factor-binding protein 3 OS=Homo sapiens GN=IGFBP3 PE=1 SV=2	HUMAN	7	2.07014	0.0498158	1.36773	1.51356	4.74242	1.13763	0.923622	1.40605	0.809096	1.67494	1.72187	0.128463	1.35519	1.27057	3.59749	1.83654	0.0879653	1.34276	1.36773	3.94457	1.39316	0.220848	1.21339	1.14815	2.53513
177	10.75	10.87	22.67	11.71	7.721	sp|P14625|ENPL_HUMAN	Endoplasmin OS=Homo sapiens GN=HSP90B1 PE=1 SV=1	HUMAN	7	1.38038	0.231311	1.34276	1.02802	2.67917	1.99526	0.00461974	1.41906	1.40605	7.24436	1.09648	0.429682	1.44544	0.758578	1.80302	1.55597	0.0186139	1.34276	1.15878	4.2462	1.24738	0.329479	1.47231	0.847227	1.99526
178	10.66	193.15	77.12	70.7	65.31	sp|P0C0L5|CO4B_HUMAN	Complement C4-B OS=Homo sapiens GN=C4B PE=1 SV=2	HUMAN	263	1.52757	0.394708	1.49968	1.01859	4.83059	1.70608	0.540609	1.52757	1.11686	6.48634	1.77011	0.263182	1.57036	1.1272	6.42688	1.69044	0.238865	1.48594	1.13763	6.13762	0.928966	0.545857	1.44544	0.625173	1.34276
179	10.54	10.56	72.33	64.15	57.86	sp|P01591|IGJ_HUMAN	Immunoglobulin J chain OS=Homo sapiens GN=JCHAIN PE=1 SV=4	HUMAN	20	0.277971	0.00230822	1.64437	0.11272	0.457088	0.167494	0.00266756	2.26986	0.0436516	0.380189	0.343558	0.018104	1.48594	0.127057	0.510505	0.420727	0.0251158	1.35519	0.275423	0.570164	0.283139	0.00309181	1.64437	0.0990832	0.465586
180	10.42	10.6	28.62	23.58	19.5	sp|Q92820|GGH_HUMAN	Gamma-glutamyl hydrolase OS=Homo sapiens GN=GGH PE=1 SV=2	HUMAN	6	1.33045	0.802124	1.34276	0.990832	3.59749	1.13763	0.987971	1.31826	0.862979	2.39883	1.67494	0.197095	1.40605	1.19124	6.30957	1.40605	0.468672	1.2942	1.08643	5.24807	0.972747	0.511504	1.34276	0.672977	1.30617
181	10.39	10.45	63.11	41.75	36.89	sp|P01703|LV105_HUMAN	Ig lambda chain V-I region NEWM OS=Homo sapiens PE=1 SV=1	HUMAN	21	0.0711213	0.0202939	2.14783	0.0280543	0.152757	0.293765	0.10593	1.85353	0.172187	0.544503	0.11272	0.031495	2.18776	0.0452898	0.246604	0.608135	0.652833	1.70608	0.353183	1.03753	0.194089	0.0772865	2.1677	0.0787046	0.420727
182	10.16	49.5	85.71	71.43	71.43	tr|A0A087X130|A0A087X130_HUMAN	Ig kappa chain C region OS=Homo sapiens GN=IGKC PE=1 SV=1	HUMAN	287	0.672977	0.286497	1.40605	0.416869	0.946237	0.461318	0.293516	1.72187	0.185353	0.794328	0.642688	0.578993	1.52757	0.334195	0.981748	0.390841	0.192722	1.83654	0.104713	0.717794	0.636796	0.235515	1.55597	0.316228	0.990832
183	10.03	25.59	89.8	83.67	83.67	sp|P02042|HBD_HUMAN	Hemoglobin subunit delta OS=Homo sapiens GN=HBD PE=1 SV=2	HUMAN	39	0.452898	0.0589143	1.40605	0.107647	0.636796	1.57036	0.190585	1.1695	1.34276	2.05116	0.231206	0.0123534	1.90546	0.0122462	0.440555	0.711214	0.333701	1.20226	0.436516	0.855067	1.19124	0.614114	1.20226	0.990832	1.49968
184	10.02	10.29	55.42	48.19	42.17	sp|P02654|APOC1_HUMAN	Apolipoprotein C-I OS=Homo sapiens GN=APOC1 PE=1 SV=1	HUMAN	9	1.69044	0.189428	1.40605	1.20226	2.39883	0.380189	0.0855459	1.78649	0.0376704	0.679204	1.18032	0.842713	1.30617	0.903649	1.5417	1.97697	0.221594	1.39316	1.41906	3.63078	0.630957	0.217013	1.33045	0.108643	0.83946
185	9.98	12.26	6.992	3.302	1.549	sp|P98160|PGBM_HUMAN	Basement membrane-specific heparan sulfate proteoglycan core protein OS=Homo sapiens GN=HSPG2 PE=1 SV=4	HUMAN	7	1.52757	0.226479	1.61436	0.946237	4.83059	1.69044	0.179289	1.67494	1.00925	4.74242	1.2942	0.525001	1.55597	0.831764	2.77971	1.49968	0.271553	1.58489	0.946237	4.65586	1.6293	0.0983921	1.58489	1.02802	5.70164
186	9.91	10	83.04	79.46	63.39	tr|A0A075B6J8|A0A075B6J8_HUMAN	Protein IGLV3-19 (Fragment) OS=Homo sapiens GN=IGLV3-19 PE=1 SV=1	HUMAN	25	0.235505	0.0266967	1.70608	0.0580764	0.401791	0.608135	0.0986782	1.31826	0.42462	0.801678	0.251189	0.0311823	1.69044	0.0679204	0.42462	0.205116	0.0228778	1.8197	0.0383707	0.37325	0.346737	0.0872306	1.48594	0.148594	0.515229
187	9.82	11.15	47.24	37.01	25.59	tr|V9GYE7|V9GYE7_HUMAN	Complement factor H-related protein 2 OS=Homo sapiens GN=CFHR2 PE=1 SV=1	HUMAN	11	1.08643	0.89795	1.23595	0.879023	1.39316	1.20226	0.515807	1.20226	1	1.5417	1.15878	0.739403	1.2942	0.895365	1.58489	1.33045	0.422663	1.18032	1.1272	1.72187	0.816582	0.714607	1.24738	0.591562	1.01859
188	9.81	9.88	31.51	21.23	21.23	sp|P06331|HV209_HUMAN	Ig heavy chain V-II region ARH-77 OS=Homo sapiens PE=4 SV=1	HUMAN	29	0.30761	0.41373	1.6293	0.103753	0.501187	0.353183	0.371406	1.55597	0.145881	0.549541	0.60256	0.77946	1.27057	0.428549	0.765597	0.328095	0.42226	1.61436	0.172187	0.529663	0.30761	0.373417	1.67494	0.0972747	0.515229
189	9.8	9.88	19.24	13.56	11.08	sp|O00187|MASP2_HUMAN	Mannan-binding lectin serine protease 2 OS=Homo sapiens GN=MASP2 PE=1 SV=4	HUMAN	7	1.75388	0.477409	1.35519	1.2942	4.44631	2.26986	0.126729	1.43219	1.58489	6.36796	1.1272	0.874057	1.23595	0.912011	1.65959	1.61436	0.433613	1.35519	1.19124	3.69828	1.69044	0.413988	1.33045	1.27057	3.98107
190	9.79	9.85	25.16	13.98	10.87	sp|Q9Y5Y7|LYVE1_HUMAN	Lymphatic vessel endothelial hyaluronic acid receptor 1 OS=Homo sapiens GN=LYVE1 PE=1 SV=2	HUMAN	5	2.83139	0.0618341	2.07014	1.36773	5.91562	8.87156	0.000591788	2.96483	2.99226	33.7287	6.30957	0.00347559	2.77971	2.26986	26.3027	4.09261	0.0272937	2.48886	1.64437	16.9044	4.2462	0.00787019	2.58226	1.64437	16.5959
191	9.74	9.8	59.13	55.65	55.65	tr|A0A075B6K5|A0A075B6K5_HUMAN	HCG2043239 (Fragment) OS=Homo sapiens GN=IGLV3-9 PE=1 SV=1	HUMAN	25	0.751623	0.519884	5.59758	0.134276	4.20727	0.887156	0.781842	9.37562	0.0946237	8.31764	0.666807	0.40043	2.0893	0.319154	1.39316	0.731139	0.489787	2.1677	0.337287	1.58489	0.801678	0.60603	3.90841	0.205116	3.13329
192	9.71	9.81	24.68	20.61	17.05	tr|D6W5L6|D6W5L6_HUMAN	Pulmonary surfactant-associated protein B OS=Homo sapiens GN=SFTPB PE=1 SV=1	HUMAN	6	0.325087	0.00267081	1.88799	0.113763	0.613762	1.14815	0.403534	1.20226	0.954993	1.39316	0.0210863	6.46804e-05	12.7057	0.011272	0.267917	0.152757	0.000828247	2.80543	0.0277971	0.428549	0.870964	0.271075	1.5417	0.570164	1.34276
193	9.68	9.74	39.04	30.28	27.49	tr|D6R934|D6R934_HUMAN	Complement C1q subcomponent subunit B OS=Homo sapiens GN=C1QB PE=1 SV=1	HUMAN	17	0.946237	0.858601	1.11686	0.824138	1.05682	1.01859	0.73728	1.19124	0.855067	1.24738	0.92045	0.662145	1.25893	0.691831	1.15878	0.801678	0.305797	1.14815	0.580764	0.92045	0.809096	0.180193	1.21339	0.564937	0.981748
194	9.63	9.88	32	30.77	24	sp|P18065|IBP2_HUMAN	Insulin-like growth factor-binding protein 2 OS=Homo sapiens GN=IGFBP2 PE=1 SV=2	HUMAN	6	0.809096	0.329135	1.39316	0.47863	1.1272	1.77011	0.0469934	1.31826	1.34276	3.66438	0.496592	0.0848325	1.78649	0.103753	0.887156	0.711214	0.211105	1.25893	0.188799	0.895365	1.21339	0.592876	1.34276	0.903649	2.07014
195	9.59	9.74	19.66	13.93	8.514	sp|P43121|MUC18_HUMAN	Cell surface glycoprotein MUC18 OS=Homo sapiens GN=MCAM PE=1 SV=2	HUMAN	5	1.67494	0.0735864	1.57036	1.0666	8.3946	1.92309	0.0369482	1.40605	1.36773	17.378	2.1677	0.0142738	1.45881	1.48594	18.3654	2.24905	0.0107927	1.44544	1.55597	18.8799	1.61436	0.0810289	1.51356	1.0666	11.272
196	9.58	9.66	28.3	25.27	17.03	sp|P05062|ALDOB_HUMAN	Fructose-bisphosphate aldolase B OS=Homo sapiens GN=ALDOB PE=1 SV=2	HUMAN	5	2.83139	0.0131223	1.57036	1.80302	31.9154	2.44343	0.029884	1.5417	1.58489	26.5461	2.05116	0.060253	1.52757	1.34276	21.677	1.88799	0.0760405	1.48594	1.27057	19.5884	1.99526	0.0812713	1.58489	1.25893	15.9956
197	9.51	29.08	70.88	63.53	62.06	tr|A0A075B6N7|A0A075B6N7_HUMAN	Ig alpha-2 chain C region (Fragment) OS=Homo sapiens GN=IGHA2 PE=1 SV=1	HUMAN	103	0.809096	0.62159	1.14815	0.685488	0.928966	0.648634	0.751717	1.25893	0.501187	0.816582	0.77983	0.590976	1.14815	0.660693	0.895365	1.0666	0.974638	1.1272	0.946237	1.23595	1.07647	0.934929	1.13763	0.946237	1.25893
198	9.4	9.54	38.52	38.52	36.48	sp|Q15848|ADIPO_HUMAN	Adiponectin OS=Homo sapiens GN=ADIPOQ PE=1 SV=1	HUMAN	9	0.630957	0.36409	1.58489	0.224905	1	2.10863	0.402427	1.94089	1.08643	6.98232	1.57036	0.613372	1.85353	0.847227	4.61318	1.01859	0.800461	1.69044	0.60256	2.58226	0.758578	0.614951	1.78649	0.37325	1.35519
199	9.14	11.33	14.79	9.919	6.402	tr|F5GZZ9|F5GZZ9_HUMAN	Scavenger receptor cysteine-rich type 1 protein M130 OS=Homo sapiens GN=CD163 PE=1 SV=1	HUMAN	6	0.731139	0.28031	1.22462	0.47863	0.895365	1.39316	0.24358	1.20226	1.15878	1.92309	0.963829	0.843027	1.47231	0.625173	1.41906	0.642688	0.154024	1.36773	0.272898	0.879023	0.831764	0.521159	1.34276	0.519996	1.11686
200	9.08	9.16	21.46	9.434	7.429	tr|A0A087WTF6|A0A087WTF6_HUMAN	Neural cell adhesion molecule 1 OS=Homo sapiens GN=NCAM1 PE=1 SV=1	HUMAN	5	1.67494	0.242527	1.72187	0.972747	5.39511	1.75388	0.263544	1.87068	0.937562	5.24807	2.01372	0.114278	1.8197	1.10662	7.11213	1.87068	0.147632	1.8197	1.02802	6.36796	1.44544	0.342096	1.70608	0.847227	2.96483
201	9.02	9.08	27.78	25.25	23.23	sp|P32119|PRDX2_HUMAN	Peroxiredoxin-2 OS=Homo sapiens GN=PRDX2 PE=1 SV=5	HUMAN	5	0.496592	0.21423	1.69044	0.104713	0.83946	1.88799	0.0453327	1.34276	1.40605	3.28095	0.144544	0.0346841	3.59749	0.0260615	0.519996	0.711214	0.335669	1.21339	0.487529	0.862979	1.55597	0.0671252	1.31826	1.18032	2.55859
202	8.83	13.64	23.31	15.47	14.62	sp|P02533|K1C14_HUMAN	Keratin, type I cytoskeletal 14 OS=Homo sapiens GN=KRT14 PE=1 SV=4	HUMAN	9	0.519996	0.215705	1.85353	0.20893	0.963829	0.580764	0.176494	1.85353	0.30479	1.07647	0.42462	0.0438024	1.92309	0.207014	0.816582	0.691831	0.382497	1.80302	0.380189	1.24738	0.608135	0.303132	1.95884	0.30761	1.19124
203	8.6	11.97	81.51	63.87	56.3	sp|P01770|HV309_HUMAN	Ig heavy chain V-III region NIE OS=Homo sapiens PE=1 SV=1	HUMAN	32	0.461318	0.423743	1.36773	0.263027	0.630957	0.496592	0.432355	1.27057	0.319154	0.630957	0.539511	0.731091	1.59956	0.291072	0.862979	0.608135	0.630409	1.22462	0.461318	0.744732	0.510505	0.519828	1.28233	0.343558	0.654636
204	8.55	70.3	86.95	81.26	79.79	tr|A0A087WYC5|A0A087WYC5_HUMAN	Ig gamma-1 chain C region OS=Homo sapiens GN=IGHG1 PE=1 SV=1	HUMAN	279	0.0625173	0.281697	5.49541	0.0175388	0.343558	0.0758578	0.299208	4.61318	0.020893	0.349945	0.140605	0.301255	3.49945	0.0469894	0.49204	0.0691831	0.300353	4.96592	0.030761	0.343558	0.231206	0.382125	2.01372	0.101859	0.465586
205	8.33	22.46	96.23	93.4	93.4	tr|A0A075B6L0|A0A075B6L0_HUMAN	Ig lambda-3 chain C regions (Fragment) OS=Homo sapiens GN=IGLC3 PE=1 SV=2	HUMAN	100	0.119124	0.0555314	1.90546	0.0564937	0.226986	0.187068	0.087278	1.5417	0.114815	0.288403	0.20893	0.0588375	1.47231	0.136773	0.30761	0.366438	0.0833167	1.24738	0.299226	0.457088	0.0717794	0.0651282	1.97697	0.0524807	0.141906
206	8.31	10.85	7.68	2.641	1.034	sp|Q07954|LRP1_HUMAN	Prolow-density lipoprotein receptor-related protein 1 OS=Homo sapiens GN=LRP1 PE=1 SV=2	HUMAN	5	1.92309	0.0754911	1.94089	0.990832	8.3946	2.29087	0.0250595	2.03236	1.1272	11.3763	2.1677	0.0166921	1.97697	1.09648	10.2802	1.94089	0.0474835	1.92309	1.00925	7.51623	2.1677	0.0219027	1.97697	1.09648	9.0365
207	8.22	8.38	75.27	66.67	54.84	sp|P05109|S10A8_HUMAN	Protein S100-A8 OS=Homo sapiens GN=S100A8 PE=1 SV=1	HUMAN	7	8.31764	0.00506484	2.75423	3.01995	20.5116	20.5116	5.44057e-05	2.65461	7.72681	46.1318	6.13762	0.018427	2.88403	2.12814	14.4544	4.87528	0.0457101	2.91072	1.67494	12.2462	4.36516	0.0285148	2.65461	1.64437	7.17794
208	8.07	10.1	46.12	35.51	35.51	sp|P02747|C1QC_HUMAN	Complement C1q subcomponent subunit C OS=Homo sapiens GN=C1QC PE=1 SV=3	HUMAN	16	1.33045	0.676547	1.2942	1.02802	2.75423	1.11686	0.951368	1.25893	0.887156	2.05116	1.13763	0.816412	1.33045	0.855067	1.90546	0.895365	0.723916	1.30617	0.679204	1.1695	1.02802	0.809734	1.30617	0.787046	1.43219
209	8.07	8.08	11.78	6.292	5.221	sp|O00391|QSOX1_HUMAN	Sulfhydryl oxidase 1 OS=Homo sapiens GN=QSOX1 PE=1 SV=3	HUMAN	4	1.88799	0.0429365	1.41906	1.33045	8.70964	1.44544	0.159246	1.44544	1	5.05825	1.64437	0.0809479	1.36773	1.20226	7.11213	1.49968	0.165161	1.40605	1.0666	5.54626	1.59956	0.0927043	1.34276	1.19124	6.66807
210	8.07	8.08	25.46	17.71	17.71	sp|Q9BWP8|COL11_HUMAN	Collectin-11 OS=Homo sapiens GN=COLEC11 PE=1 SV=1	HUMAN	7	1.34276	0.687779	1.49968	0.895365	4.09261	1.7378	0.351116	1.52757	1.13763	6.72977	1.10662	0.990533	1.45881	0.758578	2.07014	1.61436	0.418232	1.41906	1.13763	6.30957	0.758578	0.408141	1.41906	0.135519	1.07647
211	8.02	10.13	14.14	6.456	3.894	tr|B1PS43|B1PS43_HUMAN	Myosin heavy chain 11 smooth muscle isoform OS=Homo sapiens GN=MYH11 PE=1 SV=1	HUMAN	9	1.00925	0.979715	2.0893	0.483059	2.10863	0.963829	0.872488	3.22107	0.299226	3.10456	1.1272	0.845946	2.65461	0.42462	2.99226	1.11686	0.853584	2.1677	0.515229	2.42103	1	0.912817	4.13048	0.242103	4.13048
212	8.02	8.62	62.16	54.05	42.34	sp|P01701|LV103_HUMAN	Ig lambda chain V-I region NEW OS=Homo sapiens PE=1 SV=1	HUMAN	17	0.879023	0.646935	1.34276	0.654636	1.18032	0.870964	0.71397	1.27057	0.685488	1.10662	0.895365	0.755786	1.36773	0.654636	1.22462	1.03753	0.99084	1.35519	0.765597	1.40605	0.903649	0.713363	1.30617	0.691831	1.18032
213	8.01	9.8	90.6	62.39	57.26	tr|A0A0C4DH38|A0A0C4DH38_HUMAN	Protein IGHV5-51 (Fragment) OS=Homo sapiens GN=IGHV5-51 PE=1 SV=1	HUMAN	26	0.413047	0.239434	1.59956	0.20893	0.660693	0.47863	0.27224	1.49968	0.285759	0.717794	0.334195	0.156723	1.83654	0.135519	0.613762	0.519996	0.312204	1.43219	0.328095	0.744732	0.505825	0.328529	1.43219	0.30761	0.724436
214	8	8.02	10.78	6.334	5.256	sp|P16070|CD44_HUMAN	CD44 antigen OS=Homo sapiens GN=CD44 PE=1 SV=3	HUMAN	4	1	0.962066	1.13763	0.879023	1.13763	1.11686	0.520792	1.15878	0.963829	1.2942	1.05682	0.593195	1.20226	0.879023	1.27057	1.07647	0.569854	1.13763	0.946237	1.22462	1.10662	0.510015	1.15878	0.954993	1.28233
215	8	8	13.33	7.121	7.121	sp|P08253|MMP2_HUMAN	72 kDa type IV collagenase OS=Homo sapiens GN=MMP2 PE=1 SV=2	HUMAN	4	1.14815	0.319416	1.33045	0.862979	1.52757	1.15878	0.310886	1.24738	0.928966	1.44544	1.03753	0.817139	1.47231	0.704693	1.52757	1.05682	0.643489	1.24738	0.847227	1.31826	1.19124	0.251406	1.24738	0.954993	1.47231
216	8	8	44.74	37.72	37.72	sp|P06702|S10A9_HUMAN	Protein S100-A9 OS=Homo sapiens GN=S100A9 PE=1 SV=1	HUMAN	6	12.1339	0.053646	2.55859	4.74242	36.9828	31.6228	0.0132143	2.48886	12.7057	73.7904	11.1686	0.060125	2.53513	4.40555	35.9749	6.48634	0.154224	2.44343	2.65461	23.7684	5.34564	0.172973	2.39883	2.22844	21.677
217	7.89	7.95	18.1	9.335	7.921	sp|P14780|MMP9_HUMAN	Matrix metalloproteinase-9 OS=Homo sapiens GN=MMP9 PE=1 SV=3	HUMAN	5	0.801678	0.444112	1.2942	0.559758	1.03753	1.30617	0.31564	1.30617	1	1.83654	0.691831	0.137963	1.44544	0.398107	1	0.772681	0.278155	1.23595	0.559758	0.954993	0.990832	0.905437	1.20226	0.824138	1.19124
218	7.78	11.35	69.67	57.38	48.36	sp|P01769|HV308_HUMAN	Ig heavy chain V-III region GA OS=Homo sapiens PE=1 SV=1	HUMAN	8	0.963829	0.901614	1.40605	0.685488	1.35519	0.772681	0.619231	1.80302	0.428549	1.39316	1.05682	0.75423	1.90546	0.554626	2.01372	1.04713	0.937763	1.38038	0.758578	1.44544	1.05682	0.924842	1.38038	0.765597	1.45881
219	7.66	7.75	24.42	18.48	17.16	sp|P09486|SPRC_HUMAN	SPARC OS=Homo sapiens GN=SPARC PE=1 SV=1	HUMAN	5	1.28233	0.914603	1.39316	0.92045	3.69828	1.0666	0.436194	1.41906	0.751623	2.53513	1.2942	0.86531	1.45881	0.887156	3.66438	1.52757	0.333236	1.39316	1.09648	5.59758	1.22462	0.61241	1.43219	0.855067	3.13329
220	7.64	7.66	26.2	24.6	21.93	tr|X6RJP6|X6RJP6_HUMAN	Transgelin-2 (Fragment) OS=Homo sapiens GN=TAGLN2 PE=1 SV=1	HUMAN	4	0.794328	0.594211	1.40605	0.524807	1.11686	0.737904	0.47434	1.36773	0.483059	1.00925	0.328095	0.0608535	1.57036	0.0301995	0.515229	0.549541	0.165267	1.39316	0.272898	0.765597	0.83946	0.566096	1.36773	0.586138	1.14815
221	7.44	50.68	80.34	76.07	72.22	tr|A0A087WYL9|A0A087WYL9_HUMAN	Ig kappa chain C region OS=Homo sapiens GN=IGKC PE=1 SV=1	HUMAN	278	0.608135	0.33124	2.01372	0.267917	1.22462	0.457088	0.187953	2.24905	0.101859	1.02802	0.539511	0.252931	1.75388	0.187068	0.946237	0.469894	0.292199	2.39883	0.122462	1.1272	0.242103	0.0906077	2.0893	0.0180302	0.505825
222	7.41	7.46	22.31	16.27	12.34	sp|P49908|SEPP1_HUMAN	Selenoprotein P OS=Homo sapiens GN=SEPP1 PE=1 SV=3	HUMAN	6	1.6293	0.25089	1.21339	1.34276	2.37684	1.25893	0.517687	1.20226	1.04713	1.75388	1.28233	0.441512	1.21339	1.05682	1.78649	1.47231	0.302073	1.20226	1.22462	2.14783	1.0666	0.830795	1.40605	0.758578	1.55597
223	7.4	7.44	14.71	13.01	9.382	sp|P27918|PROP_HUMAN	Properdin OS=Homo sapiens GN=CFP PE=1 SV=2	HUMAN	4	1.48594	0.246852	1.18032	1.25893	1.90546	1.07647	0.568778	1.33045	0.809096	1.48594	1.43219	0.283793	1.18032	1.21339	1.8197	0.946237	0.994751	1.18032	0.794328	1.11686	0.847227	0.924908	1.36773	0.57544	1.15878
224	7.39	7.51	13.59	9.556	5.249	sp|P54802|ANAG_HUMAN	Alpha-N-acetylglucosaminidase OS=Homo sapiens GN=NAGLU PE=1 SV=2	HUMAN	5	1.47231	0.242381	1.2942	1.13763	2.46604	1.2942	0.447649	1.58489	0.816582	2.37684	1.27057	0.435682	1.33045	0.954993	2.03236	1.59956	0.211552	1.44544	1.10662	3.01995	1.83654	0.116814	1.28233	1.43219	3.10456
225	7.27	7.42	21.78	10.41	5.556	sp|P18206|VINC_HUMAN	Vinculin OS=Homo sapiens GN=VCL PE=1 SV=4	HUMAN	5	1.90546	0.189689	1.97697	0.963829	6.98232	4.57088	0.000210689	2.01372	2.26986	24.4343	1.23595	0.657997	1.69044	0.731139	2.42103	1.45881	0.497676	1.72187	0.847227	3.87258	2.65461	0.0167509	2.0893	1.27057	9.81748
226	6.98	7.01	16.47	11.49	9.434	sp|Q13740|CD166_HUMAN	CD166 antigen OS=Homo sapiens GN=ALCAM PE=1 SV=2	HUMAN	5	0.981748	0.943139	1.24738	0.787046	1.22462	1.1272	0.499347	1.25893	0.895365	1.41906	1.11686	0.520939	1.49968	0.744732	1.69044	1.11686	0.516083	1.24738	0.895365	1.39316	1.10662	0.556953	1.35519	0.816582	1.49968
227	6.63	6.64	14.18	7.183	7.183	sp|Q6UX71|PXDC2_HUMAN	Plexin domain-containing protein 2 OS=Homo sapiens GN=PLXDC2 PE=1 SV=1	HUMAN	4	1.08643	0.436497	1.22462	0.887156	1.33045	1.22462	0.247686	1.14815	1.0666	1.40605	1.18032	0.304718	1.19124	0.990832	1.40605	1.14815	0.397261	1.18032	0.972747	1.35519	1.10662	0.734856	1.24738	0.887156	1.38038
228	6.6	40.6	93.58	87.77	77.37	tr|A0A0G2JPD4|A0A0G2JPD4_HUMAN	Ig gamma-4 chain C region (Fragment) OS=Homo sapiens GN=IGHG4 PE=1 SV=2	HUMAN	200	0.855067	0.690681	1.14815	0.731139	0.981748	0.111686	0.0288066	2.91072	0.0212814	0.325087	0.2208	0.0466019	1.85353	0.0765597	0.409261	0.203236	0.0513397	1.94089	0.0672977	0.394457	0.100925	0.0304266	3.25087	0.0319154	0.328095
229	6.53	6.59	12.4	4.064	2.313	sp|Q76LX8|ATS13_HUMAN	A disintegrin and metalloproteinase with thrombospondin motifs 13 OS=Homo sapiens GN=ADAMTS13 PE=1 SV=1	HUMAN	3	1.75388	0.101059	1.67494	1.04713	6.25173	1.36773	0.578114	1.61436	0.847227	3.83707	1.30617	0.380722	1.67494	0.77983	2.99226	1.52757	0.238734	1.69044	0.903649	5.15229	1.44544	0.443694	1.69044	0.855067	4.40555
230	6.51	19.85	94.12	85.71	76.47	tr|A0A0B4J1Y9|A0A0B4J1Y9_HUMAN	Protein IGHV3-72 (Fragment) OS=Homo sapiens GN=IGHV3-72 PE=1 SV=1	HUMAN	86	0.83946	0.465456	1.24738	0.672977	1.04713	1.04713	0.767526	1.35519	0.772681	1.41906	0.928966	0.737754	1.34276	0.691831	1.24738	0.912011	0.762256	1.40605	0.648634	1.28233	1.0666	0.746903	1.27057	0.83946	1.35519
231	6.39	8.58	16.61	8.55	4.967	sp|Q13201|MMRN1_HUMAN	Multimerin-1 OS=Homo sapiens GN=MMRN1 PE=1 SV=3	HUMAN	5	1.02802	0.903092	1.49968	0.685488	1.59956	1.34276	0.110979	1.45881	0.92045	2.37684	0.990832	0.92049	1.52757	0.666807	1.51356	1.08643	0.565323	1.45881	0.744732	1.75388	1.38038	0.225761	1.5417	0.895365	2.42103
232	6.38	7.09	19.9	14.29	10.75	sp|P35527|K1C9_HUMAN	Keratin, type I cytoskeletal 9 OS=Homo sapiens GN=KRT9 PE=1 SV=3	HUMAN	6	0.203236	0.0119527	1.80302	0.0685488	0.366438	0.218776	0.00623004	1.67494	0.0340408	0.366438	0.165959	0.0227902	2.05116	0.0539511	0.340408	0.353183	0.0113511	1.38038	0.15417	0.487529	0.586138	0.0758566	1.34276	0.401791	0.787046
233	6.36	6.4	15.98	14.25	10.8	sp|Q6UXB8|PI16_HUMAN	Peptidase inhibitor 16 OS=Homo sapiens GN=PI16 PE=1 SV=1	HUMAN	5	1.5417	0.215003	1.49968	1.02802	3.53183	0.529663	0.65145	1.83654	0.077983	0.972747	1.94089	0.0661244	1.41906	1.36773	5.97035	1.55597	0.275241	1.34276	1.15878	3.22107	0.972747	0.89186	1.5417	0.625173	1.49968
234	6.27	6.39	12.98	7.733	6.029	sp|Q16853|AOC3_HUMAN	Membrane primary amine oxidase OS=Homo sapiens GN=AOC3 PE=1 SV=3	HUMAN	4	2.10863	0.257892	1.87068	1.1272	11.4815	2.51189	0.222451	2.07014	1.21339	9.54993	2.46604	0.231419	1.99526	1.23595	12.8233	2.51189	0.288755	1.95884	1.28233	14.9968	3.10456	0.238186	1.87068	1.65959	22.2844
235	6.25	6.93	26.81	18.07	10.54	sp|P00338|LDHA_HUMAN	L-lactate dehydrogenase A chain OS=Homo sapiens GN=LDHA PE=1 SV=2	HUMAN	4	2.03236	0.246025	2.10863	0.963829	7.65597	2.67917	0.0606988	2.0893	1.28233	11.0662	1.72187	0.457596	2.03236	0.847227	5.91562	1.31826	0.912128	1.99526	0.660693	3.28095	2.35505	0.0759487	1.80302	1.30617	10.5682
236	6.19	6.2	42.97	39.84	30.47	sp|P02775|CXCL7_HUMAN	Platelet basic protein OS=Homo sapiens GN=PPBP PE=1 SV=3	HUMAN	3	3.53183	0.0274958	1.8197	1.94089	32.2107	0.519996	0.716792	2.10863	0.194089	1.09648	2.55859	0.056583	1.85353	1.38038	17.0608	2.60615	0.0648913	1.59956	1.6293	28.0543	1.83654	0.422418	1.87068	0.981748	11.9124
237	6.17	7.55	85.29	77.45	77.45	tr|A0A087X0P6|A0A087X0P6_HUMAN	Protein IGKV2D-29 OS=Homo sapiens GN=IGKV2D-29 PE=1 SV=1	HUMAN	23	0.801678	0.647426	2.72898	0.293765	2.18776	1.05682	0.884634	2.22844	0.474242	2.35505	0.691831	0.486336	2.0893	0.331131	1.44544	0.751623	0.568631	2.0893	0.359749	1.57036	0.737904	0.547604	3.19154	0.231206	2.35505
238	6.15	13.56	17.63	13.73	11.53	sp|P13647|K2C5_HUMAN	Keratin, type II cytoskeletal 5 OS=Homo sapiens GN=KRT5 PE=1 SV=3	HUMAN	7	0.879023	0.447392	1.24738	0.711214	1.09648	0.801678	0.203582	1.24738	0.642688	1	0.801678	0.199138	1.24738	0.642688	1	0.737904	0.102904	1.24738	0.591562	0.92045	0.855067	0.350947	1.24738	0.685488	1.0666
239	6.11	6.16	28.57	25.45	20.98	sp|P02741|CRP_HUMAN	C-reactive protein OS=Homo sapiens GN=CRP PE=1 SV=1	HUMAN	5	0.155597	0.00354035	2.37684	0.0510505	0.369828	1.2942	0.255093	1.27057	1.01859	1.64437	0.0469894	0.0206634	5.64937	0.0169044	0.265461	0.0322107	0.166447	4.48745	0.0101859	0.144544	0.990832	0.779731	1.41906	0.704693	1.40605
240	6.02	12.8	79.51	71.31	54.1	sp|P0DJI8|SAA1_HUMAN	Serum amyloid A-1 protein OS=Homo sapiens GN=SAA1 PE=1 SV=1	HUMAN	17	1.20226	0.278684	1.72187	0.698232	1.83654	8.55067	0.00326667	2.44343	3.49945	27.5423	0.119124	0.190837	4.52898	0.0505825	0.539511	1.31826	0.308678	1.87068	0.704693	2.07014	7.44732	0.0361741	2.39883	3.10456	23.7684
241	6	11.76	82.05	57.26	55.56	tr|A0A0B4J1V4|A0A0B4J1V4_HUMAN	Protein IGHV1-46 (Fragment) OS=Homo sapiens GN=IGHV1-46 PE=4 SV=1	HUMAN	36	0.787046	0.540705	1.52757	0.515229	1.20226	0.981748	0.81437	1.48594	0.660693	1.45881	1.1272	0.884167	1.72187	0.654636	1.94089	0.772681	0.522733	1.78649	0.432514	1.38038	0.895365	0.756818	1.38038	0.648634	1.23595
242	6	8	11.27	6.792	6.214	sp|Q8NBP7|PCSK9_HUMAN	Proprotein convertase subtilisin/kexin type 9 OS=Homo sapiens GN=PCSK9 PE=1 SV=3	HUMAN	6	1.07647	0.721733	1.31826	0.816582	1.41906	1.20226	0.414253	1.39316	0.862979	1.67494	0.946237	0.907065	1.40605	0.672977	1.33045	1.09648	0.543177	1.35519	0.809096	1.48594	1.01859	0.811487	1.24738	0.816582	1.27057
243	6	7.88	39.37	35.43	35.43	sp|P55056|APOC4_HUMAN	Apolipoprotein C-IV OS=Homo sapiens GN=APOC4 PE=1 SV=1	HUMAN	7	1.72187	0.350816	1.44544	1.19124	2.85759	1.21339	0.519665	1.15878	1.04713	1.5417	1.1272	0.63855	1.25893	0.895365	1.5417	0.963829	0.783052	1.24738	0.758578	1.20226	0.359749	0.481117	2.29087	0.0280543	0.824138
244	5.89	5.94	28.69	17.26	10.4	sp|P18428|LBP_HUMAN	Lipopolysaccharide-binding protein OS=Homo sapiens GN=LBP PE=1 SV=3	HUMAN	4	0.887156	0.878062	1.44544	0.564937	1.28233	1.27057	0.315016	1.40605	0.903649	2.07014	0.816582	0.678153	1.61436	0.428549	1.31826	0.383707	0.0508668	1.6293	0.0151356	0.625173	1.00925	0.94278	1.48594	0.679204	1.47231
245	5.85	5.94	16.67	10.38	5.298	tr|E9PEP6|E9PEP6_HUMAN	Neuropilin-1 OS=Homo sapiens GN=NRP1 PE=1 SV=2	HUMAN	4	1.2942	0.286084	1.30617	0.990832	2.53513	1.5417	0.0909295	1.40605	1.09648	3.31131	1.23595	0.318387	1.28233	0.963829	2.31206	1.48594	0.0734643	1.2942	1.14815	3.31131	1.27057	0.404847	1.35519	0.937562	2.26986
246	5.8	5.84	8.617	4.308	3.175	sp|P12830|CADH1_HUMAN	Cadherin-1 OS=Homo sapiens GN=CDH1 PE=1 SV=3	HUMAN	3	3.56451	0.14755	2.63027	1.35519	12.8233	3.22107	0.174496	2.46604	1.30617	12.3595	4.16869	0.108268	2.65461	1.57036	15.5597	3.40408	0.152518	2.51189	1.35519	12.2462	2.83139	0.192798	2.44343	1.15878	7.24436
247	5.79	5.86	31.16	27.54	18.84	tr|J3KPA1|J3KPA1_HUMAN	Cysteine-rich secretory protein 3 OS=Homo sapiens GN=CRISP3 PE=1 SV=1	HUMAN	6	1.1695	0.340186	1.23595	0.946237	1.52757	1.0666	0.489822	1.1695	0.912011	1.2942	1.36773	0.261575	1.31826	1.03753	1.87068	1.8197	0.0515561	1.20226	1.51356	2.70396	1.07647	0.675227	1.23595	0.870964	1.36773
248	5.78	5.81	27.16	16.42	15.22	sp|P04406|G3P_HUMAN	Glyceraldehyde-3-phosphate dehydrogenase OS=Homo sapiens GN=GAPDH PE=1 SV=3	HUMAN	4	1.20226	0.698704	1.97697	0.608135	2.58226	1.6293	0.521087	1.64437	0.990832	3.31131	0.765597	0.934114	1.8197	0.337287	1.39316	0.879023	0.948406	1.72187	0.465586	1.51356	1.47231	0.691822	1.43219	1.02802	2.44343
249	5.75	21.04	31.76	24.41	21.08	tr|B1AHL2|B1AHL2_HUMAN	Fibulin-1 OS=Homo sapiens GN=FBLN1 PE=1 SV=1	HUMAN	18	0.963829	0.757136	1.14815	0.83946	1.10662	0.972747	0.814647	1.1695	0.831764	1.13763	0.972747	0.643763	1.18032	0.824138	1.14815	0.954993	0.597881	1.11686	0.855067	1.0666	1.01859	0.733333	1.11686	0.912011	1.13763
250	5.73	9.42	62.39	42.74	34.19	sp|P01776|HV315_HUMAN	Ig heavy chain V-III region WAS OS=Homo sapiens PE=1 SV=1	HUMAN	54	0.654636	0.734231	1.39316	0.366438	0.912011	0.630957	0.667025	1.45881	0.270396	0.92045	0.855067	0.869208	1.41906	0.570164	1.21339	0.744732	0.756784	1.41906	0.47863	1.05682	0.534564	0.869861	1.5417	0.143219	0.824138
251	5.67	5.69	15.12	6.261	4.83	sp|Q14126|DSG2_HUMAN	Desmoglein-2 OS=Homo sapiens GN=DSG2 PE=1 SV=2	HUMAN	4	1.1272	0.501598	1.18032	0.954993	1.34276	1.07647	0.637256	1.40605	0.765597	1.49968	0.870964	0.50643	1.36773	0.642688	1.19124	0.912011	0.668215	1.28233	0.711214	1.1695	1.1695	0.318902	1.20226	0.972747	1.41906
252	5.59	23.25	92.31	91.45	83.76	tr|A0A0B4J1X5|A0A0B4J1X5_HUMAN	Protein IGHV3-74 (Fragment) OS=Homo sapiens GN=IGHV3-74 PE=1 SV=1	HUMAN	105	0.83946	0.624112	1.1695	0.711214	0.981748	0.483059	0.453115	1.38038	0.277971	0.666807	0.672977	0.533031	1.31826	0.47863	0.887156	0.679204	0.508475	1.13763	0.559758	0.772681	0.903649	0.870526	1.21339	0.744732	1.09648
253	5.58	8.69	68.91	53.78	49.58	sp|P01773|HV312_HUMAN	Ig heavy chain V-III region BUR OS=Homo sapiens PE=1 SV=1	HUMAN	20	0.413047	0.415378	1.41906	0.169044	0.586138	0.461318	0.436992	1.33045	0.244343	0.613762	0.648634	0.575591	1.22462	0.47863	0.794328	0.60256	0.59443	1.34276	0.390841	0.809096	0.436516	0.417921	1.30617	0.229087	0.570164
254	5.52	5.6	24.51	13.59	12.62	sp|P07339|CATD_HUMAN	Cathepsin D OS=Homo sapiens GN=CTSD PE=1 SV=1	HUMAN	4	2.46604	0.112378	1.67494	1.47231	11.9124	1.72187	0.344494	1.87068	0.92045	5.05825	2.07014	0.197454	1.8197	1.13763	8.09096	1.59956	0.334528	1.8197	0.879023	5.01187	1.75388	0.50374	1.87068	0.937562	4.52898
255	5.39	5.5	7.059	2.768	2.215	sp|Q6YHK3|CD109_HUMAN	CD109 antigen OS=Homo sapiens GN=CD109 PE=1 SV=2	HUMAN	4	1.02802	0.818918	1.38038	0.744732	1.41906	1.05682	0.738205	1.48594	0.711214	1.57036	1.14815	0.438507	1.38038	0.831764	1.58489	1.0666	0.670597	1.38038	0.772681	1.47231	1.11686	0.510492	1.38038	0.809096	1.5417
256	5.22	5.25	38.61	34.65	34.65	sp|P02776|PLF4_HUMAN	Platelet factor 4 OS=Homo sapiens GN=PF4 PE=1 SV=2	HUMAN	3	0.928966	0.729595	1.41906	0.47863	1.31826	1.18032	0.616853	1.47231	0.801678	1.80302	1.2942	0.628041	1.23595	1.04713	2.24905	1.28233	0.644036	1.19124	1.07647	2.14783	0.824138	0.851192	1.21339	0.319154	1
257	5.17	7.42	21.16	10.15	8.168	tr|B1ALD9|B1ALD9_HUMAN	Periostin OS=Homo sapiens GN=POSTN PE=1 SV=1	HUMAN	5	0.972747	0.882485	1.38038	0.704693	1.34276	1.08643	0.504807	1.38038	0.787046	1.49968	0.928966	0.580586	1.38038	0.672977	1.28233	0.937562	0.646974	1.38038	0.679204	1.2942	1.03753	0.785127	1.64437	0.630957	1.70608
258	5.17	5.22	15.37	11.2	7.211	sp|P04040|CATA_HUMAN	Catalase OS=Homo sapiens GN=CAT PE=1 SV=3	HUMAN	3	0.642688	0.610385	2.35505	0.203236	1.51356	1.41906	0.27226	2.01372	0.704693	3.04789	0.187068	0.0145647	3.22107	0.0115878	0.60256	0.591562	0.16837	1.52757	0.242103	0.903649	1.22462	0.535098	2.01372	0.608135	2.58226
259	5.13	5.16	24.11	16.07	12.05	sp|P30041|PRDX6_HUMAN	Peroxiredoxin-6 OS=Homo sapiens GN=PRDX6 PE=1 SV=3	HUMAN	3	0.524807	0.41084	2.80543	0.133045	1.47231	1.57036	0.532719	2.72898	0.57544	5.39511	0.47863	0.174051	2.22844	0.0164437	1.0666	0.758578	0.509158	2.42103	0.237684	1.83654	1.33045	0.679274	2.60615	0.510505	4.44631
260	5.1	9.46	72.03	72.03	64.41	tr|A0A075B6Q5|A0A075B6Q5_HUMAN	Protein IGHV3-64 (Fragment) OS=Homo sapiens GN=IGHV3-64 PE=1 SV=1	HUMAN	15	0.928966	0.890965	2.0893	0.444631	1.94089	0.903649	0.848882	2.0893	0.432514	1.88799	0.870964	0.79577	2.0893	0.416869	1.8197	1.02802	0.940368	2.0893	0.49204	2.14783	0.879023	0.817083	2.0893	0.420727	1.83654
261	5.1	5.15	28.75	21.25	19.17	sp|P08294|SODE_HUMAN	Extracellular superoxide dismutase [Cu-Zn] OS=Homo sapiens GN=SOD3 PE=1 SV=2	HUMAN	4	0.679204	0.18613	1.61436	0.356451	1.09648	0.580764	0.115104	1.83654	0.272898	1.0666	1.34276	0.271681	1.27057	1.05682	1.95884	0.554626	0.325111	2.12814	0.188799	1.18032	0.83946	0.553108	1.83654	0.444631	1.5417
262	5.07	7.24	57.98	50.42	40.34	tr|A0A0B4J1V2|A0A0B4J1V2_HUMAN	Protein IGHV2-26 (Fragment) OS=Homo sapiens GN=IGHV2-26 PE=1 SV=1	HUMAN	7	0.724436	0.580432	2.03236	0.356451	1.47231	0.77983	0.719018	2.42103	0.322107	1.88799	0.711214	0.429139	1.38038	0.515229	0.981748	0.724436	0.579118	1.88799	0.383707	1.36773	1.14815	0.649682	1.52757	0.751623	1.75388
263	5.07	5.54	9.467	4.461	3.264	tr|F5H7V9|F5H7V9_HUMAN	Tenascin OS=Homo sapiens GN=TNC PE=1 SV=1	HUMAN	5	0.855067	0.131109	1.48594	0.608135	1.27057	1.2942	0.21034	1.31826	0.981748	3.28095	0.666807	0.175949	1.78649	0.201372	1.19124	0.731139	0.0856592	1.52757	0.319154	1.11686	1.03753	0.864753	1.47231	0.704693	1.64437
264	5.02	5.05	26.15	15.77	14.23	sp|P00918|CAH2_HUMAN	Carbonic anhydrase 2 OS=Homo sapiens GN=CA2 PE=1 SV=2	HUMAN	4	0.704693	0.317681	1.51356	0.376704	1.0666	1.40605	0.247325	1.51356	0.928966	2.48886	0.405509	0.0546967	1.80302	0.0496592	0.731139	0.946237	0.713575	1.51356	0.625173	1.43219	1.36773	0.287283	1.36773	1	2.24905
265	4.97	5.01	26.54	19.62	19.62	tr|K7ERG9|K7ERG9_HUMAN	Complement factor D OS=Homo sapiens GN=CFD PE=1 SV=1	HUMAN	4	2.26986	0.267026	1.99526	1.13763	9.63829	1.48594	0.263159	1.64437	0.903649	4.48745	1.41906	0.574942	1.95884	0.724436	2.93765	0.831764	0.986654	1.97697	0.394457	1.64437	1.70608	0.360437	1.59956	1.0666	8.55067
266	4.86	7.04	54.13	51.38	46.79	sp|P01612|KV120_HUMAN	Ig kappa chain V-I region Mev OS=Homo sapiens PE=1 SV=1	HUMAN	20	0.428549	0.25674	1.59956	0.15417	0.685488	0.416869	0.199994	1.52757	0.143219	0.636796	0.474242	0.216568	1.38038	0.214783	0.654636	0.452898	0.143465	1.38038	0.170608	0.625173	0.49204	0.297691	1.39316	0.248886	0.685488
267	4.82	4.85	24.8	16.26	13.01	tr|E7EX29|E7EX29_HUMAN	14-3-3 protein zeta/delta (Fragment) OS=Homo sapiens GN=YWHAZ PE=1 SV=1	HUMAN	3	1.21339	0.651226	1.39316	0.870964	1.69044	2.44343	0.117778	1.45881	1.67494	4.01791	0.539511	0.270135	1.59956	0.175388	0.862979	0.92045	0.861743	1.38038	0.660693	1.27057	1.10662	0.768067	3.87258	0.285759	4.32514
268	4.74	9.62	78.9	65.14	58.72	sp|P83593|KV405_HUMAN	Ig kappa chain V-IV region STH (Fragment) OS=Homo sapiens PE=1 SV=1	HUMAN	19	0.704693	0.275054	1.55597	0.42462	1.09648	0.505825	0.0792299	1.57036	0.212814	0.794328	0.691831	0.321152	1.27057	0.448745	0.879023	0.731139	0.43771	1.2942	0.487529	0.946237	0.765597	0.349394	1.5417	0.465586	1.18032
269	4.72	4.79	22.75	14.69	14.69	sp|Q13103|SPP24_HUMAN	Secreted phosphoprotein 24 OS=Homo sapiens GN=SPP2 PE=1 SV=1	HUMAN	3	0.928966	0.717014	1.20226	0.772681	1.11686	0.887156	0.300469	1.15878	0.765597	1.02802	1.05682	0.51041	1.27057	0.831764	1.34276	1.05682	0.485614	1.23595	0.855067	1.30617	1.02802	0.78579	1.18032	0.870964	1.21339
270	4.69	4.73	45.08	37.7	22.13	tr|H0YL18|H0YL18_HUMAN	Beta-2-microglobulin OS=Homo sapiens GN=B2M PE=1 SV=1	HUMAN	3	0.972747	0.990014	1.15878	0.831764	1.1272	1.40605	0.390002	1.18032	1.19124	1.72187	1.01859	0.952034	1.18032	0.862979	1.22462	0.92045	0.915332	1.15878	0.787046	1.0666	1.05682	0.686627	1.59956	0.660693	1.72187
271	4.57	8.56	59.83	56.41	51.28	tr|A0A0B4J2D9|A0A0B4J2D9_HUMAN	Protein IGKV1D-13 (Fragment) OS=Homo sapiens GN=IGKV1D-13 PE=1 SV=1	HUMAN	22	0.772681	0.376159	1.35519	0.544503	1.04713	0.824138	0.445221	1.43219	0.559758	1.18032	0.751623	0.438024	1.5417	0.457088	1.15878	0.809096	0.517231	1.83654	0.432514	1.48594	1.10662	0.926202	1.77011	0.625173	1.97697
272	4.53	9.19	67.24	59.48	43.1	tr|A0A0C4DH36|A0A0C4DH36_HUMAN	Protein IGHV3-38 (Fragment) OS=Homo sapiens GN=IGHV3-38 PE=1 SV=1	HUMAN	16	0.887156	0.700909	1.38038	0.642688	1.22462	1.01859	0.963667	1.38038	0.737904	1.40605	0.946237	0.910886	1.38038	0.685488	1.30617	0.895365	0.76308	1.38038	0.648634	1.23595	1.00925	0.924693	1.59956	0.630957	1.61436
273	4.53	7.95	33.8	32.86	29.11	sp|P15814|IGLL1_HUMAN	Immunoglobulin lambda-like polypeptide 1 OS=Homo sapiens GN=IGLL1 PE=1 SV=1	HUMAN	11	0.47863	0.194953	1.47231	0.148594	0.704693	0.544503	0.172742	1.61436	0.15417	0.879023	0.831764	0.358621	1.47231	0.524807	1.22462	0.487529	0.228841	1.48594	0.167494	0.724436	0.515229	0.199427	1.45881	0.130617	0.751623
274	4.5	4.52	14.76	6.777	3.916	sp|Q14515|SPRL1_HUMAN	SPARC-like protein 1 OS=Homo sapiens GN=SPARCL1 PE=1 SV=2	HUMAN	2	1.11686	0.448224	1.47231	0.758578	1.64437	1.23595	0.12406	1.18032	1.04713	1.45881	1.05682	0.562607	1.35519	0.77983	1.43219	1.18032	0.185677	1.34276	0.879023	1.58489	1.1272	0.296518	1.35519	0.831764	1.52757
275	4.49	12.18	68.7	59.13	54.78	sp|P01767|HV306_HUMAN	Ig heavy chain V-III region BUT OS=Homo sapiens PE=1 SV=1	HUMAN	34	0.691831	0.434288	1.38038	0.501187	0.954993	0.679204	0.434288	1.38038	0.49204	0.937562	0.744732	0.522326	1.38038	0.539511	1.02802	0.711214	0.487976	1.38038	0.515229	0.981748	0.794328	0.610688	1.38038	0.57544	1.09648
276	4.42	11.36	75	68.1	60.34	sp|P01781|HV320_HUMAN	Ig heavy chain V-III region GAL OS=Homo sapiens PE=1 SV=1	HUMAN	39	0.619441	0.151001	1.30617	0.280543	0.809096	0.515229	0.132814	1.39316	0.124738	0.717794	0.642688	0.161446	1.27057	0.343558	0.816582	0.630957	0.0833771	1.33045	0.313329	0.83946	0.824138	0.382184	1.33045	0.554626	1.09648
277	4.4	4.42	22.73	19.48	15.58	sp|P00441|SODC_HUMAN	Superoxide dismutase [Cu-Zn] OS=Homo sapiens GN=SOD1 PE=1 SV=2	HUMAN	3	0.990832	0.855523	1.44544	0.685488	1.43219	1.0666	0.787243	1.35519	0.787046	1.44544	0.912011	0.420196	1.45881	0.625173	1.33045	0.990832	0.874987	1.35519	0.731139	1.34276	0.954993	0.702339	1.24738	0.765597	1.19124
278	4.35	8.79	21.8	14.69	11.61	sp|Q86U17|SPA11_HUMAN	Serpin A11 OS=Homo sapiens GN=SERPINA11 PE=2 SV=2	HUMAN	7	1.07647	0.687261	1.18032	0.912011	1.27057	1.00925	0.917945	1.18032	0.855067	1.19124	1.01859	0.823844	1.18032	0.862979	1.20226	0.963829	0.92216	1.19124	0.809096	1.14815	1.04713	0.867838	1.23595	0.847227	1.2942
279	4.34	10.09	76.56	70.31	59.38	sp|P06311|KV311_HUMAN	Ig kappa chain V-III region IARC/BL41 OS=Homo sapiens PE=4 SV=1	HUMAN	22	0.613762	0.560065	1.19124	0.496592	0.731139	0.359749	0.347154	1.41906	0.210863	0.510505	0.787046	0.879111	1.21339	0.625173	0.954993	0.60256	0.543713	1.20226	0.483059	0.724436	0.619441	0.609028	1.20226	0.505825	0.744732
280	4.31	4.33	12.42	4.261	1.995	sp|P54289|CA2D1_HUMAN	Voltage-dependent calcium channel subunit alpha-2/delta-1 OS=Homo sapiens GN=CACNA2D1 PE=1 SV=3	HUMAN	2	1.1695	0.314609	1.27057	0.92045	1.48594	1.22462	0.227108	1.19124	1.02802	1.45881	1.18032	0.290198	1.31826	0.895365	1.55597	1.1695	0.31057	1.20226	0.972747	1.40605	1.25893	0.18041	1.30617	0.963829	1.64437
281	4.31	4.33	27.88	19.39	12.12	sp|P62937|PPIA_HUMAN	Peptidyl-prolyl cis-trans isomerase A OS=Homo sapiens GN=PPIA PE=1 SV=2	HUMAN	2	1.02802	0.909234	1.88799	0.544503	1.97697	1.43219	0.27116	1.47231	0.972747	2.80543	0.608135	0.229895	1.58489	0.0765597	0.963829	0.619441	0.267877	1.70608	0.0816582	1.05682	1.14815	0.668493	1.80302	0.636796	2.24905
282	4.27	4.28	28.5	17.76	12.15	tr|J3QQX6|J3QQX6_HUMAN	Intercellular adhesion molecule 2 (Fragment) OS=Homo sapiens GN=ICAM2 PE=1 SV=1	HUMAN	2	1.1695	0.409955	1.44544	0.809096	1.69044	1.24738	0.500242	1.47231	0.847227	1.83654	1.21339	0.361243	1.35519	0.895365	1.64437	1.38038	0.140588	1.30617	1.05682	1.8197	1.33045	0.224866	1.48594	0.895365	1.97697
283	4.23	4.37	57.26	47.86	43.59	tr|A0A0C4DH34|A0A0C4DH34_HUMAN	Protein IGHV4-28 (Fragment) OS=Homo sapiens GN=IGHV4-28 PE=1 SV=1	HUMAN	9	0.398107	0.329452	1.90546	0.170608	0.758578	0.529663	0.430651	1.47231	0.291072	0.77983	0.691831	0.522129	1.48594	0.428549	1.02802	0.648634	0.450258	1.28233	0.440555	0.831764	0.285759	0.427311	2.42103	0.124738	0.691831
284	4.19	4.74	41.07	38.39	38.39	sp|P01613|KV121_HUMAN	Ig kappa chain V-I region Ni OS=Homo sapiens PE=1 SV=1	HUMAN	28	0.313329	0.280564	2.31206	0.109648	0.724436	0.501187	0.314055	1.7378	0.275423	0.870964	0.229087	0.105538	2.93765	0.1	0.672977	0.325087	0.155114	2.26986	0.130617	0.737904	0.224905	0.189936	2.93765	0.0698232	0.660693
285	4.19	4.34	54.7	39.32	23.08	tr|A0A0C4DH39|A0A0C4DH39_HUMAN	Protein IGHV1-58 (Fragment) OS=Homo sapiens GN=IGHV1-58 PE=4 SV=1	HUMAN	7	1.27057	0.635893	2.0893	0.608135	2.65461	1.67494	0.405751	2.0893	0.801678	3.53183	0.963829	0.949243	2.0893	0.461318	2.01372	0.954993	0.934277	2.0893	0.457088	1.99526	1.1695	0.742475	2.0893	0.559758	2.44343
286	4.18	10.12	60.68	57.26	43.59	tr|A0A0B4J1U1|A0A0B4J1U1_HUMAN	Protein IGLV1-44 (Fragment) OS=Homo sapiens GN=IGLV1-44 PE=1 SV=3	HUMAN	23
287	4.15	7.34	43.54	26.53	26.53	sp|P69892|HBG2_HUMAN	Hemoglobin subunit gamma-2 OS=Homo sapiens GN=HBG2 PE=1 SV=2	HUMAN	10	0.524807	0.316415	2.0893	0.248886	1.09648	0.534564	0.326535	3.53183	0.152757	1.88799	0.519996	0.312336	2.0893	0.246604	1.08643	0.717794	0.53174	2.0893	0.343558	1.49968	0.794328	0.648586	5.97035	0.133045	4.74242
288	4.1	6.57	55.56	49.57	39.32	tr|A0A075B7B8|A0A075B7B8_HUMAN	Protein IGHV3OR16-12 (Fragment) OS=Homo sapiens GN=IGHV3OR16-12 PE=1 SV=1	HUMAN	47	0.772681	0.758887	1.35519	0.559758	1.04713	0.772681	0.680249	1.34276	0.564937	1.03753	0.704693	0.857741	1.34276	0.483059	0.946237	0.597035	0.88245	1.40605	0.337287	0.83946	0.772681	0.68729	1.34276	0.559758	1.03753
289	4.08	52.95	80.04	71.59	65.83	tr|A0A087WVW2|A0A087WVW2_HUMAN	Ig gamma-3 chain C region OS=Homo sapiens GN=IGHG3 PE=1 SV=1	HUMAN	121	0.831764	0.471703	2.31206	0.359749	1.92309	0.751623	0.303752	1.38038	0.544503	1.03753	0.794328	0.386812	1.78649	0.444631	1.41906	0.642688	0.155091	1.38038	0.465586	0.887156	0.855067	0.543105	1.38038	0.619441	1.18032
290	4.03	4.11	15.83	8.845	3.566	tr|A0A0A0MTR1|A0A0A0MTR1_HUMAN	Cadherin-13 OS=Homo sapiens GN=CDH13 PE=1 SV=2	HUMAN	3	2.65461	0.330405	1.90546	1.39316	15.8489	1.52757	0.79237	1.75388	0.870964	4.61318	2.48886	0.360604	1.99526	1.24738	12.8233	2.39883	0.298078	2.01372	1.19124	12.1339	2.22844	0.521725	1.83654	1.21339	11.3763
291	4.03	4.1	17.7	12.13	12.13	sp|Q9UJJ9|GNPTG_HUMAN	N-acetylglucosamine-1-phosphotransferase subunit gamma OS=Homo sapiens GN=GNPTG PE=1 SV=1	HUMAN	3	1.1695	0.398583	1.24738	0.937562	1.45881	1.2942	0.233411	1.24738	1.03753	1.61436	1.33045	0.23321	1.23595	1.07647	1.65959	1.23595	0.333529	1.24738	0.990832	1.5417	1.09648	0.58832	1.36773	0.801678	1.49968
292	4.03	4.04	21.23	7.221	5.47	tr|B4DNK4|B4DNK4_HUMAN	Pyruvate kinase OS=Homo sapiens GN=PKM PE=1 SV=1	HUMAN	2	1.2942	0.41835	1.6293	0.794328	6.08135	1.40605	0.258206	1.49968	0.937562	7.11213	1.21339	0.653531	1.94089	0.625173	3.83707	1.35519	0.424028	1.92309	0.704693	5.49541	1.80302	0.0764247	1.69044	1.0666	11.1686
293	4.02	6.03	11.32	4.938	3.498	sp|P07333|CSF1R_HUMAN	Macrophage colony-stimulating factor 1 receptor OS=Homo sapiens GN=CSF1R PE=1 SV=2	HUMAN	4	0.895365	0.625773	1.40605	0.636796	1.25893	0.963829	0.910698	1.52757	0.630957	1.47231	0.963829	0.90907	1.44544	0.666807	1.39316	0.895365	0.634863	1.70608	0.524807	1.52757	1.20226	0.371041	1.70608	0.704693	2.05116
294	4.01	48.68	79.66	73.31	69.49	tr|A0A087WTX5|A0A087WTX5_HUMAN	Ig kappa chain C region OS=Homo sapiens GN=IGKC PE=1 SV=1	HUMAN	285	0.432514	0.199003	1.75388	0.155597	0.758578	0.737904	0.405543	1.55597	0.461318	1.14815	0.654636	0.331696	1.52757	0.405509	1	0.510505	0.233478	1.59956	0.253513	0.816582	0.420727	0.191568	1.88799	0.155597	0.794328
295	4.01	9.35	60.15	56.39	53.38	sp|P06310|KV206_HUMAN	Ig kappa chain V-II region RPMI 6410 OS=Homo sapiens PE=4 SV=1	HUMAN	25
296	4.01	9.15	52.78	43.52	33.33	sp|P01608|KV116_HUMAN	Ig kappa chain V-I region Roy OS=Homo sapiens PE=1 SV=1	HUMAN	54	0.313329	0.805209	1.77011	0.111686	0.554626	0.625173	0.932827	1.5417	0.398107	0.963829	0.436516	0.853397	1.5417	0.258226	0.672977	0.0660693	0.333773	3.69828	0.0210863	0.244343	0.188799	0.545592	2.1677	0.0847227	0.409261
297	4.01	6.73	75.83	60.83	50.83	tr|A0A0C4DH68|A0A0C4DH68_HUMAN	Protein IGKV2-24 (Fragment) OS=Homo sapiens GN=IGKV2-24 PE=1 SV=1	HUMAN	13	0.452898	0.532752	1.55597	0.155597	0.704693	0.37325	0.466409	1.48594	0.060256	0.554626	0.787046	0.868752	1.34276	0.539511	1.05682	0.751623	0.564005	1.35519	0.444631	1.01859	0.591562	0.595514	1.31826	0.340408	0.77983
298	4.01	6.01	8.939	3.635	2.456	sp|Q12860|CNTN1_HUMAN	Contactin-1 OS=Homo sapiens GN=CNTN1 PE=1 SV=1	HUMAN	3	1.38038	0.410173	1.38038	1	1.90546	1.35519	0.427607	1.38038	0.981748	1.87068	1.59956	0.310144	1.38038	1.15878	2.208	1.5417	0.328501	1.38038	1.11686	2.12814	1.51356	0.341628	1.45881	1.03753	2.208
299	4.01	4.64	19.1	11.56	7.384	sp|P29401|TKT_HUMAN	Transketolase OS=Homo sapiens GN=TKT PE=1 SV=3	HUMAN	3	1.05682	0.7421	1.24738	0.847227	1.31826	1.36773	0.188228	1.30617	1.04713	1.78649	1.04713	0.793165	1.25893	0.831764	1.31826	1.22462	0.339473	1.30617	0.937562	1.59956	1.0666	0.722733	1.27057	0.83946	1.35519
300	4.01	4.01	10.69	4.111	2.467	sp|P19021|AMD_HUMAN	Peptidyl-glycine alpha-amidating monooxygenase OS=Homo sapiens GN=PAM PE=1 SV=2	HUMAN	2	1.13763	0.427231	1.38038	0.824138	1.57036	1.04713	0.727702	1.38038	0.758578	1.44544	1.1695	0.356378	1.47231	0.794328	1.72187	1.10662	0.506562	1.47231	0.751623	1.6293	1.09648	0.550036	1.38038	0.794328	1.51356
301	4	10.74	55.74	47.54	37.7	sp|P0DJI9|SAA2_HUMAN	Serum amyloid A-2 protein OS=Homo sapiens GN=SAA2 PE=1 SV=1	HUMAN	12	0.457088	0.409077	2.46604	0.0679204	1.1272	2.60615	0.32646	1.69044	1.5417	7.37904	0.158489	0.277678	4.09261	0.0105682	0.648634	0.272898	0.311407	2.55859	0.0115878	0.698232	3.76704	0.252237	1.95884	1.92309	10.5682
302	4	7.98	59.83	37.61	37.61	tr|A0A075B7D0|A0A075B7D0_HUMAN	Protein IGHV1OR15-1 (Fragment) OS=Homo sapiens GN=IGHV1OR15-1 PE=4 SV=1	HUMAN	18	0.519996	0.331669	2.10863	0.248886	1.09648	0.524807	0.307931	2.10863	0.251189	1.10662	0.515229	0.325097	2.10863	0.246604	1.08643	0.474242	0.267388	2.10863	0.226986	1	0.510505	0.307206	2.0893	0.244343	1.0666
303	4	6.02	17.8	9.199	6.825	sp|P37837|TALDO_HUMAN	Transaldolase OS=Homo sapiens GN=TALDO1 PE=1 SV=2	HUMAN	3	3.90841	0.120273	15.9956	0.244343	46.5586	3.56451	0.120633	29.3765	0.121339	41.6869	0.529663	0.0296217	23.3346	0.0310456	12.3595	1.57036	0.225351	12.1339	0.12942	26.3027	0.346737	0.0303458	19.4089	0.0105682	6.72977
304	4	4.49	60.55	60.55	44.95	sp|P06888|LV109_HUMAN	Ig lambda chain V-I region EPS OS=Homo sapiens PE=1 SV=1	HUMAN	8	0.698232	0.535315	2.10863	0.334195	1.47231	0.83946	0.741819	2.0893	0.401791	1.75388	0.831764	0.737418	2.0893	0.398107	1.7378	0.847227	0.754463	3.49945	0.242103	2.96483	0.704693	0.54063	2.0893	0.337287	1.47231
305	4	4.12	38.76	24.81	20.93	sp|P01824|HV206_HUMAN	Ig heavy chain V-II region WAH OS=Homo sapiens PE=1 SV=1	HUMAN	6	0.870964	0.726261	1.36773	0.60256	1.19124	0.666807	0.584306	1.35519	0.337287	0.903649	0.990832	0.850356	1.25893	0.787046	1.24738	0.862979	0.699807	1.2942	0.625173	1.11686	0.83946	0.781089	1.2942	0.570164	1.08643
307	4	4.01	19.94	12.88	7.669	sp|Q13790|APOF_HUMAN	Apolipoprotein F OS=Homo sapiens GN=APOF PE=1 SV=2	HUMAN	2	1.08643	0.823939	1.38038	0.787046	1.49968	0.92045	0.945571	2.46604	0.366438	2.26986	0.946237	0.976905	1.57036	0.591562	1.48594	1.87068	0.315236	1.45881	1.28233	2.99226	0.731139	0.606142	1.52757	0.440555	1.11686
308	4	4	14.25	7.945	6.849	sp|P30447|1A23_HUMAN	HLA class I histocompatibility antigen, A-23 alpha chain OS=Homo sapiens GN=HLA-A PE=1 SV=1	HUMAN	2	0.870964	0.850289	1.35519	0.642688	1.18032	1.03753	0.247435	1.40605	0.737904	1.45881	0.981748	0.524111	1.27057	0.772681	1.24738	1.07647	0.557856	1.1695	0.92045	1.25893	1.00925	0.564332	1.18032	0.855067	1.19124
309	3.92	4.01	14.29	8.059	6.593	sp|Q86UD1|OAF_HUMAN	Out at first protein homolog OS=Homo sapiens GN=OAF PE=2 SV=1	HUMAN	2	1.19124	0.773128	1.22462	0.972747	1.52757	1.77011	0.425319	1.24738	1.41906	2.37684	1.20226	0.797302	1.33045	0.903649	1.69044	1.08643	0.904397	1.23595	0.879023	1.36773	1.1695	0.762217	1.52757	0.765597	1.85353
310	3.82	3.89	10.8	7.2	7.2	sp|P17931|LEG3_HUMAN	Galectin-3 OS=Homo sapiens GN=LGALS3 PE=1 SV=5	HUMAN	2	1.05682	0.80169	2.05116	0.515229	2.1677	1.18032	0.506266	1.64437	0.717794	1.94089	0.954993	0.886154	1.38038	0.691831	1.31826	0.879023	0.633382	1.67494	0.524807	1.47231	1.08643	0.714664	1.57036	0.691831	1.70608
311	3.8	10.81	76.07	68.38	68.38	tr|A0A0G2JRQ6|A0A0G2JRQ6_HUMAN	Uncharacterized protein (Fragment) OS=Homo sapiens PE=1 SV=2	HUMAN	61	0.981748	0.895273	1.7378	0.564937	1.70608	0.963829	0.802959	2.33346	0.413047	2.24905	0.83946	0.912164	3.34195	0.251189	2.80543	0.816582	0.980389	2.96483	0.275423	2.42103	1.34276	0.421857	2.33346	0.57544	3.13329
312	3.8	3.83	10.97	2.715	1.697	tr|A0A0B4J1V9|A0A0B4J1V9_HUMAN	Helicase, lymphoid-specific, isoform CRA_b OS=Homo sapiens GN=HELLS PE=1 SV=1	HUMAN	3	0.92045	0.840363	1.45881	0.586138	1.34276	0.787046	0.394823	1.45881	0.505825	1.14815	1.94089	0.154311	1.34276	1.44544	3.01995	0.862979	0.563754	1.33045	0.549541	1.14815	0.731139	0.399634	1.49968	0.448745	1.09648
313	3.78	3.85	12.64	2.634	2.213	sp|Q9H8L6|MMRN2_HUMAN	Multimerin-2 OS=Homo sapiens GN=MMRN2 PE=1 SV=2	HUMAN	2	1.28233	0.313918	1.25893	1.01859	1.59956	1.18032	0.40587	1.24738	0.946237	1.47231	1.30617	0.369702	1.67494	0.77983	2.208	1.36773	0.2615	1.39316	0.981748	1.90546	1.40605	0.20294	1.23595	1.13763	1.75388
314	3.76	3.94	26.47	15.69	15.69	tr|E9PK25|E9PK25_HUMAN	Cofilin-1 OS=Homo sapiens GN=CFL1 PE=1 SV=1	HUMAN	3	1.35519	0.183917	1.24738	1.08643	1.69044	1.14815	0.441922	1.23595	0.928966	1.43219	1.1272	0.471235	1.24738	0.903649	1.40605	1.1272	0.474457	1.24738	0.903649	1.40605	1.22462	0.28107	1.24738	0.981748	1.52757
315	3.72	7.88	68.52	54.63	49.07	sp|P01619|KV301_HUMAN	Ig kappa chain V-III region B6 OS=Homo sapiens PE=1 SV=1	HUMAN	18	0.505825	0.516178	1.27057	0.203236	0.642688	0.436516	0.406358	1.34276	0.11695	0.586138	0.887156	0.688516	1.24738	0.685488	1.10662	0.549541	0.424202	1.28233	0.30479	0.704693	0.608135	0.641391	1.36773	0.334195	0.831764
316	3.57	10.45	18	10.93	7.388	sp|P35443|TSP4_HUMAN	Thrombospondin-4 OS=Homo sapiens GN=THBS4 PE=1 SV=2	HUMAN	6	0.928966	0.568688	1.22462	0.758578	1.13763	0.903649	0.712046	1.34276	0.672977	1.21339	1.01859	0.637173	1.22462	0.831764	1.24738	0.870964	0.540835	1.30617	0.666807	1.13763	0.946237	0.8922	1.2942	0.731139	1.22462
317	3.56	3.63	15.35	9.302	9.302	tr|U3KPS2|U3KPS2_HUMAN	Myeloblastin OS=Homo sapiens GN=PRTN3 PE=1 SV=1	HUMAN	2	0.666807	0.47617	2.10863	0.319154	1.40605	1.23595	0.664862	2.10863	0.586138	2.58226	0.660693	0.463889	4.96592	0.131826	3.28095	0.787046	0.643453	2.0893	0.376704	1.64437	1.19124	0.709273	6.79204	0.175388	8.09096
318	3.53	5.69	38.97	25.64	25.64	tr|H0YGX7|H0YGX7_HUMAN	Rho GDP-dissociation inhibitor 2 (Fragment) OS=Homo sapiens GN=ARHGDIB PE=1 SV=1	HUMAN	4	1.52757	0.249112	1.38038	1.10662	2.10863	1.2942	0.422935	1.38038	0.937562	1.78649	1.31826	0.402025	1.38038	0.954993	1.8197	1.22462	0.517473	1.38038	0.887156	1.69044	1.1272	0.679889	1.38038	0.816582	1.55597
319	3.53	3.64	22.52	12.37	5.477	sp|P11597|CETP_HUMAN	Cholesteryl ester transfer protein OS=Homo sapiens GN=CETP PE=1 SV=2	HUMAN	4	2.60615	0.0857055	1.52757	1.70608	16.4437	1	0.753798	1.44544	0.691831	1.49968	2.67917	0.0552048	1.58489	1.69044	15.7036	2.24905	0.12953	1.47231	1.52757	13.5519	1.55597	0.249391	1.52757	1.01859	3.63078
320	3.53	3.59	48.33	30.83	23.33	tr|A0A075B6I1|A0A075B6I1_HUMAN	Protein IGLV4-60 (Fragment) OS=Homo sapiens GN=IGLV4-60 PE=1 SV=1	HUMAN	2	0.862979	0.501087	2.29087	0.376704	1.97697	0.83946	0.42796	2.22844	0.376704	1.87068	0.816582	0.370802	1.58489	0.515229	1.2942	0.870964	0.557881	1.97697	0.440555	1.72187	1.0666	0.755284	4.44631	0.239883	4.74242
321	3.51	3.57	10.07	6.954	5.036	sp|P27797|CALR_HUMAN	Calreticulin OS=Homo sapiens GN=CALR PE=1 SV=1	HUMAN	2	0.990832	0.990888	1.38038	0.717794	1.36773	1.31826	0.319176	1.38038	0.954993	1.8197	1.04713	0.783561	1.38038	0.758578	1.44544	1	0.934085	1.38038	0.724436	1.38038	1.11686	0.612402	1.38038	0.809096	1.5417
322	3.45	11.89	63.25	44.44	39.32	sp|P23083|HV103_HUMAN	Ig heavy chain V-I region V35 OS=Homo sapiens PE=1 SV=1	HUMAN	24	0.42462	0.312739	3.01995	0.123595	1.28233	0.847227	0.690362	4.44631	0.190546	3.76704	0.559758	0.409845	1.88799	0.288403	1.05682	0.717794	0.53964	2.46604	0.288403	1.77011	0.77983	0.564249	4.2462	0.183654	3.31131
323	3.38	5.54	15.79	7.018	3.509	sp|Q9NPH3|IL1AP_HUMAN	Interleukin-1 receptor accessory protein OS=Homo sapiens GN=IL1RAP PE=1 SV=2	HUMAN	3	1.15878	0.326475	1.40605	0.824138	1.7378	1.33045	0.177429	1.40605	0.946237	2.07014	1.0666	0.463825	1.43219	0.744732	1.57036	1.10662	0.56895	1.57036	0.704693	1.80302	1.35519	0.113282	1.41906	0.954993	2.1677
324	3.31	3.36	21.68	15.49	11.95	tr|A0A087WV23|A0A087WV23_HUMAN	SH3 domain-binding glutamic acid-rich-like protein 3 OS=Homo sapiens GN=SH3BGRL3 PE=1 SV=1	HUMAN	2	0.704693	0.558771	2.0893	0.328095	1.47231	0.11272	0.0252889	31.6228	0.0172187	3.56451	0.210863	0.171827	29.9226	0.0155597	6.30957	0.244343	0.192335	29.6483	0.0214783	7.24436	2.35505	0.274424	26.3027	0.0895365	30.479
325	3.25	6.64	55.77	51.92	51.92	tr|A0A087X0Q4|A0A087X0Q4_HUMAN	Protein IGKV2-40 OS=Homo sapiens GN=IGKV2-40 PE=1 SV=1	HUMAN	26	0.787046	0.407494	1.24738	0.630957	0.981748	0.801678	0.423285	1.24738	0.642688	1	0.672977	0.238407	1.24738	0.544503	0.83946	0.824138	0.48618	1.38038	0.60256	1.13763	0.772681	0.38606	1.24738	0.619441	0.963829
326	3.23	3.65	41.89	39.19	39.19	tr|A0A075B6I2|A0A075B6I2_HUMAN	Protein IGLV6-57 OS=Homo sapiens GN=IGLV6-57 PE=1 SV=2	HUMAN	8	0.963829	0.954179	2.0893	0.461318	2.01372	1.1272	0.800865	2.0893	0.539511	2.35505	0.855067	0.77461	2.0893	0.409261	1.78649	0.981748	0.981114	2.0893	0.469894	2.05116	0.794328	0.668848	2.0893	0.380189	1.65959
328	3.2	5.57	82.24	78.5	72.9	sp|P01596|KV104_HUMAN	Ig kappa chain V-I region CAR OS=Homo sapiens PE=1 SV=1	HUMAN	52	0.570164	0.432007	1.31826	0.363078	0.751623	0.487529	0.336439	1.40605	0.293765	0.685488	0.613762	0.506534	1.48594	0.380189	0.912011	0.534564	0.394032	1.33045	0.340408	0.711214	0.343558	0.314539	1.78649	0.0912011	0.613762
329	3.18	7.31	70	65.38	47.69	sp|P06316|LV107_HUMAN	Ig lambda chain V-I region BL2 OS=Homo sapiens PE=2 SV=1	HUMAN	22	0.559758	0.558418	1.75388	0.246604	0.981748	0.461318	0.524821	1.5417	0.120226	0.711214	0.660693	0.666689	1.87068	0.30761	1.23595	0.343558	0.513117	2.39883	0.0879023	0.824138	0.619441	0.68386	1.47231	0.199526	0.912011
330	3.17	8.38	68.7	55.65	33.91	sp|P01780|HV319_HUMAN	Ig heavy chain V-III region JON OS=Homo sapiens PE=1 SV=1	HUMAN	10	0.642688	0.382988	1.49968	0.237684	0.963829	0.83946	0.755862	1.41906	0.524807	1.19124	1.21339	0.673497	1.25893	0.963829	2.31206	0.895365	0.565478	1.41906	0.591562	1.27057	0.613762	0.344376	1.38038	0.167494	0.847227
331	3.06	5.6	60.71	60.71	40.18	sp|P01700|LV102_HUMAN	Ig lambda chain V-I region HA OS=Homo sapiens PE=1 SV=1	HUMAN	16	0.380189	0.35529	1.48594	0.12942	0.564937	0.49204	0.438704	1.39316	0.255859	0.685488	0.457088	0.422657	1.38038	0.237684	0.630957	0.260615	0.26404	1.90546	0.0428549	0.496592	0.534564	0.481539	1.31826	0.316228	0.704693
332	3.04	3.15	12.12	3.227	1.063	sp|Q9Y490|TLN1_HUMAN	Talin-1 OS=Homo sapiens GN=TLN1 PE=1 SV=3	HUMAN	2	1.7378	0.089167	1.87068	0.928966	3.53183	1.57036	0.369032	1.85353	0.847227	3.16228	1.67494	0.174393	1.77011	0.946237	4.9204	1.5417	0.294869	1.67494	0.92045	4.65586	2.01372	0.0817974	1.55597	1.2942	8.3946
333	3.01	14.84	40.61	32.42	26.67	sp|Q03591|FHR1_HUMAN	Complement factor H-related protein 1 OS=Homo sapiens GN=CFHR1 PE=1 SV=2	HUMAN	16	1.36773	0.538061	2.10863	0.648634	2.85759	0.937562	0.872396	2.0893	0.448745	1.95884	1.44544	0.506795	2.10863	0.685488	3.01995	1.22462	0.68187	2.0893	0.586138	2.55859	1.04713	0.91546	2.0893	0.501187	2.18776
334	2.98	3.04	16.9	9.655	6.897	tr|M9MML0|M9MML0_HUMAN	Low affinity immunoglobulin gamma Fc region receptor III-A OS=Homo sapiens GN=FCGR3A PE=1 SV=1	HUMAN	2	0.772681	0.609735	1.38038	0.559758	1.0666	0.928966	0.858812	1.38038	0.672977	1.28233	0.895365	0.889192	1.49968	0.597035	1.34276	0.831764	0.686428	1.38038	0.60256	1.14815	0.879023	0.892642	1.99526	0.440555	1.75388
335	2.94	3.02	8.997	3.022	1.374	sp|P22897|MRC1_HUMAN	Macrophage mannose receptor 1 OS=Homo sapiens GN=MRC1 PE=1 SV=1	HUMAN	2	1.0666	0.549948	1.27057	0.83946	1.34276	1.23595	0.108373	1.33045	0.928966	1.64437	1.13763	0.283189	1.27057	0.895365	1.44544	1.01859	0.792757	1.2942	0.787046	1.31826	1.10662	0.446899	1.36773	0.809096	1.49968
336	2.86	2.91	25.71	19.74	9.351	sp|Q01459|DIAC_HUMAN	Di-N-acetylchitobiase OS=Homo sapiens GN=CTBS PE=1 SV=1	HUMAN	3	1.77011	0.431488	1.78649	0.990832	12.7057	2.03236	0.291853	1.69044	1.20226	19.7697	1.97697	0.334134	1.72187	1.14815	16.5959	2.39883	0.199472	1.7378	1.38038	21.0863	1.6293	0.417146	1.47231	1.10662	15.1356
337	2.85	2.99	14.87	10.79	4.796	tr|A0A0C4DG49|A0A0C4DG49_HUMAN	Poliovirus receptor OS=Homo sapiens GN=PVR PE=1 SV=1	HUMAN	2	1.94089	0.114561	1.40605	1.38038	3.98107	1.7378	0.181848	1.2942	1.34276	3.28095	1.28233	0.401582	1.55597	0.824138	2.22844	1.58489	0.244853	1.33045	1.19124	2.99226	1.72187	0.267123	1.39316	1.23595	3.34195
338	2.76	21.79	48.14	44.68	39.36	sp|P63267|ACTH_HUMAN	Actin, gamma-enteric smooth muscle OS=Homo sapiens GN=ACTG2 PE=1 SV=1	HUMAN	18	1.2942	0.617891	2.0893	0.619441	2.70396	1.40605	0.535707	2.0893	0.672977	2.93765	1.20226	0.708821	2.0893	0.57544	2.51189	1.1695	0.730936	2.0893	0.559758	2.46604	1.03753	0.925491	2.0893	0.496592	2.1677
339	2.74	4.83	15.32	6.607	6.607	tr|A6NC48|A6NC48_HUMAN	ADP-ribosyl cyclase/cyclic ADP-ribose hydrolase 2 OS=Homo sapiens GN=BST1 PE=1 SV=1	HUMAN	4	1.04713	0.915613	1.38038	0.758578	1.44544	1.02802	0.904428	1.38038	0.744732	1.41906	1.03753	0.959214	1.44544	0.717794	1.49968	1.22462	0.634523	1.38038	0.887156	1.69044	1.08643	0.809554	1.38038	0.787046	1.49968
340	2.74	2.77	33.91	11.49	11.49	tr|E9PR44|E9PR44_HUMAN	Alpha-crystallin B chain (Fragment) OS=Homo sapiens GN=CRYAB PE=1 SV=1	HUMAN	3	1.10662	0.615941	1.64437	0.672977	1.8197	1.0666	0.706287	1.28233	0.831764	1.36773	0.879023	0.082801	1.75388	0.505825	1.5417	0.937562	0.74082	1.24738	0.758578	1.1695	1.27057	0.185415	1.31826	0.963829	1.67494
341	2.71	7.03	66.67	57.26	57.26	tr|A0A0J9YVY3|A0A0J9YVY3_HUMAN	Uncharacterized protein (Fragment) OS=Homo sapiens PE=4 SV=1	HUMAN	18
342	2.68	4.81	14.07	5.07	1.836	sp|Q16706|MA2A1_HUMAN	Alpha-mannosidase 2 OS=Homo sapiens GN=MAN2A1 PE=1 SV=2	HUMAN	3	1.13763	0.558893	1.38038	0.824138	1.57036	0.870964	0.587175	1.39316	0.625173	1.21339	1.0666	0.75161	1.47231	0.724436	1.57036	1.01859	0.88949	1.38038	0.737904	1.40605	1.09648	0.673809	1.69044	0.648634	1.85353
343	2.68	2.73	7.449	2.98	1.862	sp|Q6UY14|ATL4_HUMAN	ADAMTS-like protein 4 OS=Homo sapiens GN=ADAMTSL4 PE=1 SV=2	HUMAN	2	1.21339	0.304575	1.64437	0.737904	1.99526	1.18032	0.448314	1.83654	0.642688	2.14783	1.38038	0.103431	1.48594	0.928966	2.07014	1.28233	0.330932	1.92309	0.666807	2.48886	1.2942	0.130208	1.41906	0.912011	1.83654
344	2.65	2.76	9.271	5.319	2.736	sp|P17813|EGLN_HUMAN	Endoglin OS=Homo sapiens GN=ENG PE=1 SV=2	HUMAN	2	1.18032	0.494899	1.31826	0.895365	1.55597	1.03753	0.772893	1.28233	0.809096	1.33045	1.22462	0.414207	1.24738	0.981748	1.52757	1.2942	0.354389	1.24738	1.03753	1.61436	1	0.94006	1.24738	0.801678	1.24738
345	2.64	2.67	27.42	18.15	8.065	sp|P67936|TPM4_HUMAN	Tropomyosin alpha-4 chain OS=Homo sapiens GN=TPM4 PE=1 SV=3	HUMAN	2	1.18032	0.694914	1.28233	0.92045	1.65959	1.21339	0.403691	2.55859	0.474242	3.16228	0.461318	0.277524	2.12814	0.0244343	0.981748	0.809096	0.654218	1.38038	0.452898	1.11686	1.49968	0.368354	1.57036	0.954993	3.13329
346	2.63	2.65	32.48	19.66	15.38	tr|A0A075B6I9|A0A075B6I9_HUMAN	Protein IGLV7-46 (Fragment) OS=Homo sapiens GN=IGLV7-46 PE=1 SV=4	HUMAN	3	0.855067	0.766043	1.38038	0.619441	1.18032	1.23595	0.658856	1.38038	0.895365	1.70608	1.1695	0.740557	1.38038	0.847227	1.61436	1.02802	0.899097	1.51356	0.679204	1.55597	0.787046	0.643936	1.38038	0.570164	1.08643
347	2.55	4.68	29.93	14.97	11.56	sp|P04438|HV208_HUMAN	Ig heavy chain V-II region SESS OS=Homo sapiens PE=2 SV=1	HUMAN	3	1	0.904714	1.43219	0.698232	1.43219	0.809096	0.714513	1.43219	0.564937	1.15878	0.887156	0.759982	1.24738	0.717794	1.10662	0.794328	0.651139	1.34276	0.591562	1.0666	0.887156	0.807834	1.52757	0.580764	1.35519
348	2.55	2.58	16.1	11.56	4.989	sp|Q13093|PAFA_HUMAN	Platelet-activating factor acetylhydrolase OS=Homo sapiens GN=PLA2G7 PE=1 SV=1	HUMAN	1	1.08643	0.587448	1.38038	0.787046	1.49968	1.0666	0.671268	1.38038	0.772681	1.47231	0.937562	0.725891	1.38038	0.679204	1.2942	0.981748	0.943261	1.48594	0.660693	1.45881	1.01859	0.9009	1.65959	0.613762	1.69044
349	2.52	4.99	46.49	46.49	42.98	tr|A0A0A0MT36|A0A0A0MT36_HUMAN	Protein IGKV6D-21 (Fragment) OS=Homo sapiens GN=IGKV6D-21 PE=4 SV=1	HUMAN	7	1.01859	0.950904	2.0893	0.487529	2.12814	0.981748	0.9796	2.0893	0.469894	2.05116	1.28233	0.63039	2.0893	0.613762	2.67917	1.25893	0.651472	2.0893	0.60256	2.63027	0.801678	0.683117	2.0893	0.383707	1.67494
350	2.52	4.66	65.25	50.85	36.44	sp|P80419|HV322_HUMAN	Ig heavy chain V-III region GAR OS=Homo sapiens PE=1 SV=1	HUMAN	6	0.679204	0.406589	1.59956	0.405509	1.08643	0.524807	0.427861	1.75388	0.226986	0.92045	0.855067	0.59837	1.65959	0.519996	1.41906	0.77983	0.774281	1.69044	0.461318	1.31826	0.772681	0.639213	1.51356	0.487529	1.1695
351	2.52	2.58	10.7	5.222	1.828	sp|P27487|DPP4_HUMAN	Dipeptidyl peptidase 4 OS=Homo sapiens GN=DPP4 PE=1 SV=2	HUMAN	1	2.70396	0.119103	2.39883	1.1272	10.4713	2.80543	0.124599	2.33346	1.20226	6.85488	1.43219	0.483588	2.03236	0.704693	3.46737	2.35505	0.333577	2.39883	0.981748	7.31139	2.44343	0.126984	2.18776	1.11686	10.5682
352	2.47	7.18	66.67	65.33	58.67	tr|A0A087WWF0|A0A087WWF0_HUMAN	Protein IGHV3-64 OS=Homo sapiens GN=IGHV3-64 PE=4 SV=1	HUMAN	31
353	2.43	2.53	22.52	18.92	14.41	sp|P80422|LV212_HUMAN	Ig gamma lambda chain V-II region DOT OS=Homo sapiens PE=1 SV=1	HUMAN	2	0.524807	0.353199	2.10863	0.251189	1.10662	0.591562	0.411559	2.0893	0.280543	1.23595	0.501187	0.330984	2.0893	0.237684	1.04713	0.549541	0.372299	2.0893	0.260615	1.14815	0.613762	0.434548	2.0893	0.291072	1.28233
354	2.42	6.64	81.48	81.48	77.78	sp|P01604|KV112_HUMAN	Ig kappa chain V-I region Kue OS=Homo sapiens PE=1 SV=1	HUMAN	12	0.698232	0.410887	1.38038	0.505825	0.963829	0.672977	0.398688	1.38038	0.487529	0.928966	0.787046	0.518897	1.58489	0.496592	1.24738	0.666807	0.39892	1.38038	0.483059	0.92045	0.630957	0.358078	1.38038	0.457088	0.870964
355	2.41	2.44	13.17	7.073	2.927	sp|P13473|LAMP2_HUMAN	Lysosome-associated membrane glycoprotein 2 OS=Homo sapiens GN=LAMP2 PE=1 SV=2	HUMAN	1	1.07647	0.85762	2.75423	0.390841	2.96483	1.27057	0.623903	2.0893	0.608135	2.65461	1.28233	0.614878	2.85759	0.448745	3.66438	1.1272	0.78062	3.0761	0.366438	3.46737	1.0666	0.872209	7.44732	0.143219	7.94328
356	2.39	12.26	84.62	83.76	72.65	tr|A0A0C4DH35|A0A0C4DH35_HUMAN	Protein IGHV3-35 (Fragment) OS=Homo sapiens GN=IGHV3-35 PE=1 SV=1	HUMAN	72	0.510505	0.694104	1.51356	0.283139	0.772681	0.195884	0.388473	2.35505	0.108643	0.461318	0.698232	0.623279	1.35519	0.510505	0.946237	0.401791	0.432376	1.43219	0.140605	0.57544	0.519996	0.507243	1.40605	0.301995	0.731139
357	2.38	6.42	68.63	68.63	68.63	tr|A0A0A0MTQ6|A0A0A0MTQ6_HUMAN	Protein IGKV2D-28 OS=Homo sapiens GN=IGKV2D-28 PE=1 SV=1	HUMAN	31	0.619441	0.682996	1.25893	0.390841	0.77983	0.691831	0.803078	1.49968	0.420727	1.03753	0.83946	0.965307	1.49968	0.539511	1.25893	0.539511	0.60987	1.36773	0.233346	0.737904	0.519996	0.62939	1.35519	0.180302	0.704693
358	2.36	2.4	29.5	16.48	13.03	tr|E7EQ64|E7EQ64_HUMAN	Trypsin-1 OS=Homo sapiens GN=PRSS1 PE=1 SV=1	HUMAN	5	0.862979	0.622369	2.63027	0.325087	2.26986	1.83654	0.459867	4.44631	0.413047	8.16582	2.29087	0.355168	4.44631	0.515229	10.2802	0.963829	0.998411	1.38038	0.698232	1.33045	0.222844	0.0438609	4.44631	0.0501187	0.990832
359	2.36	2.38	11.04	9.74	3.247	sp|Q12841|FSTL1_HUMAN	Follistatin-related protein 1 OS=Homo sapiens GN=FSTL1 PE=1 SV=1	HUMAN	1	0.92045	0.879667	13.1826	0.0698232	12.1339	1.18032	0.711172	20.3236	0.0580764	20.5116	0.765597	0.594958	20.893	0.0452898	15.9956	1.10662	0.809637	2.88403	0.383707	3.19154	0.981748	0.988419	8.62979	0.113763	8.47227
360	2.33	2.43	8.092	2.595	0.6489	tr|Q60FE5|Q60FE5_HUMAN	Filamin A OS=Homo sapiens GN=FLNA PE=1 SV=1	HUMAN	2	0.737904	0.580828	2.0893	0.353183	1.5417	0.83946	0.734596	2.0893	0.401791	1.75388	0.672977	0.500362	2.0893	0.319154	1.40605	0.642688	0.462075	2.0893	0.30479	1.34276	0.816582	0.707528	2.0893	0.390841	1.70608
361	2.31	4.36	12.03	4.841	1.383	sp|Q8N1B4|VPS52_HUMAN	Vacuolar protein sorting-associated protein 52 homolog OS=Homo sapiens GN=VPS52 PE=1 SV=1	HUMAN	2	1.55597	0.149302	2.72898	0.570164	4.40555	1.1695	0.225308	1.38038	0.847227	1.6293	1.34276	0.179903	1.90546	0.704693	2.65461	1.24738	0.208859	1.64437	0.758578	2.10863	1.77011	0.120954	1.78649	0.990832	3.31131
362	2.31	2.39	31.82	24.55	20	sp|P81605|DCD_HUMAN	Dermcidin OS=Homo sapiens GN=DCD PE=1 SV=2	HUMAN	2	0.879023	0.783278	1.65959	0.529663	1.45881	0.895365	0.814033	1.39316	0.642688	1.24738	0.903649	0.828876	1.24738	0.724436	1.1272	1.15878	0.718739	1.41906	0.816582	1.64437	0.903649	0.820041	1.24738	0.724436	1.1272
363	2.29	3.75	64.96	50.43	28.21	tr|A0A0A0MS14|A0A0A0MS14_HUMAN	Protein IGHV1-45 (Fragment) OS=Homo sapiens GN=IGHV1-45 PE=1 SV=1	HUMAN	6	0.679204	0.287408	1.38038	0.49204	0.937562	0.758578	0.392386	1.38038	0.549541	1.04713	0.912011	0.815928	1.40605	0.648634	1.28233	0.672977	0.30111	1.38038	0.487529	0.928966	0.912011	0.727669	1.38038	0.660693	1.25893
364	2.29	2.47	6.116	1.757	0.9842	sp|Q7Z7M0|MEGF8_HUMAN	Multiple epidermal growth factor-like domains protein 8 OS=Homo sapiens GN=MEGF8 PE=1 SV=2	HUMAN	2	1.01859	0.592016	1.14815	0.887156	1.1695	1	0.919465	1.14815	0.870964	1.14815	1.03753	0.671932	1.20226	0.862979	1.24738	0.981748	0.716643	1.22462	0.801678	1.20226	1.02802	0.426343	1.14815	0.895365	1.18032
365	2.27	2.38	67.57	55.86	36.94	sp|P01707|LV204_HUMAN	Ig lambda chain V-II region TRO OS=Homo sapiens PE=1 SV=1	HUMAN	7	0.847227	0.773271	1.18032	0.717794	1	0.824138	0.694575	1.35519	0.608135	1.11686	0.870964	0.760918	1.2942	0.672977	1.1272	0.831764	0.729539	1.18032	0.704693	0.981748	0.912011	0.789007	1.51356	0.60256	1.38038
366	2.24	7.7	83.9	83.9	72.88	tr|A0A0B4J1X8|A0A0B4J1X8_HUMAN	Protein IGHV3-43 (Fragment) OS=Homo sapiens GN=IGHV3-43 PE=4 SV=1	HUMAN	39	0.15417	0.286487	3.22107	0.0152757	0.496592	0.20893	0.284083	1.83654	0.0188799	0.383707	0.310456	0.301985	2.48886	0.0660693	0.772681	0.30761	0.30702	1.7378	0.0895365	0.534564	0.2208	0.276785	1.97697	0.0218776	0.436516
367	2.23	5.93	70.37	60.19	56.48	sp|P01605|KV113_HUMAN	Ig kappa chain V-I region Lay OS=Homo sapiens PE=1 SV=1	HUMAN	27	0.334195	0.173464	2.01372	0.0972747	0.672977	0.529663	0.619017	1.88799	0.201372	1	0.77983	0.662242	1.67494	0.428549	1.30617	0.570164	0.2332	1.58489	0.201372	0.903649	0.654636	0.516487	1.69044	0.334195	1.10662
368	2.21	6.26	51.64	48.36	44.26	sp|P01762|HV301_HUMAN	Ig heavy chain V-III region TRO OS=Homo sapiens PE=1 SV=1	HUMAN	21	0.613762	0.42551	1.39316	0.349945	0.855067	0.580764	0.412437	1.34276	0.319154	0.77983	0.731139	0.553122	1.20226	0.544503	0.879023	0.660693	0.422105	1.19124	0.465586	0.787046	0.704693	0.704115	1.36773	0.452898	0.963829
369	2.21	2.23	11.84	4.918	1.457	sp|Q6NT04|TIGD7_HUMAN	Tigger transposable element-derived protein 7 OS=Homo sapiens GN=TIGD7 PE=1 SV=1	HUMAN	3	0.847227	0.688821	11.272	0.0772681	9.54993	0.413047	0.168073	4.20727	0.0912011	1.7378	0.613762	0.313044	19.9526	0.042462	12.2462	0.380189	0.0872803	8.16582	0.0457088	3.10456	0.613762	0.328067	6.79204	0.0879023	4.16869
370	2.2	2.22	45.38	36.97	36.97	tr|A0A075B6H9|A0A075B6H9_HUMAN	Protein IGLV4-69 (Fragment) OS=Homo sapiens GN=IGLV4-69 PE=1 SV=1	HUMAN	6	0.963829	0.89147	1.49968	0.642688	1.44544	0.972747	0.984478	1.24738	0.77983	1.21339	0.981748	0.869052	1.30617	0.751623	1.28233	1.05682	0.693785	1.24738	0.847227	1.31826	0.990832	0.939606	1.6293	0.608135	1.61436
371	2.18	4.23	23.29	23.29	19.18	sp|P01034|CYTC_HUMAN	Cystatin-C OS=Homo sapiens GN=CST3 PE=1 SV=1	HUMAN	4	1.90546	0.567164	1.58489	1.20226	6.0256	1.57036	0.705118	1.48594	1.05682	4.52898	1.72187	0.648294	1.59956	1.07647	5.01187	1.7378	0.532591	1.30617	1.33045	5.39511	1.47231	0.671836	1.41906	1.03753	4.05509
372	2.18	2.2	9.944	2.085	0.8821	sp|P14543|NID1_HUMAN	Nidogen-1 OS=Homo sapiens GN=NID1 PE=1 SV=3	HUMAN	1	0.903649	0.241464	1.21339	0.685488	1.09648	1.0666	0.284908	1.19124	0.895365	1.28233	0.937562	0.349933	1.21339	0.744732	1.13763	0.937562	0.401812	1.20226	0.765597	1.1272	1.07647	0.387903	1.25893	0.855067	1.41906
373	2.16	2.28	56.48	52.78	45.37	sp|P01719|LV501_HUMAN	Ig lambda chain V-V region DEL OS=Homo sapiens PE=1 SV=1	HUMAN	9	0.809096	0.88639	4.52898	0.177011	3.66438	0.11695	0.65146	32.5087	0.0172187	3.80189	0.233346	0.511905	29.3765	0.0121339	6.85488	0.580764	0.804609	23.1206	0.0387258	13.4276	0.496592	0.307086	25.1189	0.0337287	12.4738
374	2.16	2.19	9.116	2.082	1.576	tr|D3YTG3|D3YTG3_HUMAN	Target of Nesh-SH3 OS=Homo sapiens GN=ABI3BP PE=1 SV=1	HUMAN	3	1.05682	0.787451	1.94089	0.544503	2.05116	1.01859	0.912913	2.37684	0.428549	2.42103	0.928966	0.783415	1.38038	0.672977	1.28233	1.08643	0.689741	1.69044	0.642688	1.83654	1.02802	0.879049	1.38038	0.744732	1.41906
375	2.16	2.18	8.457	4.651	2.114	tr|K4DIA0|K4DIA0_HUMAN	ICOS ligand OS=Homo sapiens GN=ICOSLG PE=1 SV=1	HUMAN	1	1.08643	0.758327	2.0893	0.519996	2.26986	1.03753	0.876189	2.0893	0.496592	2.1677	1.15878	0.614609	2.0893	0.554626	2.42103	1.01859	0.947369	2.99226	0.340408	3.01995	1.15878	0.616518	2.0893	0.554626	2.42103
376	2.15	12.12	94	88	79	sp|P01621|KV303_HUMAN	Ig kappa chain V-III region NG9 (Fragment) OS=Homo sapiens PE=2 SV=1	HUMAN	49	0.77983	0.654492	2.10863	0.37325	1.64437	0.772681	0.636711	2.0893	0.366438	1.61436	0.870964	0.796715	2.0893	0.416869	1.8197	0.824138	0.724184	2.0893	0.394457	1.72187	0.787046	0.660231	2.0893	0.376704	1.64437
377	2.15	2.17	25.31	16.73	9.388	sp|P02745|C1QA_HUMAN	Complement C1q subcomponent subunit A OS=Homo sapiens GN=C1QA PE=1 SV=2	HUMAN	4	1	0.80073	1.25893	0.794328	1.25893	1.01859	0.744168	1.20226	0.847227	1.22462	0.895365	0.298452	1.13763	0.787046	1.01859	0.879023	0.376707	1.20226	0.731139	1.05682	0.903649	0.797902	1.28233	0.704693	1.15878
378	2.14	5.31	70.64	54.13	54.13	sp|P01624|KV306_HUMAN	Ig kappa chain V-III region POM OS=Homo sapiens PE=1 SV=1	HUMAN	13	0.444631	0.414024	1.34276	0.248886	0.597035	0.469894	0.460301	1.2942	0.283139	0.608135	0.469894	0.522825	1.28233	0.275423	0.60256	0.519996	0.465148	1.23595	0.343558	0.642688	0.570164	0.57902	1.40605	0.337287	0.801678
379	2.13	2.15	17.14	17.14	8.571	sp|P10599|THIO_HUMAN	Thioredoxin OS=Homo sapiens GN=TXN PE=1 SV=3	HUMAN	1	0.77983	0.460121	2.58226	0.301995	2.01372	1.00925	0.933492	2.85759	0.353183	2.88403	0.704693	0.336317	2.0893	0.334195	1.47231	0.903649	0.746033	2.0893	0.428549	1.88799	0.937562	0.837898	5.10505	0.183654	4.7863
380	2.12	2.81	19.16	6.824	4.987	sp|P06732|KCRM_HUMAN	Creatine kinase M-type OS=Homo sapiens GN=CKM PE=1 SV=2	HUMAN	2	8.62979	0.0454588	35.3183	0.244343	60.256	11.272	0.0429105	10.1859	1.10662	75.8578	15.417	0.0392387	34.3558	0.448745	73.1139	10.4713	0.0237596	34.0408	0.30761	63.6796	13.6773	0.0229822	34.0408	0.401791	70.4693
381	2.12	2.12	6.581	3.473	1.828	sp|P32942|ICAM3_HUMAN	Intercellular adhesion molecule 3 OS=Homo sapiens GN=ICAM3 PE=1 SV=2	HUMAN	1	1.03753	0.983678	2.0893	0.496592	2.1677	0.794328	0.670474	2.10863	0.380189	1.67494	0.946237	0.890222	2.0893	0.452898	1.97697	0.937562	0.934435	2.0893	0.448745	1.95884	1.1695	0.764949	2.0893	0.559758	2.44343
382	2.11	2.13	25.2	12.2	8.13	tr|A0A0B4J1Y8|A0A0B4J1Y8_HUMAN	Protein IGLV9-49 OS=Homo sapiens GN=IGLV9-49 PE=1 SV=1	HUMAN	1	1	0.882978	1.09648	0.912011	1.09648	0.903649	0.700344	1.09648	0.824138	0.990832	0.954993	0.885638	1.09648	0.870964	1.04713	1.04713	0.888826	1.09648	0.954993	1.14815	0.963829	0.801902	1.09648	0.879023	1.05682
384	2.09	7.78	42.34	37.84	25.23	sp|P01699|LV101_HUMAN	Ig lambda chain V-I region VOR OS=Homo sapiens PE=1 SV=1	HUMAN	14	0.954993	0.943694	2.0893	0.457088	1.99526	0.847227	0.754845	2.0893	0.405509	1.77011	0.847227	0.75294	2.0893	0.405509	1.77011	0.77983	0.646989	2.0893	0.37325	1.6293	1.05682	0.899287	2.0893	0.505825	2.208
385	2.09	2.27	10.01	4.304	1.602	sp|Q9Y4L1|HYOU1_HUMAN	Hypoxia up-regulated protein 1 OS=Homo sapiens GN=HYOU1 PE=1 SV=1	HUMAN	3	0.586138	0.437764	4.61318	0.0946237	2.70396	0.564937	0.321574	4.52898	0.114815	2.55859	0.147231	0.0759924	5.15229	0.0175388	0.758578	0.625173	0.329476	4.28549	0.141906	2.67917	0.660693	0.466886	4.52898	0.141906	2.99226
386	2.07	2.09	10.77	3.007	0.5594	sp|Q6ZV73|FGD6_HUMAN	FYVE, RhoGEF and PH domain-containing protein 6 OS=Homo sapiens GN=FGD6 PE=1 SV=2	HUMAN	1	0.816582	0.996506	1.58489	0.510505	1.2942	1.44544	0.507428	1.72187	0.83946	2.55859	1.64437	0.420322	1.80302	0.912011	3.28095	0.77983	0.974035	1.64437	0.383707	1.28233	0.619441	0.553128	1.69044	0.246604	1.04713
387	2.06	10.33	37.16	32.02	20.24	tr|A0A0C4DH21|A0A0C4DH21_HUMAN	Complement factor H-related protein 4 OS=Homo sapiens GN=CFHR4 PE=1 SV=1	HUMAN	5	0.963829	0.927588	2.0893	0.461318	2.01372	0.879023	0.668175	3.01995	0.288403	2.65461	0.937562	0.843266	2.0893	0.448745	1.95884	1.0666	0.800946	2.0893	0.510505	2.24905	0.903649	0.756125	2.0893	0.432514	1.88799
388	2.06	9.24	51.22	41.46	34.15	tr|A0A0A0MS12|A0A0A0MS12_HUMAN	Protein IGHV4-34 (Fragment) OS=Homo sapiens GN=IGHV4-34 PE=1 SV=1	HUMAN	30	0.448745	0.470736	1.39316	0.157036	0.625173	0.510505	0.458277	1.43219	0.251189	0.731139	0.570164	0.479862	1.25893	0.359749	0.717794	0.57544	0.493276	1.33045	0.356451	0.765597	0.398107	0.456433	1.47231	0.125893	0.586138
389	2.06	5.67	64.66	57.76	33.62	tr|A0A075B6H7|A0A075B6H7_HUMAN	Protein IGKV3-7 (Fragment) OS=Homo sapiens GN=IGKV3-7 PE=4 SV=1	HUMAN	5	0.954993	0.818422	1.24738	0.765597	1.19124	0.912011	0.921601	1.30617	0.698232	1.19124	1.01859	0.844177	1.25893	0.809096	1.28233	1.01859	0.93651	1.28233	0.794328	1.30617	0.895365	0.619381	1.20226	0.744732	1.07647
390	2.06	4.08	29.46	25.89	16.07	tr|A0A075B6K0|A0A075B6K0_HUMAN	HCG2041221 (Fragment) OS=Homo sapiens GN=IGLV3-16 PE=1 SV=1	HUMAN	2	0.524807	0.40808	1.43219	0.301995	0.751623	0.685488	0.457906	1.39316	0.457088	0.954993	0.496592	0.37694	1.51356	0.270396	0.751623	0.524807	0.387916	1.21339	0.398107	0.636796	0.758578	0.555739	1.36773	0.529663	1.03753
391	2.06	2.15	35.14	34.23	19.82	sp|P06317|LV603_HUMAN	Ig lambda chain V-VI region SUT OS=Homo sapiens PE=1 SV=1	HUMAN	3	0.704693	0.32629	1.49968	0.465586	1.05682	0.765597	0.435161	1.38038	0.554626	1.05682	0.83946	0.542724	1.43219	0.586138	1.20226	0.737904	0.402139	1.38038	0.534564	1.01859	0.824138	0.435483	2.31206	0.356451	1.90546
392	2.06	2.07	8.052	2.857	1.169	sp|P05067|A4_HUMAN	Amyloid beta A4 protein OS=Homo sapiens GN=APP PE=1 SV=3	HUMAN	1	1.07647	0.761291	1.38038	0.77983	1.48594	1.08643	0.748195	1.7378	0.625173	1.88799	1.1272	0.640187	1.38038	0.816582	1.55597	1.10662	0.683691	1.38038	0.801678	1.52757	1.19124	0.532665	1.38038	0.862979	1.64437
393	2.05	2.1	7.167	1.902	0.3057	sp|Q02388|CO7A1_HUMAN	Collagen alpha-1(VII) chain OS=Homo sapiens GN=COL7A1 PE=1 SV=2	HUMAN	2	1.05682	0.632548	1.85353	0.570164	1.97697	0.809096	0.597102	1.78649	0.452898	1.44544	1.1695	0.441696	1.85353	0.630957	2.18776	1.00925	0.702974	1.69044	0.597035	1.72187	0.855067	0.739627	1.92309	0.440555	1.64437
394	2.05	2.06	63.64	29.55	15.91	sp|P62328|TYB4_HUMAN	Thymosin beta-4 OS=Homo sapiens GN=TMSB4X PE=1 SV=2	HUMAN	1	0.765597	0.296437	1.52757	0.487529	1.1695	0.691831	0.154544	4.48745	0.155597	3.10456	0.554626	0.00153351	4.57088	0.119124	2.53513	0.912011	0.722542	1.7378	0.519996	1.58489	0.731139	0.25533	2.83139	0.246604	2.07014
395	2.04	60.27	69.4	62.17	52.57	tr|H7C0L5|H7C0L5_HUMAN	Inter-alpha-trypsin inhibitor heavy chain H4 (Fragment) OS=Homo sapiens GN=ITIH4 PE=1 SV=1	HUMAN	85	0.758578	0.624889	2.10863	0.363078	1.59956	1.33045	0.583723	2.0893	0.636796	2.77971	1.22462	0.694558	2.0893	0.586138	2.55859	0.946237	0.930225	2.0893	0.452898	1.97697	0.879023	0.879216	3.31131	0.265461	2.91072
396	2.04	6.99	46.73	42.99	42.99	sp|P01717|LV403_HUMAN	Ig lambda chain V-IV region Hil OS=Homo sapiens PE=1 SV=1	HUMAN	26
397	2.04	4.06	9.262	3.758	2.148	sp|P05164|PERM_HUMAN	Myeloperoxidase OS=Homo sapiens GN=MPO PE=1 SV=1	HUMAN	2	1.1272	0.73917	2.55859	0.440555	2.88403	1.35519	0.494518	2.1677	0.625173	2.91072	0.731139	0.457938	3.22107	0.226986	2.35505	0.765597	0.522039	3.25087	0.237684	2.48886	1.40605	0.46343	9.2045	0.152757	12.8233
398	2.04	2.06	7.427	2.288	0.5219	sp|P11717|MPRI_HUMAN	Cation-independent mannose-6-phosphate receptor OS=Homo sapiens GN=IGF2R PE=1 SV=3	HUMAN	1	1.23595	0.577447	2.0893	0.591562	2.58226	1.40605	0.44289	2.10863	0.666807	2.93765	1.03753	0.885932	4.05509	0.255859	4.20727	1.14815	0.689939	2.0893	0.549541	2.39883	1.28233	0.529118	6.0256	0.212814	7.7983
400	2.03	69.41	85.29	82.56	77.94	tr|D6RF35|D6RF35_HUMAN	Vitamin D-binding protein OS=Homo sapiens GN=GC PE=1 SV=1	HUMAN	97	1.49968	0.452535	2.0893	0.717794	3.13329	1.35519	0.523388	2.0893	0.648634	2.85759	1.40605	0.481172	2.0893	0.672977	2.93765	1.48594	0.451924	2.0893	0.711214	3.13329	1.19124	0.747043	2.0893	0.570164	2.48886
401	2.03	2.05	12.38	4.907	2.57	sp|P01854|IGHE_HUMAN	Ig epsilon chain C region OS=Homo sapiens GN=IGHE PE=1 SV=1	HUMAN	1	0.912011	0.813368	1.52757	0.559758	1.39316	0.887156	0.765212	1.69044	0.496592	1.49968	0.613762	0.245971	1.34276	0.376704	0.824138	0.349945	0.0618236	1.72187	0.016293	0.60256	0.672977	0.346768	2.01372	0.248886	1.35519
402	2.03	2.03	16.61	9.386	6.498	sp|Q9Y6Z7|COL10_HUMAN	Collectin-10 OS=Homo sapiens GN=COLEC10 PE=2 SV=2	HUMAN	2	1.0666	0.989021	1.23595	0.862979	1.33045	1.14815	0.702757	1.23595	0.928966	1.41906	1.10662	0.852691	1.21339	0.912011	1.34276	1.14815	0.740111	1.27057	0.903649	1.45881	1.04713	0.972415	1.23595	0.847227	1.2942
403	2.02	4.03	19.42	6.377	4.058	tr|H3BLU2|H3BLU2_HUMAN	Limbic system-associated membrane protein (Fragment) OS=Homo sapiens GN=LSAMP PE=1 SV=1	HUMAN	2	0.855067	0.41965	1.65959	0.515229	1.41906	1.01859	0.835434	2.53513	0.401791	2.58226	1.04713	0.685291	1.94089	0.539511	2.03236	1.08643	0.561841	2.75423	0.394457	2.99226	1.01859	0.823222	2.91072	0.349945	2.96483
404	2.02	2.69	41.07	33.04	21.43	sp|P01616|KV203_HUMAN	Ig kappa chain V-II region MIL OS=Homo sapiens PE=1 SV=1	HUMAN	6	0.831764	0.666016	1.31826	0.630957	1.09648	0.946237	0.805562	2.01372	0.469894	1.90546	0.824138	0.65078	1.51356	0.544503	1.24738	0.903649	0.81826	1.40605	0.642688	1.27057	0.879023	0.727753	1.38038	0.636796	1.21339
405	2.02	2.38	9.24	3.055	2.459	tr|A0A087WVC6|A0A087WVC6_HUMAN	Protein-tyrosine-phosphatase OS=Homo sapiens GN=PTPRJ PE=1 SV=1	HUMAN	4	1.22462	0.689333	2.10863	0.580764	2.55859	1.14815	0.771358	2.0893	0.549541	2.39883	1.22462	0.689333	2.10863	0.580764	2.55859	1.2942	0.622614	2.0893	0.619441	2.70396	0.963829	0.952549	2.0893	0.461318	2.01372
406	2.01	135.08	84.04	77.91	72.2	tr|E9PFZ2|E9PFZ2_HUMAN	Ceruloplasmin OS=Homo sapiens GN=CP PE=1 SV=1	HUMAN	250
407	2.01	21.65	95.73	95.73	86.32	sp|P01764|HV303_HUMAN	Ig heavy chain V-III region 23 OS=Homo sapiens GN=IGHV3-23 PE=1 SV=2	HUMAN	112	0.524807	0.312891	2.0893	0.248886	1.09648	0.654636	0.469449	2.0893	0.313329	1.36773	0.642688	0.435383	2.10863	0.30761	1.35519	0.591562	0.400279	2.10863	0.283139	1.24738	0.711214	0.491853	2.0893	0.340408	1.48594
408	2.01	11.17	76.47	70.59	51.26	tr|A0A0B4J1V6|A0A0B4J1V6_HUMAN	Protein IGHV3-73 (Fragment) OS=Homo sapiens GN=IGHV3-73 PE=1 SV=1	HUMAN	19	1.10662	0.818983	2.0893	0.529663	2.33346	0.83946	0.746655	2.0893	0.401791	1.75388	1.34276	0.580732	2.0893	0.642688	2.80543	1.39316	0.541796	2.0893	0.666807	2.91072	0.787046	0.659951	2.0893	0.376704	1.64437
409	2.01	10.27	58.33	49.07	49.07	sp|P01594|KV102_HUMAN	Ig kappa chain V-I region AU OS=Homo sapiens PE=1 SV=1	HUMAN	59	0.515229	0.45639	1.97697	0.218776	1.01859	0.299226	0.364564	2.48886	0.0487528	0.744732	0.346737	0.402372	1.75388	0.0847227	0.608135	0.149968	0.359277	3.43558	0.0346737	0.515229	0.444631	0.431241	1.51356	0.235505	0.672977
410	2.01	9.69	64.96	45.3	36.75	tr|A0A0B4J2H0|A0A0B4J2H0_HUMAN	Protein IGHV1-69-2 (Fragment) OS=Homo sapiens GN=IGHV1-69-2 PE=4 SV=1	HUMAN	26	0.855067	0.546804	1.45881	0.586138	1.24738	0.879023	0.66836	1.38038	0.636796	1.21339	0.879023	0.543654	1.77011	0.496592	1.55597	0.887156	0.532564	1.95884	0.452898	1.7378	0.895365	0.665512	1.38038	0.648634	1.23595
411	2.01	8.65	78.95	65.79	48.25	sp|P01763|HV302_HUMAN	Ig heavy chain V-III region WEA OS=Homo sapiens PE=1 SV=1	HUMAN	25	0.816582	0.710462	2.0893	0.390841	1.70608	0.83946	0.742618	2.0893	0.401791	1.75388	0.855067	0.766031	2.0893	0.409261	1.78649	0.794328	0.667192	2.0893	0.376704	1.65959	0.731139	0.578936	2.0893	0.349945	1.52757
413	2.01	2.02	5.018	2.33	1.613	sp|O00592|PODXL_HUMAN	Podocalyxin OS=Homo sapiens GN=PODXL PE=1 SV=2	HUMAN	1	1.19124	0.529512	1.69044	0.704693	2.01372	1.20226	0.55073	1.49968	0.801678	1.80302	1.00925	0.873666	1.38038	0.731139	1.39316	1.14815	0.603954	1.52757	0.751623	1.75388	1.47231	0.379815	1.38038	1.0666	2.03236
414	2.01	2.01	9.785	6.921	2.148	sp|P16930|FAAA_HUMAN	Fumarylacetoacetase OS=Homo sapiens GN=FAH PE=1 SV=2	HUMAN	1	1.44544	0.448767	4.9204	0.293765	7.11213	1.10662	0.786996	2.10863	0.524807	2.31206	1.14815	0.718543	5.15229	0.222844	5.91562	1.41906	0.459839	2.96483	0.47863	4.20727	1.28233	0.578883	14.7231	0.0870964	16.7494
415	2	515.68	76.38	71.5	64.18	tr|A0A087WTM7|A0A087WTM7_HUMAN	Apolipoprotein B-100 OS=Homo sapiens GN=APOB PE=1 SV=1	HUMAN	600	1.61436	0.334877	1.28233	1.25893	2.77971	1.6293	0.373826	1.25893	1.2942	2.75423	0.855067	0.536374	1.33045	0.519996	1.13763	1.1695	0.813152	1.22462	0.954993	1.67494	0.903649	0.716365	1.40605	0.519996	1.27057
416	2	113.37	93.06	92.11	86.84	tr|A0A024R6I7|A0A024R6I7_HUMAN	Alpha-1-antitrypsin OS=Homo sapiens GN=SERPINA1 PE=1 SV=1	HUMAN	298	0.325087	0.220229	2.65461	0.0409261	0.862979	13.5519	0.236845	3.13329	4.32514	44.8745	0.0214783	0.0224347	13.3045	0.01	0.285759	0.496592	0.186459	2.10863	0.218776	1.04713	6.72977	0.441887	2.93765	2.29087	28.8403
417	2	15.33	77.78	58.97	55.56	tr|A0A0C4DH72|A0A0C4DH72_HUMAN	Protein IGKV1-6 (Fragment) OS=Homo sapiens GN=IGKV1-6 PE=1 SV=1	HUMAN	36
418	2	14.36	86.21	75	59.48	tr|A0A0A0MS11|A0A0A0MS11_HUMAN	Protein IGHV3-13 (Fragment) OS=Homo sapiens GN=IGHV3-13 PE=1 SV=1	HUMAN	88	0.630957	0.429606	2.10863	0.301995	1.33045	0.698232	0.537461	2.0893	0.334195	1.45881	0.554626	0.350648	2.0893	0.265461	1.15878	0.648634	0.45423	2.0893	0.30761	1.35519	0.847227	0.762231	2.0893	0.405509	1.77011
419	2	14.22	65.73	57.3	53.37	tr|D6RE86|D6RE86_HUMAN	Ceruloplasmin (Fragment) OS=Homo sapiens GN=CP PE=1 SV=6	HUMAN	22	0.870964	0.452515	2.12814	0.409261	1.85353	1.07647	0.601205	2.88403	0.37325	3.10456	0.972747	0.939522	2.24905	0.432514	2.18776	1.02802	0.752326	2.39883	0.428549	2.46604	0.92045	0.664486	1.38038	0.666807	1.27057
420	2	12.45	81.2	70.94	67.52	tr|A0A075B6S5|A0A075B6S5_HUMAN	Protein IGKV1-27 (Fragment) OS=Homo sapiens GN=IGKV1-27 PE=1 SV=1	HUMAN	74	0.549541	0.377046	2.0893	0.260615	1.14815	0.570164	0.39236	2.0893	0.272898	1.19124	0.586138	0.40951	2.0893	0.280543	1.22462	0.679204	0.512516	2.0893	0.325087	1.41906	0.452898	0.292532	2.0893	0.21677	0.946237
421	2	12.07	79.31	71.55	50.86	tr|A0A0C4DH25|A0A0C4DH25_HUMAN	Protein IGKV3D-20 (Fragment) OS=Homo sapiens GN=IGKV3D-20 PE=1 SV=1	HUMAN	49	0.42462	0.414528	1.52757	0.0990832	0.648634	0.310456	0.357588	1.80302	0.0313329	0.559758	0.510505	0.604335	1.57036	0.222844	0.801678	0.448745	0.604957	1.80302	0.138038	0.809096	0.636796	0.756889	1.51356	0.340408	0.963829
422	2	9.64	79.13	55.65	55.65	tr|A0A087WSY6|A0A087WSY6_HUMAN	Protein IGKV3D-15 (Fragment) OS=Homo sapiens GN=IGKV3D-15 PE=1 SV=4	HUMAN	31	1.19124	0.689596	2.63027	0.452898	3.13329	0.809096	0.775916	3.19154	0.253513	2.58226	0.879023	0.822113	2.0893	0.416869	1.83654	0.895365	0.937505	4.09261	0.218776	3.66438	0.946237	0.962353	2.0893	0.452898	1.97697
423	2	9.47	61.26	58.56	44.14	sp|P80748|LV302_HUMAN	Ig lambda chain V-III region LOI OS=Homo sapiens PE=1 SV=1	HUMAN	24	0.679204	0.504326	2.0893	0.322107	1.41906	0.613762	0.437765	2.10863	0.293765	1.2942	0.654636	0.475848	2.0893	0.310456	1.36773	0.77983	0.644315	2.0893	0.37325	1.6293	0.717794	0.643387	17.2187	0.0519996	12.3595
424	2	9.17	76.07	68.38	61.54	tr|A0A0A0MT74|A0A0A0MT74_HUMAN	Protein IGKV1-16 (Fragment) OS=Homo sapiens GN=IGKV1-16 PE=1 SV=1	HUMAN	59	0.49204	0.437077	1.35519	0.293765	0.666807	0.816582	0.757962	1.24738	0.648634	1.01859	0.591562	0.539585	1.30617	0.416869	0.772681	0.704693	0.742151	1.45881	0.440555	1.02802	0.461318	0.398387	1.36773	0.242103	0.630957
425	2	7.72	66.67	57.26	43.59	tr|A0A0C4DH31|A0A0C4DH31_HUMAN	Protein IGHV1-18 (Fragment) OS=Homo sapiens GN=IGHV1-18 PE=1 SV=1	HUMAN	34	0.554626	0.378121	2.0893	0.265461	1.15878	0.794328	0.671297	2.0893	0.380189	1.65959	0.666807	0.495903	2.0893	0.319154	1.39316	0.648634	0.473009	2.0893	0.30761	1.35519	0.698232	0.537847	2.10863	0.334195	1.47231
426	2	6.9	60.5	53.78	41.18	sp|P01775|HV314_HUMAN	Ig heavy chain V-III region LAY OS=Homo sapiens PE=1 SV=1	HUMAN	26	0.549541	0.539112	1.5417	0.231206	0.847227	0.549541	0.619368	1.65959	0.197697	0.912011	0.47863	0.521758	1.40605	0.155597	0.672977	0.765597	0.680011	1.2942	0.524807	0.990832	0.946237	0.892627	1.51356	0.619441	1.43219
427	2	6.19	67.23	60.5	38.66	tr|A0A075B6K3|A0A075B6K3_HUMAN	Protein IGLV2-11 (Fragment) OS=Homo sapiens GN=IGLV2-11 PE=1 SV=1	HUMAN	8	0.369828	0.392303	1.38038	0.201372	0.510505	0.296483	0.339655	1.49968	0.119124	0.444631	0.299226	0.321062	1.65959	0.124738	0.496592	0.376704	0.370511	1.34276	0.233346	0.505825	0.457088	0.433733	1.31826	0.299226	0.60256
428	2	5.97	74.36	47.01	27.35	tr|A0A0C4DH33|A0A0C4DH33_HUMAN	Protein IGHV1-24 (Fragment) OS=Homo sapiens GN=IGHV1-24 PE=4 SV=1	HUMAN	18	0.862979	0.789882	2.0893	0.413047	1.80302	0.870964	0.79423	2.0893	0.416869	1.8197	0.787046	0.665678	2.0893	0.376704	1.64437	0.816582	0.703066	2.0893	0.390841	1.70608	0.862979	0.78455	2.0893	0.413047	1.80302
429	2	4.96	46.49	46.49	42.98	tr|A0A0C4DH24|A0A0C4DH24_HUMAN	Protein IGKV6-21 (Fragment) OS=Homo sapiens GN=IGKV6-21 PE=1 SV=1	HUMAN	6	0.524807	0.353211	2.10863	0.251189	1.10662	0.47863	0.312752	2.0893	0.226986	1	0.457088	0.299616	2.10863	0.218776	0.963829	0.642688	0.468209	2.0893	0.30761	1.34276	0.801678	0.682149	2.0893	0.383707	1.67494
430	2	4.59	12.4	4.436	0.7696	sp|P50748|KNTC1_HUMAN	Kinetochore-associated protein 1 OS=Homo sapiens GN=KNTC1 PE=1 SV=1	HUMAN	4	1.0666	0.67671	1.35519	0.787046	1.44544	1.1695	0.498344	1.24738	0.937562	1.45881	0.809096	0.508231	1.49968	0.539511	1.21339	0.824138	0.655375	1.69044	0.487529	1.39316	0.887156	0.888709	2.26986	0.390841	2.01372
431	2	4.12	62.04	51.85	47.22	sp|P01603|KV111_HUMAN	Ig kappa chain V-I region Ka OS=Homo sapiens PE=1 SV=1	HUMAN	8	0.544503	0.500945	1.90546	0.251189	1.03753	0.140605	0.263257	2.42103	0.0103753	0.340408	0.383707	0.363194	2.60615	0.104713	1	0.625173	0.62584	1.40605	0.42462	0.879023	0.698232	0.513894	3.69828	0.180302	2.58226
432	2	4.04	19.55	12.14	5.144	sp|Q9H4A9|DPEP2_HUMAN	Dipeptidase 2 OS=Homo sapiens GN=DPEP2 PE=1 SV=2	HUMAN	3	1.01859	0.744607	2.96483	0.343558	3.01995	1.24738	0.272006	2.51189	0.496592	3.13329	1.14815	0.377961	5.59758	0.205116	6.48634	0.928966	0.429671	4.83059	0.192309	4.48745	1.08643	0.651166	2.37684	0.457088	2.58226
433	2	3.58	15.28	6.415	4.906	sp|Q92526|TCPW_HUMAN	T-complex protein 1 subunit zeta-2 OS=Homo sapiens GN=CCT6B PE=1 SV=5	HUMAN	2	1.30617	0.606371	2.0893	0.625173	2.75423	1.03753	0.919031	2.0893	0.496592	2.18776	0.92045	0.885113	2.0893	0.440555	1.92309	0.77983	0.653939	2.10863	0.37325	1.64437	1.28233	0.634332	2.10863	0.608135	2.67917
434	2	3.18	37.04	33.33	28.7	sp|P04430|KV122_HUMAN	Ig kappa chain V-I region BAN OS=Homo sapiens PE=1 SV=1	HUMAN	11	0.794328	0.544327	1.61436	0.496592	1.28233	0.765597	0.547858	1.23595	0.613762	0.946237	0.831764	0.652229	1.23595	0.666807	1.02802	0.816582	0.688395	1.23595	0.654636	1.00925	0.847227	0.70275	1.36773	0.625173	1.15878
435	2	2.7	12.24	6.866	4.179	tr|A0A087WYR1|A0A087WYR1_HUMAN	SRR1-like protein OS=Homo sapiens GN=SRRD PE=1 SV=1	HUMAN	2	1.43219	0.367109	1.38038	1.03753	3.7325	1.24738	0.611305	1.43219	0.870964	2.88403	0.903649	0.773564	1.72187	0.47863	1.55597	1.27057	0.71394	1.67494	0.758578	2.60615	1.43219	0.568479	1.51356	0.946237	3.59749
436	2	2.65	29.06	19.66	15.38	tr|A0A0B4J1U2|A0A0B4J1U2_HUMAN	Protein IGLV7-43 (Fragment) OS=Homo sapiens GN=IGLV7-43 PE=4 SV=1	HUMAN	3	0.737904	0.585908	2.0893	0.349945	1.5417	0.698232	0.532399	2.0893	0.331131	1.45881	0.77983	0.645516	2.0893	0.369828	1.6293	0.92045	0.877447	2.0893	0.440555	1.92309	0.549541	0.371481	2.0893	0.260615	1.14815
437	2	2.14	59.83	42.74	30.77	tr|A0A0B4J2B8|A0A0B4J2B8_HUMAN	Protein IGHV1OR15-9 (Fragment) OS=Homo sapiens GN=IGHV1OR15-9 PE=4 SV=1	HUMAN	4	0.879023	0.504983	2.0893	0.420727	1.83654	1.11686	0.637335	3.37287	0.331131	3.7325	0.928966	0.668517	2.0893	0.444631	1.94089	0.801678	0.209688	4.2462	0.188799	3.40408	1.2942	0.361828	2.88403	0.448745	3.7325
438	2	2.09	8.959	2.796	0.3368	sp|Q9NR48|ASH1L_HUMAN	Histone-lysine N-methyltransferase ASH1L OS=Homo sapiens GN=ASH1L PE=1 SV=2	HUMAN	1	0.461318	0.805631	4.83059	0.083946	2.22844	1.1695	0.175019	4.16869	0.280543	4.96592	1.13763	0.228265	4.44631	0.255859	5.05825	0.642688	0.83708	3.66438	0.161436	2.35505	1.40605	0.28295	2.01372	0.698232	2.91072
439	2	2.08	8.397	1.745	0.6543	sp|Q2TB90|HKDC1_HUMAN	Putative hexokinase HKDC1 OS=Homo sapiens GN=HKDC1 PE=1 SV=3	HUMAN	1
440	2	2.08	60	51.67	28.33	tr|A0A075B6J9|A0A075B6J9_HUMAN	HCG1782423 (Fragment) OS=Homo sapiens GN=IGLV2-18 PE=1 SV=1	HUMAN	2	0.519996	0.682398	1.75388	0.123595	0.912011	0.376704	0.622128	1.69044	0.0369828	0.636796	0.937562	0.898338	1.67494	0.559758	1.57036	0.816582	0.835045	1.65959	0.461318	1.35519	0.383707	0.644761	1.85353	0.0343558	0.711214
441	2	2.08	47.79	38.94	34.51	tr|A0A075B6J5|A0A075B6J5_HUMAN	Protein IGLV2-23 (Fragment) OS=Homo sapiens GN=IGLV2-23 PE=4 SV=1	HUMAN	5	0.340408	0.224468	2.10863	0.16293	0.717794	0.275423	0.188335	2.0893	0.130617	0.57544	0.301995	0.202794	2.10863	0.144544	0.636796	0.30761	0.20549	2.0893	0.145881	0.642688	0.205116	0.154841	2.0893	0.0972747	0.428549
442	2	2.03	12.99	7.48	7.48	sp|Q8N0Y7|PGAM4_HUMAN	Probable phosphoglycerate mutase 4 OS=Homo sapiens GN=PGAM4 PE=3 SV=1	HUMAN	2	1.58489	0.442306	2.0893	0.758578	3.31131	1.67494	0.405609	2.0893	0.801678	3.53183	0.963829	0.95637	2.0893	0.461318	2.01372	1.07647	0.868744	2.0893	0.515229	2.24905	1.10662	0.825449	2.0893	0.529663	2.31206
443	2	2.02	9.836	2.368	0.7286	sp|Q4L235|ACSF4_HUMAN	Acyl-CoA synthetase family member 4 OS=Homo sapiens GN=AASDH PE=1 SV=3	HUMAN	1	0.328095	0.581465	1.99526	0.144544	0.654636	0.301995	0.435423	1.70608	0.0636796	0.515229	0.272898	0.446444	2.03236	0.0390841	0.554626	0.483059	0.908644	1.8197	0.222844	0.879023	0.544503	0.711323	1.67494	0.291072	0.912011
444	2	2.02	21.2	8.295	2.765	sp|P06733|ENOA_HUMAN	Alpha-enolase OS=Homo sapiens GN=ENO1 PE=1 SV=2	HUMAN	1	1.20226	0.437895	20.5116	0.0586138	20.893	1.08643	0.585082	3.87258	0.280543	4.20727	0.887156	0.526849	19.5884	0.049204	17.378	1.20226	0.411057	5.01187	0.239883	6.0256	1.19124	0.432702	2.12814	0.559758	2.53513
445	2	2.01	8.061	1.634	1.089	sp|P40189|IL6RB_HUMAN	Interleukin-6 receptor subunit beta OS=Homo sapiens GN=IL6ST PE=1 SV=2	HUMAN	1	0.887156	0.82856	2.0893	0.42462	1.85353	0.92045	0.886628	2.0893	0.440555	1.92309	0.801678	0.68556	2.0893	0.383707	1.67494	0.928966	0.892301	2.0893	0.444631	1.94089	0.912011	0.868587	2.0893	0.436516	1.90546
446	2	2.01	21.39	9.453	3.483	sp|Q9NTU7|CBLN4_HUMAN	Cerebellin-4 OS=Homo sapiens GN=CBLN4 PE=1 SV=1	HUMAN	1	1.35519	0.569059	2.0893	0.648634	2.83139	1.07647	0.860282	2.0893	0.515229	2.26986	1.18032	0.731655	2.0893	0.564937	2.46604	1.34276	0.576456	2.0893	0.642688	2.83139	1.64437	0.418593	2.0893	0.787046	3.43558
448	2	2.01	10.61	2.947	2.161	tr|H3BS10|H3BS10_HUMAN	Beta-hexosaminidase OS=Homo sapiens GN=HEXA PE=1 SV=1	HUMAN	1	0.903649	0.852087	2.0893	0.432514	1.88799	0.855067	0.764903	2.0893	0.405509	1.78649	0.855067	0.765548	2.0893	0.409261	1.78649	0.937562	0.917658	2.10863	0.448745	1.97697	1.14815	0.771621	2.0893	0.549541	2.39883
449	2	2.01	23.44	12.5	7.031	sp|Q71UI9|H2AV_HUMAN	Histone H2A.V OS=Homo sapiens GN=H2AFV PE=1 SV=3	HUMAN	1	2.75423	0.200333	4.48745	0.613762	12.2462	2.12814	0.517297	3.63078	0.586138	8.09096	1.02802	0.890413	1.87068	0.549541	1.95884	1.6293	0.96651	4.44631	0.366438	7.24436	1.52757	0.431033	2.24905	0.679204	3.56451
450	2	2	9.142	1.843	0.6378	sp|O15014|ZN609_HUMAN	Zinc finger protein 609 OS=Homo sapiens GN=ZNF609 PE=1 SV=2	HUMAN	1	5.80764	0.181528	4.87528	1.19124	26.3027	6.79204	0.166417	4.87528	1.39316	30.479	4.2462	0.403635	5.54626	0.765597	19.4089	5.29663	0.247891	5.19996	1.01859	24.2103	4.9204	0.268873	4.61318	1.0666	29.6483
451	2	2	12.37	4.462	2.028	sp|Q16658|FSCN1_HUMAN	Fascin OS=Homo sapiens GN=FSCN1 PE=1 SV=3	HUMAN	1	0.758578	0.186863	1.31826	0.554626	1	0.903649	0.270688	1.40605	0.636796	1.27057	0.928966	0.360962	1.49968	0.619441	1.39316	0.685488	0.131656	1.21339	0.539511	0.831764	1.25893	0.85484	1.41906	0.887156	1.83654
452	2	2	17.51	5.367	4.237	sp|P08754|GNAI3_HUMAN	Guanine nucleotide-binding protein G(k) subunit alpha OS=Homo sapiens GN=GNAI3 PE=1 SV=3	HUMAN	1	1.22462	0.683657	2.0893	0.586138	2.55859	1.00925	0.963096	2.0893	0.483059	2.10863	1.1272	0.791634	2.0893	0.539511	2.35505	0.816582	0.706057	2.0893	0.390841	1.70608	0.92045	0.88532	2.0893	0.440555	1.92309
453	2	2	12.29	3.631	2.235	sp|Q7Z5U6|WDR53_HUMAN	WD repeat-containing protein 53 OS=Homo sapiens GN=WDR53 PE=2 SV=1	HUMAN	1
454	2	2	10.8	3.409	2.273	sp|P55103|INHBC_HUMAN	Inhibin beta C chain OS=Homo sapiens GN=INHBC PE=2 SV=1	HUMAN	1	1.28233	0.675967	1.19124	1.07647	1.51356	1.10662	0.845029	1.18032	0.937562	1.30617	1.40605	0.579723	1.19124	1.18032	1.65959	1.35519	0.592756	1.19124	1.13763	1.61436	1.04713	0.86935	1.23595	0.847227	1.2942
455	2	2	10.94	5.794	2.361	sp|P04066|FUCO_HUMAN	Tissue alpha-L-fucosidase OS=Homo sapiens GN=FUCA1 PE=1 SV=4	HUMAN	1	1.21339	0.697442	2.0893	0.580764	2.53513	1.11686	0.817576	2.10863	0.529663	2.33346	1.00925	0.975731	2.0893	0.483059	2.10863	1.1272	0.791827	2.0893	0.539511	2.35505	0.870964	0.791879	2.0893	0.416869	1.8197
456	2	2	8.598	3.551	2.056	tr|K7ELL7|K7ELL7_HUMAN	Glucosidase 2 subunit beta OS=Homo sapiens GN=PRKCSH PE=1 SV=1	HUMAN	1	1.1272	0.389394	2.24905	0.501187	2.53513	1.1272	0.384566	2.0893	0.539511	2.37684	1.04713	0.680739	2.0893	0.501187	2.18776	1.03753	0.790299	4.69894	0.2208	4.87528	1	0.92483	2.0893	0.47863	2.0893
457	2	2	7.839	2.103	1.338	sp|Q8TD30|ALAT2_HUMAN	Alanine aminotransferase 2 OS=Homo sapiens GN=GPT2 PE=1 SV=1	HUMAN	1	1.65959	0.411498	2.0893	0.794328	3.49945	1.05682	0.894956	2.0893	0.505825	2.22844	2.29087	0.277414	2.0893	1.09648	4.83059	2.48886	0.255818	2.0893	1.19124	5.24807	1.0666	0.879907	2.0893	0.510505	2.24905
458	2	2	6.344	1.169	1.169	sp|P30531|SC6A1_HUMAN	Sodium- and chloride-dependent GABA transporter 1 OS=Homo sapiens GN=SLC6A1 PE=1 SV=2	HUMAN	1	0.758578	0.720859	6.79204	0.111686	5.15229	0.711214	0.529826	2.0893	0.340408	1.48594	0.870964	0.905233	5.29663	0.164437	4.61318	0.824138	0.790595	3.43558	0.239883	2.83139	0.731139	0.555243	2.10863	0.349945	1.5417
459	2	2	28	18	8.5	tr|X6R8F3|X6R8F3_HUMAN	Neutrophil gelatinase-associated lipocalin OS=Homo sapiens GN=LCN2 PE=1 SV=1	HUMAN	1	0.765597	0.63224	2.0893	0.366438	1.59956	0.83946	0.747607	2.0893	0.401791	1.75388	0.642688	0.464926	2.0893	0.30479	1.34276	0.731139	0.579433	2.0893	0.349945	1.52757	0.855067	0.772107	2.0893	0.409261	1.78649
460	2	2	8.352	3.612	1.806	tr|X5DQS5|X5DQS5_HUMAN	Cell adhesion molecule 1 (Fragment) OS=Homo sapiens GN=CADM1 PE=1 SV=1	HUMAN	1	0.928966	0.984866	2.58226	0.359749	2.39883	1.07647	0.746705	2.0893	0.515229	2.24905	1.1272	0.742397	2.0893	0.539511	2.35505	1.03753	0.82834	2.0893	0.496592	2.1677	1.25893	0.481472	2.12814	0.591562	2.67917
461	2	2	11.75	7.311	4.178	sp|P36222|CH3L1_HUMAN	Chitinase-3-like protein 1 OS=Homo sapiens GN=CHI3L1 PE=1 SV=2	HUMAN	1	1.7378	0.386374	2.0893	0.831764	3.66438	1.97697	0.32695	2.0893	0.946237	4.16869	1.35519	0.571792	2.10863	0.642688	2.83139	1.18032	0.729027	2.0893	0.564937	2.48886	1.87068	0.350701	2.0893	0.895365	3.94457
462	2	2	5.135	3.784	1.622	sp|Q86VI4|LAP4B_HUMAN	Lysosomal-associated transmembrane protein 4B OS=Homo sapiens GN=LAPTM4B PE=1 SV=1	HUMAN	1	1.11686	0.829667	2.0893	0.534564	2.33346	0.679204	0.508264	2.10863	0.325087	1.43219	0.981748	0.994174	2.0893	0.469894	2.05116	0.704693	0.556776	2.0893	0.334195	1.47231	0.990832	0.996144	2.0893	0.474242	2.07014
463	2	2	7.179	5.641	2.564	sp|P01137|TGFB1_HUMAN	Transforming growth factor beta-1 OS=Homo sapiens GN=TGFB1 PE=1 SV=2	HUMAN	1	1.41906	0.527308	2.0893	0.679204	2.96483	1.34276	0.575894	2.0893	0.642688	2.83139	1.21339	0.699153	2.0893	0.580764	2.53513	1.27057	0.637364	2.0893	0.608135	2.65461	1.51356	0.477381	2.10863	0.717794	3.16228
464	2	2	26.09	13.91	13.91	tr|E7EPV7|E7EPV7_HUMAN	Alpha-synuclein OS=Homo sapiens GN=SNCA PE=1 SV=1	HUMAN	1	0.816582	0.709616	2.0893	0.390841	1.70608	1.13763	0.781916	2.0893	0.544503	2.37684	0.809096	0.690031	2.0893	0.383707	1.69044	0.870964	0.794713	2.0893	0.416869	1.8197	1.31826	0.59707	2.0893	0.630957	2.75423
465	2	2	19.38	10.08	10.08	tr|A0A087WZM5|A0A087WZM5_HUMAN	Peptidyl-prolyl cis-trans isomerase OS=Homo sapiens GN=FKBP1A PE=1 SV=1	HUMAN	1	0.870964	0.791681	2.0893	0.416869	1.8197	0.981748	0.979778	2.0893	0.469894	2.05116	0.751623	0.604053	2.0893	0.356451	1.57036	0.862979	0.787807	2.0893	0.413047	1.80302	1.00925	0.963211	2.0893	0.483059	2.10863
466	2	2	11.48	11.48	7.377	tr|A0A075B6I0|A0A075B6I0_HUMAN	Protein IGLV8-61 (Fragment) OS=Homo sapiens GN=IGLV8-61 PE=1 SV=5	HUMAN	2	0.862979	0.584072	1.64437	0.529663	1.41906	0.824138	0.544983	1.6293	0.501187	1.34276	1.11686	0.918735	1.49968	0.744732	1.69044	0.855067	0.744074	1.41906	0.608135	1.21339	0.724436	0.408371	1.47231	0.487529	1.0666
467	2	2	6.689	4.013	4.013	sp|Q9Y624|JAM1_HUMAN	Junctional adhesion molecule A OS=Homo sapiens GN=F11R PE=1 SV=1	HUMAN	1	0.787046	0.66633	2.10863	0.376704	1.65959	0.855067	0.771247	2.0893	0.409261	1.78649	0.824138	0.725315	2.10863	0.394457	1.7378	2.37684	0.268625	2.10863	1.1272	4.96592	1.28233	0.633866	2.10863	0.608135	2.67917
468	2	2	9.524	6.349	6.349	sp|P53674|CRBB1_HUMAN	Beta-crystallin B1 OS=Homo sapiens GN=CRYBB1 PE=1 SV=2	HUMAN	1	1.10662	0.818717	2.0893	0.529663	2.33346	1.41906	0.525971	2.0893	0.679204	2.96483	1.31826	0.603657	2.10863	0.625173	2.75423	1.52757	0.467826	2.0893	0.731139	3.19154	1.03753	0.921952	2.0893	0.496592	2.1677
469	2	2	10.2	7.653	7.653	sp|P53673|CRBA4_HUMAN	Beta-crystallin A4 OS=Homo sapiens GN=CRYBA4 PE=1 SV=3	HUMAN	1	0.879023	0.999004	4.2462	0.207014	3.7325	1.18032	0.531295	3.80189	0.310456	4.48745	1.00925	0.748574	3.94457	0.255859	3.98107	0.887156	0.959179	2.91072	0.30479	2.58226	1.11686	0.652136	2.31206	0.483059	2.58226
470	2	2	3.495	3.495	2.419	sp|P26992|CNTFR_HUMAN	Ciliary neurotrophic factor receptor subunit alpha OS=Homo sapiens GN=CNTFR PE=1 SV=2	HUMAN	1	1.36773	0.559507	2.0893	0.654636	2.85759	1.00925	0.977354	2.10863	0.47863	2.10863	1.07647	0.873573	2.10863	0.510505	2.24905	1.08643	0.859398	2.10863	0.515229	2.26986	0.946237	0.922068	2.0893	0.452898	1.97697
471	2	2	13.33	13.33	7.407	sp|P09382|LEG1_HUMAN	Galectin-1 OS=Homo sapiens GN=LGALS1 PE=1 SV=2	HUMAN	1	1.0666	0.885035	2.0893	0.510505	2.22844	1.02802	0.939007	2.0893	0.49204	2.14783	1	0.98334	2.0893	0.47863	2.0893	1.08643	0.849028	2.0893	0.519996	2.26986	1.43219	0.517398	2.0893	0.685488	3.01995
472	2	2	21.57	13.73	13.73	tr|F8WD84|F8WD84_HUMAN	Zinc finger protein 713 OS=Homo sapiens GN=ZNF713 PE=4 SV=2	HUMAN	1	0.630957	0.452109	2.0893	0.299226	1.31826	0.685488	0.521477	2.10863	0.328095	1.44544	0.672977	0.50079	2.0893	0.319154	1.40605	0.765597	0.630718	2.0893	0.366438	1.59956	0.903649	0.846746	2.0893	0.428549	1.88799
473	1.96	4.11	20.26	9.646	7.395	sp|Q86YW5|TRML1_HUMAN	Trem-like transcript 1 protein OS=Homo sapiens GN=TREML1 PE=1 SV=2	HUMAN	2	0.954993	0.963675	1.51356	0.636796	1.44544	1.24738	0.58561	1.23595	1.00925	1.55597	0.946237	0.793841	1.34276	0.711214	1.27057	0.937562	0.94422	1.39316	0.672977	1.30617	1.44544	0.470576	1.33045	1.08643	1.92309
474	1.96	4	6.753	2.383	0.6951	sp|Q8WZ75|ROBO4_HUMAN	Roundabout homolog 4 OS=Homo sapiens GN=ROBO4 PE=1 SV=1	HUMAN	2	2.63027	0.0397212	9.12011	0.288403	44.4631	3.04789	0.0381511	9.12011	0.334195	48.3059	2.85759	0.0386205	3.22107	0.887156	47.863	2.88403	0.0231059	23.1206	0.124738	44.4631	2.55859	0.0235583	20.3236	0.125893	41.6869
475	1.92	2.04	47.62	31.75	14.29	tr|M0R1V7|M0R1V7_HUMAN	Ubiquitin-60S ribosomal protein L40 (Fragment) OS=Homo sapiens GN=UBA52 PE=1 SV=1	HUMAN	1	0.83946	0.697418	1.36773	0.613762	1.14815	1.19124	0.730063	1.24738	0.954993	1.48594	0.946237	0.95736	1.24738	0.758578	1.18032	0.937562	0.895777	1.23595	0.751623	1.15878	1.03753	0.939308	1.35519	0.765597	1.40605
476	1.89	2	9.425	2.693	1.102	tr|D3DTX6|D3DTX6_HUMAN	Neurabin-2 OS=Homo sapiens GN=PPP1R9B PE=1 SV=1	HUMAN	1	0.824138	0.461885	2.0893	0.390841	1.72187	1.94089	0.211526	2.26986	0.855067	4.40555	0.954993	0.494507	19.0546	0.0515229	18.197	0.855067	0.510974	2.0893	0.409261	1.78649	0.946237	0.85937	2.0893	0.452898	1.97697
477	1.86	1.98	10.29	3.662	0.5231	sp|O43861|ATP9B_HUMAN	Probable phospholipid-transporting ATPase IIB OS=Homo sapiens GN=ATP9B PE=2 SV=4	HUMAN	1	1.35519	0.788014	1.95884	0.691831	3.22107	1.1695	0.941224	1.78649	0.654636	2.75423	1.02802	0.903603	1.90546	0.539511	1.95884	1.36773	0.741281	1.99526	0.685488	3.0761	0.60256	0.744493	2.12814	0.239883	1.28233
478	1.8	1.97	14.38	8.155	2.361	sp|P08709|FA7_HUMAN	Coagulation factor VII OS=Homo sapiens GN=F7 PE=1 SV=1	HUMAN	1	1.20226	0.56596	2.0893	0.57544	2.51189	0.937562	0.849039	2.0893	0.448745	1.95884	0.981748	0.98886	2.51189	0.390841	2.46604	1.11686	0.705547	3.19154	0.349945	3.56451	1.0666	0.815763	6.42688	0.165959	6.85488
479	1.68	1.83	36.76	15.44	15.44	tr|E9PHE4|E9PHE4_HUMAN	Alpha-crystallin A chain OS=Homo sapiens GN=CRYAA PE=1 SV=1	HUMAN	2	1.21339	0.37519	1.34276	0.903649	1.61436	1.13763	0.585544	1.24738	0.912011	1.41906	1.21339	0.576444	1.55597	0.77983	1.88799	1.31826	0.352456	1.24738	1.05682	1.6293	1.30617	0.332468	1.6293	0.801678	2.12814
480	1.68	1.77	9.762	4.762	1.905	sp|Q86UN3|R4RL2_HUMAN	Reticulon-4 receptor-like 2 OS=Homo sapiens GN=RTN4RL2 PE=1 SV=1	HUMAN	1	1.38038	0.555821	2.10863	0.654636	2.88403	0.954993	0.940937	2.0893	0.457088	1.99526	1.08643	0.852268	2.0893	0.519996	2.26986	1.40605	0.532748	2.0893	0.672977	2.96483	0.946237	0.930244	2.0893	0.452898	1.97697
481	1.67	1.82	9.646	5.788	5.788	sp|P07307|ASGR2_HUMAN	Asialoglycoprotein receptor 2 OS=Homo sapiens GN=ASGR2 PE=1 SV=2	HUMAN	2	0.937562	0.867162	1.38038	0.679204	1.2942	1.24738	0.683197	1.38038	0.903649	1.72187	0.879023	0.788495	1.38038	0.636796	1.21339	1.01859	0.951431	1.38038	0.737904	1.40605	1.05682	0.961614	1.72187	0.613762	1.8197
482	1.65	4	15.2	9.85	6.21	sp|Q9BTY2|FUCO2_HUMAN	Plasma alpha-L-fucosidase OS=Homo sapiens GN=FUCA2 PE=1 SV=2	HUMAN	4	1.25893	0.161245	1.40605	0.895365	1.78649	1.28233	0.142486	1.20226	1.0666	1.5417	1.07647	0.578724	1.38038	0.77983	1.48594	1.21339	0.216208	1.20226	1.00925	1.45881	1.19124	0.255963	1.2942	0.92045	1.5417
483	1.64	5.18	3.018	1.378	1.115	sp|Q96F81|DISP1_HUMAN	Protein dispatched homolog 1 OS=Homo sapiens GN=DISP1 PE=1 SV=3	HUMAN	3	1.03753	0.973233	1.33045	0.77983	1.38038	1.94089	0.376833	1.25893	1.5417	2.70396	0.981748	0.870792	1.52757	0.642688	1.49968	1.00925	0.974882	1.21339	0.831764	1.22462	1.45881	0.602007	1.38038	1.05682	2.14783
484	1.64	3.8	5.954	2.214	1.298	sp|Q9BYE9|CDHR2_HUMAN	Cadherin-related family member 2 OS=Homo sapiens GN=CDHR2 PE=1 SV=2	HUMAN	3	1.52757	0.465086	2.0893	0.731139	3.22107	1.83654	0.361046	2.10863	0.870964	3.83707	1.05682	0.896228	2.0893	0.505825	2.208	1.0666	0.883306	2.0893	0.510505	2.22844	2.18776	0.293462	2.10863	1.03753	4.57088
485	1.64	1.73	16.59	11.71	5.366	tr|I3L2P9|I3L2P9_HUMAN	GRB2-related adapter protein OS=Homo sapiens GN=GRAP PE=4 SV=1	HUMAN	1	0.870964	0.745233	2.77971	0.313329	2.42103	0.963829	0.983632	19.0546	0.0515229	18.3654	0.990832	0.992947	18.8799	0.0524807	18.7068	0.570164	0.260136	23.3346	0.0383707	13.3045	0.660693	0.361445	21.2814	0.0428549	14.0605
486	1.49	1.62	10.09	3.947	2.193	tr|H0Y4I5|H0Y4I5_HUMAN	Chondroadherin-like protein (Fragment) OS=Homo sapiens GN=CHADL PE=1 SV=1	HUMAN	2	1.28233	0.62618	2.0893	0.613762	2.70396	2.96483	0.21804	2.0893	1.41906	6.25173	3.25087	0.203123	2.10863	1.5417	6.79204	1.11686	0.815718	2.10863	0.529663	2.33346	1.18032	0.732448	2.0893	0.564937	2.46604
487	1.49	1.59	5.515	3.255	1.356	sp|P09619|PGFRB_HUMAN	Platelet-derived growth factor receptor beta OS=Homo sapiens GN=PDGFRB PE=1 SV=1	HUMAN	1	1.00925	0.965235	2.0893	0.483059	2.10863	1.13763	0.786417	2.0893	0.544503	2.37684	0.92045	0.874519	2.0893	0.436516	1.92309	0.954993	0.943353	2.0893	0.457088	1.99526	1.18032	0.736559	2.0893	0.564937	2.46604
488	1.49	1.59	10.11	5.169	3.146	sp|P68371|TBB4B_HUMAN	Tubulin beta-4B chain OS=Homo sapiens GN=TUBB4B PE=1 SV=1	HUMAN	1
489	1.47	1.56	19.38	6.167	6.167	sp|P80723|BASP1_HUMAN	Brain acid soluble protein 1 OS=Homo sapiens GN=BASP1 PE=1 SV=2	HUMAN	1	1.1695	0.732576	2.12814	0.549541	2.48886	1.38038	0.541027	2.0893	0.660693	2.88403	1.19124	0.710277	2.0893	0.570164	2.48886	1.13763	0.772455	2.0893	0.544503	2.37684	1.38038	0.538369	2.0893	0.660693	2.91072
490	1.46	1.54	21.59	6.828	4.185	tr|J3KQ45|J3KQ45_HUMAN	Trans-Golgi network integral membrane protein 2 OS=Homo sapiens GN=TGOLN2 PE=1 SV=1	HUMAN	2	1.19124	0.719917	2.0893	0.570164	2.48886	1.40605	0.532875	2.0893	0.672977	2.96483	1.33045	0.592734	2.10863	0.630957	2.77971	1.57036	0.45044	2.10863	0.744732	3.28095	1.43219	0.519787	2.0893	0.685488	2.99226
491	1.44	1.55	14.57	6.957	1.739	sp|Q9Y5C1|ANGL3_HUMAN	Angiopoietin-related protein 3 OS=Homo sapiens GN=ANGPTL3 PE=1 SV=1	HUMAN	1	1.39316	0.142933	2.22844	0.625173	3.53183	0.981748	0.952458	3.69828	0.263027	3.63078	1.14815	0.400902	3.13329	0.366438	3.80189	1.01859	0.712266	2.46604	0.413047	2.63027	0.420727	0.00172677	3.76704	0.0288403	1.58489
492	1.43	6.05	58.68	50.41	29.75	sp|P01771|HV310_HUMAN	Ig heavy chain V-III region HIL OS=Homo sapiens PE=1 SV=1	HUMAN	14	0.912011	0.424288	1.5417	0.591562	1.40605	0.794328	0.124131	1.99526	0.398107	1.58489	0.990832	0.261267	1.88799	0.524807	1.87068	0.879023	0.326074	1.25893	0.698232	1.10662	0.928966	0.704578	2.29087	0.405509	2.12814
493	1.39	1.85	15.03	3.415	1.639	sp|P07900|HS90A_HUMAN	Heat shock protein HSP 90-alpha OS=Homo sapiens GN=HSP90AA1 PE=1 SV=5	HUMAN	2	3.69828	0.826836	2.29087	1.61436	10.2802	3.19154	0.835258	2.37684	1.34276	9.72747	4.48745	0.869149	2.35505	1.90546	11.4815	5.01187	0.565945	2.39883	2.0893	14.5881	1.33045	0.554599	1.8197	0.731139	2.67917
494	1.34	1.44	24.39	13.17	3.902	sp|P43320|CRBB2_HUMAN	Beta-crystallin B2 OS=Homo sapiens GN=CRYBB2 PE=1 SV=2	HUMAN	1	0.879023	0.809289	2.0893	0.420727	1.83654	1.03753	0.931535	2.0893	0.496592	2.1677	0.679204	0.507871	2.0893	0.322107	1.41906	0.879023	0.808838	2.0893	0.420727	1.83654	0.642688	0.468132	2.0893	0.30761	1.34276
495	1.34	1.41	6.72	4.57	2.151	sp|P14151|LYAM1_HUMAN	L-selectin OS=Homo sapiens GN=SELL PE=1 SV=2	HUMAN	1	1.09648	0.81939	1.41906	0.772681	1.55597	1.05682	0.887486	1.38038	0.765597	1.45881	1.33045	0.54916	1.38038	0.963829	1.83654	1.2942	0.586889	1.38038	0.937562	1.78649	1.02802	0.996211	1.51356	0.679204	1.55597
496	1.3	1.41	9.135	2.907	0.4152	sp|P23470|PTPRG_HUMAN	Receptor-type tyrosine-protein phosphatase gamma OS=Homo sapiens GN=PTPRG PE=1 SV=4	HUMAN	1	1.55597	0.268117	1.43219	1.08643	2.48886	1.85353	0.166692	1.40605	1.31826	2.96483	1.47231	0.343611	1.28233	1.14815	2.01372	1.77011	0.222072	1.30617	1.35519	2.51189	1.18032	0.516541	1.92309	0.613762	2.39883

## Sheet: Raw data
N	Unused	Total	%Cov	%Cov(50)	%Cov(95)	Accession	Name	Species	Peptides(95%)	113:116	PVal 113:116	EF 113:116	LowerCI 113:116	UpperCI 113:116	114:116	PVal 114:116	EF 114:116	LowerCI 114:116	UpperCI 114:116	115:116	PVal 115:116	EF 115:116	LowerCI 115:116	UpperCI 115:116	117:116	PVal 117:116	EF 117:116	LowerCI 117:116	UpperCI 117:116	119:116	PVal 119:116	EF 119:116	LowerCI 119:116	UpperCI 119:116						Gene Ontology	Gene Names	Pathway	Interactions	Protein Families	Subcellular Location	Function	Disease	Tissue Specificity	Keywords
1	539.83	539.83	75.19	70.3	63.31	sp|P04114|APOB_HUMAN	Apolipoprotein B-100 OS=Homo sapiens GN=APOB PE=1 SV=2	HUMAN	612	2.0893	0.0362419	1.59956	1.30617	4.69894	2.22844	0.0228161	1.6293	1.36773	4.65586	0.554626	0.0246224	1.59956	0.285759	0.887156	1.34276	0.903005	1.36773	0.981748	2.48886	1.21339	0.621163	1.28233	0.946237	1.64437
2	328.09	325.7	92.18	89.54	85.39	sp|P01024|CO3_HUMAN	Complement C3 OS=Homo sapiens GN=C3 PE=1 SV=2	HUMAN	648	1	0.685694	1	1	1	1.00925	0.0226413	1	1.00925	1.00925	1.01859	0.0143016	1	1.01859	1.01859	1.01859	1.95212e-09	1	1.01859	1.01859	1	0.104486	1	1	1
3	293.23	291.26	88.81	86.02	81.68	sp|P01023|A2MG_HUMAN	Alpha-2-macroglobulin OS=Homo sapiens GN=A2M PE=1 SV=3	HUMAN	826	0.928966	0	1.00925	0.92045	0.937562	0.981748	0.00256564	1.00925	0.972747	0.990832	0.972747	6.39596e-09	1.00925	0.963829	0.981748	0.963829	1.92896e-09	1.00925	0.954993	0.972747	0.963829	0.000121986	1.00925	0.954993	0.972747
4	198.13	197.83	77.47	71.04	65.65	sp|P0C0L4|CO4A_HUMAN	Complement C4-A OS=Homo sapiens GN=C4A PE=1 SV=2	HUMAN	265	3.28095	0.13511	2.42103	1.35519	11.3763	5.24807	0.0242893	2.75423	1.90546	15.5597	2.35505	0.182009	1.77011	1.33045	3.90841	4.2462	0.0527376	2.65461	1.59956	16.4437	2.31206	0.999707	2.10863	1.09648	6.91831
5	182.86	181.48	90.69	88.97	84.1	sp|P02787|TRFE_HUMAN	Serotransferrin OS=Homo sapiens GN=TF PE=1 SV=3	HUMAN	558	1.04713	3.25197e-09	1.00925	1.03753	1.05682	1.02802	3.81232e-05	1.00925	1.01859	1.03753	1.08643	7.50511e-14	1.00925	1.07647	1.09648	1.11686	0	1.00925	1.10662	1.1272	1.01859	2.9965e-05	1.00925	1.00925	1.02802
6	177.16	176.95	69.7	65.84	60.9	sp|P02751|FINC_HUMAN	Fibronectin OS=Homo sapiens GN=FN1 PE=1 SV=4	HUMAN	245	7.31139	1.79856e-14	3.04789	2.39883	16.7494	4.69894	4.20502e-07	2.75423	1.70608	9.46237	6.36796	2.22045e-15	2.83139	2.24905	12.942	9.72747	0	3.25087	2.99226	23.3346	1.2942	0.334516	1.19124	1.08643	1.45881
7	149.3	148.63	84.79	79.34	73.15	sp|P00450|CERU_HUMAN	Ceruloplasmin OS=Homo sapiens GN=CP PE=1 SV=1	HUMAN	294	0.903649	0.361671	1.33045	0.654636	1.20226	1.1272	0.800127	1.30617	0.862979	1.61436	1.04713	0.654005	1.36773	0.765597	1.48594	1.00925	0.49951	1.22462	0.824138	1.28233	1.02802	0.702956	1.35519	0.758578	1.44544
8	145.42	144.6	90.8	87.85	81.12	sp|P02768|ALBU_HUMAN	Serum albumin OS=Homo sapiens GN=ALB PE=1 SV=2	HUMAN	273	1.07647	3.10862e-15	1.00925	1.0666	1.08643	1.02802	1.57706e-08	1.00925	1.01859	1.03753	1.05682	6.80211e-12	1.00925	1.04713	1.0666	1.09648	0	1.00925	1.08643	1.10662	1.02802	8.81251e-12	1.00925	1.01859	1.03753
9	126.99	126.76	61.69	59.32	53.4	tr|B4E1Z4|B4E1Z4_HUMAN	Uncharacterized protein OS=Homo sapiens PE=1 SV=1	HUMAN	130	3.31131	0.00277124	2.05116	1.61436	4.87528	2.12814	0.363459	1.70608	1.24738	2.58226	3.37287	0.000143985	1.92309	1.75388	4.61318	2.96483	0.0085342	1.99526	1.48594	4.40555	0.794328	0.530776	1.21339	0.698232	0.963829
10	118.2	116.75	65.48	58.98	54.83	sp|P08603|CFAH_HUMAN	Complement factor H OS=Homo sapiens GN=CFH PE=1 SV=4	HUMAN	119	3.22107	0.000126392	1.57036	2.05116	4.16869	0.47863	0.0633428	1.30617	0.409261	0.625173	1.57036	0.41673	1.25893	1.24738	1.85353	1.30617	0.570955	1.21339	1.07647	1.5417	0.544503	0.514433	1.20226	0.49204	0.654636
11	116.98	120.38	93.06	92.11	85.65	sp|P01009|A1AT_HUMAN	Alpha-1-antitrypsin OS=Homo sapiens GN=SERPINA1 PE=1 SV=3	HUMAN	311	0.343558	0.138614	1.65959	0.231206	0.570164	0.887156	0.675597	1.07647	0.801678	0.954993	0.343558	0.111592	1.69044	0.246604	0.580764	0.937562	0.331756	1.05682	0.879023	0.990832	0.246604	0.210658	2.1677	0.144544	0.534564
12	110.3	110.27	92.86	90.15	85.96	sp|P00738|HPT_HUMAN	Haptoglobin OS=Homo sapiens GN=HP PE=1 SV=1	HUMAN	382	0.158489	0.000123354	2.03236	0.0954993	0.322107	2.42103	0.000706157	1.20226	2.01372	2.91072	0.222844	0.0013418	1.7378	0.164437	0.387258	0.0691831	9.5934e-05	2.51189	0.042462	0.17378	1.23595	0.352279	1.0666	1.15878	1.38038
13	98.48	98.14	45.7	41.11	37.23	sp|P01031|CO5_HUMAN	Complement C5 OS=Homo sapiens GN=C5 PE=1 SV=4	HUMAN	63	2.01372	3.91865e-08	1.33045	1.51356	6.98232	1.94089	1.79406e-07	1.31826	1.47231	6.91831	1.7378	6.20204e-06	1.27057	1.36773	5.10505	2.12814	4.81705e-09	1.34276	1.58489	7.44732	1.28233	0.0250272	1.15878	1.10662	2.208
14	98.03	98.24	75.72	69.2	60.11	tr|B7ZKJ8|B7ZKJ8_HUMAN	ITIH4 protein OS=Homo sapiens GN=ITIH4 PE=1 SV=1	HUMAN	138	1.88799	0.978754	1.52757	1.23595	2.39883	3.53183	0.0186896	1.95884	1.80302	5.24807	3.13329	0.114849	1.85353	1.69044	4.09261	2.85759	0.151655	1.75388	1.6293	3.7325	1.51356	0.367532	1.27057	1.19124	1.83654
15	97.33	96.78	29.01	22.4	19.84	sp|P04275|VWF_HUMAN	von Willebrand factor OS=Homo sapiens GN=VWF PE=1 SV=4	HUMAN	58	1.5417	0.0456639	1.40605	1.09648	1.92309	4.2462	1.83679e-10	1.95884	2.1677	7.87046	0.685488	0.153903	1.35519	0.461318	0.928966	2.31206	6.90029e-05	1.72187	1.34276	3.76704	1.24738	0.060532	1.19124	1.04713	1.44544
16	88.89	89.21	79.38	73.83	66.54	sp|P00747|PLMN_HUMAN	Plasminogen OS=Homo sapiens GN=PLG PE=1 SV=2	HUMAN	118	6.42688	2.06439e-09	3.10456	2.07014	14.3219	2.83139	0.0119844	2.1677	1.30617	4.05509	5.15229	8.17454e-06	2.88403	1.78649	10.2802	6.72977	1.3243e-11	3.25087	2.07014	15.5597	3.56451	1.08479e-06	2.39883	1.48594	4.87528
17	85.49	84.71	96.14	89.91	86.48	tr|A0A087WV47|A0A087WV47_HUMAN	Ig gamma-1 chain C region OS=Homo sapiens GN=IGHG1 PE=1 SV=1	HUMAN	348	0.487529	0.0770326	1.28233	0.343558	0.625173	0.366438	0.052711	1.27057	0.224905	0.465586	0.580764	0.120029	1.24738	0.432514	0.724436	0.559758	0.116628	1.19124	0.432514	0.666807	0.432514	0.0665533	1.22462	0.296483	0.529663
18	78.34	78.16	59.2	53.49	49.05	sp|P19823|ITIH2_HUMAN	Inter-alpha-trypsin inhibitor heavy chain H2 OS=Homo sapiens GN=ITIH2 PE=1 SV=2	HUMAN	122	3.53183	0.000156289	2.208	1.59956	7.87046	2.75423	0.00265083	2.03236	1.35519	5.10505	3.7325	2.46912e-06	2.1677	1.72187	8.95365	5.97035	7.78811e-10	2.58226	2.31206	15.417	1.95884	0.000670948	1.5417	1.27057	2.51189
18	0	77.14	57.54	51.76	47.27	tr|Q5T985|Q5T985_HUMAN	Inter-alpha-trypsin inhibitor heavy chain H2 OS=Homo sapiens GN=ITIH2 PE=1 SV=1	HUMAN	119
19	75.15	74.56	67.52	62.02	54.86	sp|P06396|GELS_HUMAN	Gelsolin OS=Homo sapiens GN=GSN PE=1 SV=1	HUMAN	59	2.51189	1.92204e-11	1.34276	1.87068	6.30957	1	0.874885	1.11686	0.895365	1.11686	2.10863	3.48556e-08	1.2942	1.6293	5.10505	2.01372	1.14077e-06	1.27057	1.58489	4.87528	1.21339	0.142346	1.13763	1.0666	1.7378
20	72.44	72.71	89.24	86.5	82.91	sp|P02774|VTDB_HUMAN	Vitamin D-binding protein OS=Homo sapiens GN=GC PE=1 SV=1	HUMAN	102	1.2942	0.948758	1.77011	0.731139	2.29087	0.711214	0.298784	1.39316	0.505825	0.990832	0.946237	0.394842	1.8197	0.519996	1.72187	1.23595	0.820827	1.39316	0.887156	1.7378	0.49204	0.163699	1.20226	0.409261	0.591562
21	69.64	69.18	92.13	90.64	85.02	sp|P02647|APOA1_HUMAN	Apolipoprotein A-I OS=Homo sapiens GN=APOA1 PE=1 SV=1	HUMAN	203	1.09648	5.22293e-09	1.00925	1.08643	1.10662	1	0.0457277	1.00925	0.990832	1.00925	1.09648	2.83078e-10	1.00925	1.08643	1.10662	1.15878	1.63158e-12	1.00925	1.14815	1.1695	1.01859	0.000105434	1.00925	1.00925	1.02802
22	67.85	67.55	67.86	63.82	53.88	sp|P01042|KNG1_HUMAN	Kininogen-1 OS=Homo sapiens GN=KNG1 PE=1 SV=2	HUMAN	117	4.16869	0.000157377	2.208	1.88799	8.79023	1.94089	0.143453	1.52757	1.27057	3.10456	3.76704	0.000290413	1.99526	1.88799	7.7983	5.70164	2.96122e-07	2.48886	2.29087	12.8233	1.01859	0.0683557	1.25893	0.809096	1.25893
23	67.42	68.45	76.05	71.38	69.13	sp|P00734|THRB_HUMAN	Prothrombin OS=Homo sapiens GN=F2 PE=1 SV=2	HUMAN	99	2.77971	0.00013739	1.75388	1.58489	6.98232	2.07014	0.0314113	1.58489	1.30617	4.52898	2.22844	0.00947513	1.61436	1.38038	4.44631	3.31131	1.32343e-05	1.85353	1.78649	9.46237	1.44544	0.29418	1.28233	1.1272	2.05116
24	66.35	66.35	60.38	53.14	50.06	sp|P10643|CO7_HUMAN	Complement component C7 OS=Homo sapiens GN=C7 PE=1 SV=2	HUMAN	53	0.895365	0.37118	1.10662	0.787046	0.990832	1.31826	0.0245857	1.1272	1.1695	1.55597	0.436516	0.000681027	1.51356	0.188799	0.660693	0.92045	0.795217	1.10662	0.809096	1.01859	0.751623	0.112943	1.19124	0.519996	0.895365
25	66.11	66.19	86.62	85.1	82.58	sp|P06727|APOA4_HUMAN	Apolipoprotein A-IV OS=Homo sapiens GN=APOA4 PE=1 SV=3	HUMAN	74	14.8594	6.2602e-08	4.36516	3.40408	25.8226	13.0617	7.09234e-08	4.09261	3.19154	23.5505	16.1436	2.62729e-10	4.09261	3.94457	26.7917	24.6604	2.88658e-15	4.32514	5.70164	40.1791	16.7494	2.36661e-09	4.61318	3.63078	30.761
26	65.65	65.52	73.29	68.95	57.93	tr|A0A087WYJ9|A0A087WYJ9_HUMAN	Ig mu chain C region OS=Homo sapiens GN=IGHM PE=1 SV=1	HUMAN	131	0.133045	1.9088e-10	2.01372	0.077983	0.267917	0.190546	9.72454e-09	1.57036	0.130617	0.299226	0.169044	1.15668e-08	1.75388	0.111686	0.296483	0.255859	3.33324e-08	1.51356	0.183654	0.387258	0.111686	2.62978e-08	1.97697	0.0787046	0.2208
27	64.59	64.7	90.26	85.5	76.19	sp|P02790|HEMO_HUMAN	Hemopexin OS=Homo sapiens GN=HPX PE=1 SV=2	HUMAN	219	1.01859	0.237427	1.00925	1.00925	1.02802	1.04713	0.00634488	1.00925	1.03753	1.05682	1.01859	0.0954262	1.00925	1.00925	1.02802	1.01859	0.0581189	1.00925	1.00925	1.02802	1	0.326148	1.00925	0.990832	1.00925
28	64.13	65.13	83.69	78.96	70.45	sp|P01011|AACT_HUMAN	Alpha-1-antichymotrypsin OS=Homo sapiens GN=SERPINA3 PE=1 SV=2	HUMAN	121	0.444631	0.134373	1.40605	0.301995	0.625173	4.05509	1.41958e-07	1.52757	2.65461	6.13762	0.244343	0.0166702	1.72187	0.167494	0.420727	0.946237	0.674877	1.09648	0.831764	1.03753	0.751623	0.594207	1.15878	0.672977	0.870964
29	62.9	65.51	56.75	50.16	45.12	sp|P19827|ITIH1_HUMAN	Inter-alpha-trypsin inhibitor heavy chain H1 OS=Homo sapiens GN=ITIH1 PE=1 SV=3	HUMAN	107	3.87258	0.019299	2.0893	1.85353	6.60693	2.14783	0.175938	1.67494	1.28233	2.93765	4.32514	0.000899052	2.12814	2.03236	7.72681	6.79204	2.80257e-06	2.51189	2.70396	13.9316	1.77011	0.134832	1.40605	1.25893	2.24905
30	62.48	62.52	37.95	35.3	32.39	sp|P07996|TSP1_HUMAN	Thrombospondin-1 OS=Homo sapiens GN=THBS1 PE=1 SV=2	HUMAN	46	0.794328	0.0629821	1.1272	0.679204	0.895365	0.510505	0.00303434	1.45881	0.366438	0.744732	0.831764	0.183624	1.14815	0.711214	0.954993	0.529663	0.00018684	1.36773	0.383707	0.724436	0.660693	0.0191614	1.28233	0.515229	0.847227
31	57.4	58.2	69.78	59.27	53.09	sp|P43652|AFAM_HUMAN	Afamin OS=Homo sapiens GN=AFM PE=1 SV=1	HUMAN	50	10	1.26544e-07	3.66438	2.72898	22.08	6.66807	9.20004e-05	3.66438	1.8197	16.293	7.04693	4.52834e-05	3.31131	2.12814	14.0605	11.8032	9.87428e-11	3.87258	3.04789	27.7971	4.7863	0.000281075	2.70396	1.77011	8.09096
32	55.57	55.48	68.75	58.62	55.39	sp|P01008|ANT3_HUMAN	Antithrombin-III OS=Homo sapiens GN=SERPINC1 PE=1 SV=1	HUMAN	65	7.51623	0.000170888	2.99226	2.51189	11.695	5.97035	0.0121942	2.83139	2.10863	9.2045	6.98232	1.67091e-05	2.53513	2.75423	11.4815	13.8038	1.46532e-08	3.28095	4.20727	26.7917	1.95884	0.4026	1.34276	1.45881	2.31206
33	53.54	53.95	25.8	19.07	15.07	tr|A0A0A0MRJ7|A0A0A0MRJ7_HUMAN	Coagulation factor V OS=Homo sapiens GN=F5 PE=1 SV=1	HUMAN	33	1.69044	4.17325e-05	1.31826	1.28233	3.22107	1.35519	0.0705482	1.23595	1.09648	2.1677	1.5417	0.00226076	1.27057	1.21339	2.93765	1.77011	1.63537e-05	1.30617	1.35519	3.94457	1.15878	0.283745	1.20226	0.963829	1.51356
33	0	53.95	25.85	19.11	15.11	sp|P12259|FA5_HUMAN	Coagulation factor V OS=Homo sapiens GN=F5 PE=1 SV=4	HUMAN	33
34	52.19	52.12	70.85	63.15	58.29	sp|P04003|C4BPA_HUMAN	C4b-binding protein alpha chain OS=Homo sapiens GN=C4BPA PE=1 SV=2	HUMAN	57	1.51356	0.101919	1.43219	1.05682	1.97697	2.44343	0.00136835	1.83654	1.33045	4.2462	2.46604	0.000816184	1.75388	1.40605	4.16869	2.51189	0.00584397	1.83654	1.36773	4.44631	0.831764	0.947983	1.19124	0.731139	0.990832
35	51.2	53.3	90.99	85.41	81.55	tr|A0A087WZW8|A0A087WZW8_HUMAN	Protein IGKV3-11 OS=Homo sapiens GN=IGKV3-11 PE=4 SV=1	HUMAN	290	0.440555	0.23109	1.43219	0.123595	0.630957	0.519996	0.325415	1.48594	0.172187	0.772681	0.390841	0.306838	1.6293	0.0717794	0.636796	0.387258	0.256757	1.59956	0.0672977	0.619441	0.642688	0.256984	1.58489	0.260615	1.01859
36	50.87	50.73	40.9	35.44	29.12	sp|P13671|CO6_HUMAN	Complement component C6 OS=Homo sapiens GN=C6 PE=1 SV=3	HUMAN	39	2.22844	0.000130847	1.70608	1.30617	3.76704	2.07014	0.00141266	1.65959	1.24738	3.49945	1.95884	0.0030243	1.59956	1.22462	3.16228	2.12814	0.000914165	1.69044	1.25893	3.63078	0.887156	0.230195	1.24738	0.654636	1.10662
37	50.02	50.03	25.82	19.59	16.93	sp|O75882|ATRN_HUMAN	Attractin OS=Homo sapiens GN=ATRN PE=1 SV=2	HUMAN	38	1.88799	0.00134616	1.36773	1.38038	8.95365	1.6293	0.0341077	1.30617	1.24738	5.7544	2.31206	4.07088e-05	1.44544	1.59956	14.3219	2.67917	1.92584e-06	1.49968	1.78649	16.1436	1.27057	0.157361	1.19124	1.0666	1.59956
38	49.58	49.94	70.38	63.92	54.79	sp|P10909|CLUS_HUMAN	Clusterin OS=Homo sapiens GN=CLU PE=1 SV=1	HUMAN	89	10.8643	0.00361132	3.43558	3.16228	19.4089	13.5519	0.000239857	3.59749	3.76704	24.8886	8.55067	0.0154939	3.16228	2.70396	14.4544	13.6773	0.000161668	3.53183	3.87258	24.6604	5.97035	0.0460261	2.39883	2.48886	7.51623
39	48.84	48.9	56.4	52.03	51.02	sp|P09871|C1S_HUMAN	Complement C1s subcomponent OS=Homo sapiens GN=C1S PE=1 SV=1	HUMAN	44	1.55597	0.064365	1.27057	1.22462	2.33346	1.65959	0.0559251	1.2942	1.28233	2.60615	1.72187	0.019469	1.2942	1.33045	2.70396	1.99526	0.00324104	1.35519	1.47231	3.37287	1.07647	0.547022	1.15878	0.928966	1.24738
40	47.91	47.87	69.96	63.84	47.01	tr|B4DPQ0|B4DPQ0_HUMAN	Complement C1r subcomponent OS=Homo sapiens GN=C1R PE=1 SV=1	HUMAN	50	1.41906	0.0577882	1.22462	1.15878	2.80543	1.5417	0.00648572	1.24738	1.23595	3.7325	1.49968	0.007378	1.23595	1.21339	3.13329	1.69044	0.00273088	1.28233	1.31826	3.83707	1.21339	0.0256655	1.15878	1.04713	1.49968
40	0	47.87	68.37	62.13	47.94	sp|P00736|C1R_HUMAN	Complement C1r subcomponent OS=Homo sapiens GN=C1R PE=1 SV=2	HUMAN	50
41	47.87	48.16	85.8	79.18	70.66	sp|P02649|APOE_HUMAN	Apolipoprotein E OS=Homo sapiens GN=APOE PE=1 SV=1	HUMAN	39	3.01995	5.13332e-05	1.55597	1.94089	9.46237	1.18032	0.693532	1.21339	0.972747	1.52757	1.48594	0.847367	1.30617	1.13763	3.25087	1.30617	0.391043	1.25893	1.03753	2.51189	1.14815	0.428616	1.18032	0.972747	1.43219
42	47.38	49.5	84.99	76.77	70.25	sp|P01876|IGHA1_HUMAN	Ig alpha-1 chain C region OS=Homo sapiens GN=IGHA1 PE=1 SV=2	HUMAN	215	0.122462	0.00159293	2.24905	0.0597035	0.275423	0.325087	0.00997327	1.45881	0.203236	0.474242	0.363078	0.00605071	1.40605	0.253513	0.510505	0.501187	0.0203648	1.22462	0.394457	0.613762	0.131826	0.00479996	2.05116	0.0937562	0.270396
43	45.84	89.69	51.89	41.36	36.57	sp|P20742|PZP_HUMAN	Pregnancy zone protein OS=Homo sapiens GN=PZP PE=1 SV=4	HUMAN	165	0.0519996	8.88178e-16	2.99226	0.0210863	0.155597	0.134276	2.22045e-16	1.8197	0.0465586	0.244343	1.75388	2.6158e-07	1.1695	1.49968	2.07014	0.0586138	7.19607e-11	2.39883	0.017378	0.140605	0.121339	1.31549e-10	1.99526	0.0401791	0.242103
44	45.6	45.74	62.85	55.8	47.65	sp|P03952|KLKB1_HUMAN	Plasma kallikrein OS=Homo sapiens GN=KLKB1 PE=1 SV=1	HUMAN	34	2.93765	4.08973e-07	1.5417	1.90546	14.9968	1.31826	0.0906617	1.20226	1.09648	3.01995	2.99226	6.74287e-08	1.5417	1.94089	15.2757	2.58226	3.54408e-06	1.48594	1.7378	13.9316	1.07647	0.276128	1.1695	0.92045	1.31826
44	0	45.57	57.73	51.31	44.31	tr|H0YAC1|H0YAC1_HUMAN	Plasma kallikrein (Fragment) OS=Homo sapiens GN=KLKB1 PE=1 SV=1	HUMAN	34
45	44.84	44.64	50	46.15	41.86	sp|P07225|PROS_HUMAN	Vitamin K-dependent protein S OS=Homo sapiens GN=PROS1 PE=1 SV=1	HUMAN	42	2.48886	0.0200101	1.88799	1.31826	5.19996	2.12814	0.092543	1.75388	1.21339	3.87258	1.61436	0.128426	1.51356	1.0666	2.29087	2.91072	9.30986e-05	2.01372	1.44544	6.85488	1.25893	0.445697	1.24738	1.00925	1.55597
46	44.68	46.94	65.86	61.82	57.98	sp|P04217|A1BG_HUMAN	Alpha-1B-glycoprotein OS=Homo sapiens GN=A1BG PE=1 SV=4	HUMAN	78	2.63027	0.27284	1.92309	1.36773	3.83707	2.26986	0.478655	1.75388	1.2942	2.91072	3.49945	0.0749831	2.0893	1.67494	5.97035	4.09261	0.00511912	2.35505	1.7378	7.17794	1.65959	0.0780359	1.34276	1.23595	1.90546
47	43.04	43.02	49.19	41.32	37.57	sp|P02748|CO9_HUMAN	Complement component C9 OS=Homo sapiens GN=C9 PE=1 SV=2	HUMAN	38	0.461318	0.00204534	1.57036	0.328095	0.724436	1.35519	0.172764	1.18032	1.14815	1.58489	0.597035	0.00788821	1.30617	0.448745	0.77983	0.597035	0.0167291	1.30617	0.469894	0.77983	0.698232	0.181336	1.25893	0.559758	0.879023
48	42.78	42.37	49.77	38.34	29.68	sp|P02671|FIBA_HUMAN	Fibrinogen alpha chain OS=Homo sapiens GN=FGA PE=1 SV=2	HUMAN	35	0.235505	0.00124922	2.14783	0.0862979	0.505825	2.1677	3.14207e-08	1.33045	1.6293	3.34195	0.177011	2.01587e-05	2.72898	0.0515229	0.483059	0.346737	6.34847e-06	1.83654	0.141906	0.636796	1.64437	0.00169722	1.25893	1.30617	2.35505
49	42.6	42.61	74.5	70.13	63.76	sp|P25311|ZA2G_HUMAN	Zinc-alpha-2-glycoprotein OS=Homo sapiens GN=AZGP1 PE=1 SV=2	HUMAN	48	3.76704	0.0315146	2.46604	1.52757	8.95365	5.64937	4.86475e-05	2.85759	1.97697	14.8594	2.01372	0.648324	1.80302	1.11686	3.87258	4.7863	0.00107531	2.70396	1.77011	13.4276	2.99226	0.016892	2.18776	1.36773	6.72977
50	42.49	42.54	59.72	53.71	51.3	sp|P05546|HEP2_HUMAN	Heparin cofactor 2 OS=Homo sapiens GN=SERPIND1 PE=1 SV=3	HUMAN	67	5.24807	0.00022216	2.22844	2.35505	7.51623	2.96483	0.0212645	1.90546	1.55597	4.01791	3.80189	6.24557e-05	1.8197	2.0893	4.9204	6.25173	2.80281e-05	2.44343	2.55859	11.272	2.26986	0.0294102	1.52757	1.48594	2.88403
51	42.19	42.23	67.2	64	58.8	sp|P05155|IC1_HUMAN	Plasma protease C1 inhibitor OS=Homo sapiens GN=SERPING1 PE=1 SV=2	HUMAN	68	2.88403	0.325969	1.75388	1.64437	3.90841	5.15229	0.000328321	2.03236	2.53513	7.65597	1.36773	0.642172	1.25893	1.08643	1.58489	3.56451	0.0137898	1.92309	1.85353	5.15229	1.15878	0.822058	1.1272	1.02802	1.30617
51	0	40	62.25	58.2	53.41	tr|E9PGN7|E9PGN7_HUMAN	Plasma protease C1 inhibitor OS=Homo sapiens GN=SERPING1 PE=1 SV=1	HUMAN	62
52	41.35	42.3	54.83	45.62	35.96	sp|Q06033|ITIH3_HUMAN	Inter-alpha-trypsin inhibitor heavy chain H3 OS=Homo sapiens GN=ITIH3 PE=1 SV=2	HUMAN	43	0.149968	4.24416e-06	3.10456	0.0515229	0.465586	0.92045	0.82541	1.15878	0.801678	1.0666	0.685488	0.0168582	1.21339	0.474242	0.831764	0.390841	3.4792e-05	1.6293	0.185353	0.636796	0.666807	0.177363	1.27057	0.483059	0.847227
53	41.12	40.98	68.94	66.76	62.67	sp|P02765|FETUA_HUMAN	Alpha-2-HS-glycoprotein OS=Homo sapiens GN=AHSG PE=1 SV=1	HUMAN	78	5.39511	0.0270269	1.70608	3.16228	9.0365	0.679204	0.220669	1.5417	0.519996	1.04713	6.08135	0.00398106	1.64437	3.69828	10.7647	9.63829	0.000176536	1.90546	5.05825	17.378	0.809096	0.771857	1.18032	0.737904	0.954993
54	37.79	37.97	53.3	44.5	38.92	tr|E7ETH0|E7ETH0_HUMAN	Complement factor I OS=Homo sapiens GN=CFI PE=1 SV=1	HUMAN	29	1.1695	0.410282	1.14815	1.01859	1.57036	1.09648	0.586444	1.13763	0.963829	1.44544	1.36773	0.0563385	1.20226	1.13763	1.88799	1.43219	0.0368721	1.19124	1.20226	2.22844	0.870964	0.751437	1.14815	0.666807	1
54	0	37.97	50.17	45.66	39.93	tr|G3XAM2|G3XAM2_HUMAN	Complement factor I OS=Homo sapiens GN=CFI PE=1 SV=1	HUMAN	29
54	0	37.97	49.57	45.11	39.45	sp|P05156|CFAI_HUMAN	Complement factor I OS=Homo sapiens GN=CFI PE=1 SV=2	HUMAN	29
55	36.96	36.98	49.22	41.61	38.66	sp|P04264|K2C1_HUMAN	Keratin, type II cytoskeletal 1 OS=Homo sapiens GN=KRT1 PE=1 SV=6	HUMAN	25	0.390841	4.93708e-07	1.2942	0.255859	0.505825	0.270396	1.06232e-08	1.45881	0.119124	0.394457	0.474242	7.21497e-06	1.19124	0.359749	0.564937	0.356451	1.96636e-07	1.31826	0.205116	0.469894	0.586138	0.000612986	1.25893	0.428549	0.737904
56	36.74	36.74	13.12	8.907	6.975	tr|E7EPZ9|E7EPZ9_HUMAN	Tenascin-X OS=Homo sapiens GN=TNXB PE=1 SV=1	HUMAN	19	1.6293	0.0434249	1.34276	1.21339	6.98232	1.10662	0.439684	1.28233	0.862979	1.5417	1.5417	0.107184	1.36773	1.1272	4.96592	1.77011	0.0187019	1.39316	1.27057	6.0256	1.75388	0.0283457	1.38038	1.27057	7.37904
56	0	36.74	13.13	8.911	6.978	sp|P22105|TENX_HUMAN	Tenascin-X OS=Homo sapiens GN=TNXB PE=1 SV=4	HUMAN	19
56	0	34.75	23.39	17.38	13.66	tr|A0A087X0I0|A0A087X0I0_HUMAN	Tenascin-X OS=Homo sapiens GN=TNXB PE=1 SV=1	HUMAN	18
57	35.89	37.88	23.58	19.87	14.81	sp|Q92954|PRG4_HUMAN	Proteoglycan 4 OS=Homo sapiens GN=PRG4 PE=1 SV=2	HUMAN	23	1.92309	0.00130413	1.43219	1.34276	5.29663	3.37287	2.67626e-08	1.6293	2.07014	11.0662	1.18032	0.288916	1.23595	0.954993	2.07014	1.31826	0.0841748	1.28233	1.02802	2.33346	1.09648	0.176636	1.20226	0.912011	1.6293
58	35.5	37.42	41.16	39.31	38.76	sp|P08519|APOA_HUMAN	Apolipoprotein(a) OS=Homo sapiens GN=LPA PE=1 SV=1	HUMAN	26	1.49968	0.0170793	1.24738	1.20226	2.07014	1.30617	0.220976	1.21339	1.07647	1.72187	1.51356	0.0155235	1.25893	1.20226	2.10863	1	0.796375	1.20226	0.831764	1.19124	1.49968	0.0125798	1.24738	1.20226	2.07014
59	35.15	35.14	51.87	44.58	41.81	sp|Q96KN2|CNDP1_HUMAN	Beta-Ala-His dipeptidase OS=Homo sapiens GN=CNDP1 PE=1 SV=4	HUMAN	24	9.90832	2.33703e-06	3.76704	2.63027	33.4195	6.60693	6.86111e-05	3.43558	1.92309	25.8226	9.28966	2.5846e-06	3.66438	2.53513	29.6483	10.0925	4.22973e-06	3.69828	2.72898	30.761	5.29663	0.00152704	3.01995	1.75388	15.7036
59	0	35.14	50.86	46.55	45.69	tr|J3KRP0|J3KRP0_HUMAN	Beta-Ala-His dipeptidase OS=Homo sapiens GN=CNDP1 PE=1 SV=2	HUMAN	24
60	34.37	34.37	36.55	33.1	32.26	sp|P80108|PHLD_HUMAN	Phosphatidylinositol-glycan-specific phospholipase D OS=Homo sapiens GN=GPLD1 PE=1 SV=3	HUMAN	26	3.94457	5.82273e-06	1.87068	2.10863	28.8403	2.48886	0.00240116	1.6293	1.52757	22.6986	2.80543	0.000160357	1.69044	1.65959	20.7014	4.09261	3.42609e-06	1.88799	2.1677	28.5759	2.53513	0.0031814	1.64437	1.5417	19.9526
61	34.29	34.28	53.4	44.93	41.6	sp|P05160|F13B_HUMAN	Coagulation factor XIII B chain OS=Homo sapiens GN=F13B PE=1 SV=3	HUMAN	30	1.70608	0.00810498	1.27057	1.34276	3.0761	1.03753	0.804174	1.15878	0.895365	1.22462	1.92309	0.00193722	1.2942	1.48594	3.69828	1.80302	0.00585273	1.28233	1.40605	3.37287	1.19124	0.4264	1.15878	1.02802	1.58489
62	33.77	33.78	44.79	39.01	36.36	sp|P35858|ALS_HUMAN	Insulin-like growth factor-binding protein complex acid labile subunit OS=Homo sapiens GN=IGFALS PE=1 SV=1	HUMAN	22	4.65586	3.48664e-05	2.24905	2.07014	20.893	2.77971	0.000541687	1.92309	1.44544	9.54993	3.10456	0.000113678	1.97697	1.57036	14.3219	4.13048	9.93347e-07	2.1677	1.90546	19.2309	2.29087	0.0109844	1.72187	1.33045	5.70164
63	33.23	33.26	68	62.13	60.53	sp|P63261|ACTG_HUMAN	Actin, cytoplasmic 2 OS=Homo sapiens GN=ACTG1 PE=1 SV=1	HUMAN	27	2.10863	0.0724828	1.58489	1.33045	13.4276	2.72898	0.016877	1.58489	1.72187	20.1372	1.45881	0.32216	1.30617	1.11686	9.37562	1.59956	0.257409	1.44544	1.10662	9.28966	1.44544	0.445461	1.41906	1.01859	7.58578
63	0	33.26	68	62.13	60.53	sp|P60709|ACTB_HUMAN	Actin, cytoplasmic 1 OS=Homo sapiens GN=ACTB PE=1 SV=1	HUMAN	27
64	31.74	31.8	47.05	37.16	33.97	sp|P13796|PLSL_HUMAN	Plastin-2 OS=Homo sapiens GN=LCP1 PE=1 SV=6	HUMAN	19	0.879023	0.449094	1.13763	0.698232	1	1.87068	6.84181e-06	1.21339	1.5417	2.72898	0.809096	0.102871	1.1272	0.586138	0.912011	0.903649	0.719217	1.10662	0.751623	1	1.28233	0.0121342	1.13763	1.1272	1.61436
65	30.54	30.52	57.14	54.48	49.14	sp|P04196|HRG_HUMAN	Histidine-rich glycoprotein OS=Homo sapiens GN=HRG PE=1 SV=1	HUMAN	47	5.64937	2.84331e-06	2.77971	2.03236	14.9968	1.22462	0.63905	1.28233	0.954993	1.75388	5.34564	2.15341e-06	2.53513	2.10863	12.4738	4.74242	1.33296e-06	2.55859	1.85353	12.0226	4.52898	0.000431095	2.44343	1.85353	10.9648
66	29.57	31.62	56.07	51.88	44.77	sp|P04004|VTNC_HUMAN	Vitronectin OS=Homo sapiens GN=VTN PE=1 SV=1	HUMAN	55	3.31131	0.00435698	2.10863	1.57036	7.72681	2.0893	0.179971	1.7378	1.20226	4.28549	3.53183	0.00102946	2.22844	1.58489	7.31139	3.66438	0.00241089	2.35505	1.55597	10.1859	2.1677	0.0126886	1.70608	1.27057	3.46737
67	29.35	29.35	54.33	46.6	43.56	sp|P29622|KAIN_HUMAN	Kallistatin OS=Homo sapiens GN=SERPINA4 PE=1 SV=3	HUMAN	23	3.59749	2.67474e-06	1.87068	1.92309	21.0863	1.11686	0.318086	1.21339	0.92045	2.42103	2.80543	8.68991e-05	1.72187	1.6293	15.5597	2.85759	5.84144e-05	1.7378	1.64437	15.1356	1.48594	0.0398711	1.33045	1.11686	4.2462
68	28.96	28.97	53.11	43.06	33.73	sp|P36955|PEDF_HUMAN	Pigment epithelium-derived factor OS=Homo sapiens GN=SERPINF1 PE=1 SV=4	HUMAN	22	3.40408	2.6119e-06	1.70608	1.99526	13.8038	1.88799	0.00751608	1.41906	1.33045	5.80764	3.04789	1.56332e-05	1.64437	1.85353	12.7057	2.55859	0.000119934	1.57036	1.6293	10.1859	1.80302	0.0032771	1.39316	1.2942	4.96592
69	28.8	29.29	64.56	55.6	45.42	sp|P08697|A2AP_HUMAN	Alpha-2-antiplasmin OS=Homo sapiens GN=SERPINF2 PE=1 SV=3	HUMAN	49	2.07014	0.107098	1.67494	1.23595	4.57088	2.1677	0.0439866	1.69044	1.28233	4.65586	1.75388	0.13561	1.52757	1.14815	2.70396	2.80543	0.000504611	1.83654	1.52757	6.30957	1.2942	0.372705	1.23595	1.04713	1.59956
70	28.6	28.65	65.63	62.82	56.62	sp|P27169|PON1_HUMAN	Serum paraoxonase/arylesterase 1 OS=Homo sapiens GN=PON1 PE=1 SV=3	HUMAN	39	2.12814	0.00275164	1.45881	1.45881	5.05825	0.928966	0.311502	1.20226	0.787046	1.11686	2.22844	0.000415587	1.47231	1.51356	4.69894	2.55859	0.000141202	1.51356	1.69044	6.42688	1.08643	0.420993	1.18032	0.92045	1.45881
71	28.45	30.53	53.73	46.99	45.3	sp|P05543|THBG_HUMAN	Thyroxine-binding globulin OS=Homo sapiens GN=SERPINA7 PE=1 SV=2	HUMAN	31	1.22462	0.506157	1.27057	0.963829	1.57036	0.937562	0.560921	1.21339	0.758578	1.13763	2.88403	0.00319899	1.61436	1.78649	6.72977	2.33346	0.0251056	1.5417	1.51356	5.29663	0.711214	0.836331	1.38038	0.356451	0.981748
72	28.32	28.46	48.25	42.47	38.97	sp|P01019|ANGT_HUMAN	Angiotensinogen OS=Homo sapiens GN=AGT PE=1 SV=1	HUMAN	41	6.91831	0.00993332	2.05116	3.37287	11.272	7.94328	0.000113394	2.10863	3.76704	13.6773	4.44631	0.0332766	1.61436	2.75423	6.36796	7.65597	0.000529961	2.31206	3.31131	13.4276	1.00925	0.230786	1.21339	0.831764	1.25893
73	28.22	64.86	83.95	75.82	71.18	tr|A0A087WXL8|A0A087WXL8_HUMAN	Ig gamma-3 chain C region OS=Homo sapiens GN=IGHG3 PE=1 SV=1	HUMAN	145	0.325087	0.15961	1.65959	0.0366438	0.539511	0.496592	0.147792	1.35519	0.201372	0.672977	0.704693	0.261975	1.30617	0.457088	0.92045	0.398107	0.137787	1.47231	0.077983	0.586138	0.474242	0.130606	1.40605	0.155597	0.666807
74	28.11	28.21	40	33.98	29.92	sp|P00748|FA12_HUMAN	Coagulation factor XII OS=Homo sapiens GN=F12 PE=1 SV=3	HUMAN	29	1.57036	0.0105744	1.25893	1.24738	2.65461	0.972747	0.948362	1.18032	0.824138	1.14815	1.38038	0.0820064	1.23595	1.11686	2.12814	1.65959	0.00344845	1.27057	1.30617	2.88403	1.45881	0.0285905	1.24738	1.1695	2.33346
75	28.05	28.14	38.87	29.97	27.91	sp|P13645|K1C10_HUMAN	Keratin, type I cytoskeletal 10 OS=Homo sapiens GN=KRT10 PE=1 SV=6	HUMAN	17	0.60256	0.0779133	1.25893	0.42462	0.758578	0.401791	0.0053037	1.52757	0.149968	0.613762	0.666807	0.061409	1.23595	0.436516	0.824138	0.366438	0.00494264	1.61436	0.118032	0.591562	0.660693	0.109348	1.28233	0.42462	0.847227
76	27.88	27.92	87.07	83.67	83.67	sp|P68871|HBB_HUMAN	Hemoglobin subunit beta OS=Homo sapiens GN=HBB PE=1 SV=2	HUMAN	64	0.0539511	0.00285282	2.29087	0.0255859	0.123595	1.15878	0.729258	1.13763	1.01859	1.31826	0.021677	0.00116964	2.46604	0.0139316	0.0534564	0.559758	0.0575	1.18032	0.474242	0.660693	1.24738	0.585099	1.13763	1.09648	1.43219
77	27.77	27.92	71.88	65.91	57.67	sp|P02760|AMBP_HUMAN	Protein AMBP OS=Homo sapiens GN=AMBP PE=1 SV=1	HUMAN	32	3.31131	0.485742	1.48594	2.22844	4.05509	0.855067	0.594543	1.19124	0.691831	1.01859	3.40408	0.0405056	1.57036	2.1677	4.48745	4.48745	0.00735336	1.59956	2.80543	6.98232	1.30617	0.637871	1.1695	1.11686	1.5417
78	27.68	27.98	78.11	74.13	62.19	sp|P02763|A1AG1_HUMAN	Alpha-1-acid glycoprotein 1 OS=Homo sapiens GN=ORM1 PE=1 SV=1	HUMAN	96	0.928966	0.106437	1.02802	0.903649	0.954993	1.11686	0.502217	1.02802	1.08643	1.14815	0.912011	0.0696923	1.02802	0.887156	0.937562	0.912011	0.100994	1.02802	0.887156	0.937562	0.92045	0.235793	1.02802	0.895365	0.946237
79	27.17	27.34	45.42	38.29	36.05	sp|P02675|FIBB_HUMAN	Fibrinogen beta chain OS=Homo sapiens GN=FGB PE=1 SV=2	HUMAN	18	0.613762	0.0304173	1.51356	0.260615	0.928966	6.66807	1.39381e-10	1.65959	4.01791	15.1356	0.21677	0.00218717	2.35505	0.0337287	0.510505	0.301995	0.000111059	2.07014	0.0564937	0.625173	1.77011	0.0143649	1.38038	1.28233	3.01995
80	27.06	27.31	72.46	54.49	48.99	sp|P02749|APOH_HUMAN	Beta-2-glycoprotein 1 OS=Homo sapiens GN=APOH PE=1 SV=3	HUMAN	26	3.31131	0.00106393	1.67494	1.97697	8.47227	0.879023	0.470599	1.21339	0.711214	1.0666	2.01372	0.0596254	1.45881	1.38038	4.01791	2.37684	0.0154793	1.5417	1.5417	6.0256	1.35519	0.413528	1.2942	1.04713	2.07014
81	26.45	28.94	27.47	22.73	20.3	sp|P19320|VCAM1_HUMAN	Vascular cell adhesion protein 1 OS=Homo sapiens GN=VCAM1 PE=1 SV=1	HUMAN	16	0.679204	0.0774967	1.20226	0.501187	0.816582	1.30617	0.0628159	1.15878	1.1272	1.59956	0.751623	0.156746	1.1695	0.586138	0.879023	1.05682	0.677439	1.1272	0.937562	1.22462	0.862979	0.799327	1.21339	0.679204	1.04713
82	26.16	32.54	44.29	32.71	28.95	sp|P35908|K22E_HUMAN	Keratin, type II cytoskeletal 2 epidermal OS=Homo sapiens GN=KRT2 PE=1 SV=2	HUMAN	17	0.816582	0.257706	1.27057	0.608135	1.03753	0.448745	0.00230653	1.58489	0.139316	0.711214	0.862979	0.271457	1.25893	0.672977	1.08643	0.510505	0.00212296	1.44544	0.229087	0.737904	1.07647	0.852334	1.19124	0.903649	1.47231
83	26.09	28.39	34.48	28.61	21.75	sp|P48740|MASP1_HUMAN	Mannan-binding lectin serine protease 1 OS=Homo sapiens GN=MASP1 PE=1 SV=3	HUMAN	17	1.90546	0.0096615	1.43219	1.33045	4.48745	2.03236	0.00366656	1.45881	1.39316	4.9204	1.45881	0.112264	1.2942	1.1272	2.83139	2.22844	0.000942764	1.52757	1.45881	5.39511	1.44544	0.0893	1.30617	1.10662	2.33346
84	25.99	26.01	66.38	64.68	56.17	tr|A0A087WYR4|A0A087WYR4_HUMAN	Immunoglobulin lambda-like polypeptide 5 OS=Homo sapiens GN=IGLL5 PE=1 SV=1	HUMAN	96	0.275423	0.00231905	1.69044	0.110662	0.465586	0.383707	0.0236169	1.43219	0.237684	0.549541	0.444631	0.0475472	1.34276	0.272898	0.597035	0.376704	0.0204501	1.48594	0.231206	0.559758	0.187068	0.00367861	2.33346	0.0824138	0.436516
85	25.61	25.7	86.39	86.39	78.91	sp|P02766|TTHY_HUMAN	Transthyretin OS=Homo sapiens GN=TTR PE=1 SV=1	HUMAN	90	15.1356	0.00102997	3.98107	3.80189	22.9087	11.0662	0.00420427	3.69828	2.99226	17.0608	9.54993	0.00208213	3.40408	2.80543	11.5878	18.0302	3.03477e-05	3.94457	4.57088	28.0543	8.3946	0.126656	3.34195	2.51189	11.272
86	25.02	25.16	57.04	46.98	39.7	sp|O14791|APOL1_HUMAN	Apolipoprotein L1 OS=Homo sapiens GN=APOL1 PE=1 SV=5	HUMAN	28	2.96483	0.00017582	1.83654	1.61436	9.54993	2.0893	0.0389709	1.64437	1.27057	5.15229	3.25087	9.43415e-05	1.88799	1.72187	9.72747	3.25087	3.60051e-05	1.88799	1.72187	9.0365	2.39883	0.00406981	1.65959	1.44544	6.36796
87	24.98	25.35	61.11	57.12	53.65	sp|Q96PD5|PGRP2_HUMAN	N-acetylmuramoyl-L-alanine amidase OS=Homo sapiens GN=PGLYRP2 PE=1 SV=1	HUMAN	33	1.65959	0.015685	1.2942	1.28233	4.32514	0.737904	0.540466	1.36773	0.457088	1.00925	1.8197	0.0100414	1.34276	1.35519	4.96592	1.7378	0.0384284	1.31826	1.31826	4.32514	0.765597	0.454519	1.33045	0.37325	1.01859
88	24.82	24.48	36.88	26.08	24.42	sp|P06276|CHLE_HUMAN	Cholinesterase OS=Homo sapiens GN=BCHE PE=1 SV=1	HUMAN	20	2.24905	0.00512028	1.55597	1.44544	10.2802	1.10662	0.451656	1.31826	0.83946	1.47231	3.43558	4.59924e-05	1.70608	2.01372	18.7068	3.19154	8.1609e-05	1.69044	1.88799	14.9968	1.1695	0.903452	1.23595	0.946237	1.47231
89	24.79	27.32	34.61	27.63	19.61	sp|P02786|TFR1_HUMAN	Transferrin receptor protein 1 OS=Homo sapiens GN=TFRC PE=1 SV=2	HUMAN	15	0.636796	0.271538	1.39316	0.432514	0.887156	1.92309	0.0140018	1.38038	1.39316	2.77971	1.51356	0.0885545	1.30617	1.15878	2.0893	1.09648	0.94843	1.22462	0.895365	1.36773	0.685488	0.405538	1.35519	0.380189	0.928966
89	0	27.32	38.14	30.93	21.94	tr|G3V0E5|G3V0E5_HUMAN	Transferrin receptor (P90, CD71), isoform CRA_c OS=Homo sapiens GN=TFRC PE=1 SV=1	HUMAN	15
90	24.1	24.12	49.83	37.5	32.36	sp|P07357|CO8A_HUMAN	Complement component C8 alpha chain OS=Homo sapiens GN=C8A PE=1 SV=2	HUMAN	18	1.35519	0.10955	1.20226	1.1272	2.14783	0.83946	0.249751	1.1695	0.597035	0.981748	1.45881	0.0525355	1.21339	1.20226	2.44343	1.19124	0.266414	1.18032	1.00925	1.64437	0.816582	0.282394	1.20226	0.474242	0.981748
91	23.57	23.74	55.62	50.89	48.22	sp|P51884|LUM_HUMAN	Lumican OS=Homo sapiens GN=LUM PE=1 SV=2	HUMAN	31	1.51356	0.068357	1.33045	1.13763	4.57088	1.43219	0.194816	1.30617	1.09648	4.61318	2.22844	0.00271282	1.43219	1.55597	10.8643	1.87068	0.0130597	1.38038	1.35519	7.44732	1.15878	0.285278	1.25893	0.92045	1.64437
92	22.97	22.88	34.57	24.89	21.48	sp|P23142|FBLN1_HUMAN	Fibulin-1 OS=Homo sapiens GN=FBLN1 PE=1 SV=4	HUMAN	18	0.666807	0.526028	1.55597	0.265461	1.03753	1.27057	0.276766	1.33045	0.954993	2.80543	1.41906	0.200215	1.40605	1.00925	3.22107	1.18032	0.638407	1.41906	0.831764	2.33346	1.14815	0.412487	1.39316	0.824138	2.29087
93	22.89	22.85	53.6	47.84	43.8	sp|O43866|CD5L_HUMAN	CD5 antigen-like OS=Homo sapiens GN=CD5L PE=1 SV=1	HUMAN	21	0.328095	0.00019363	1.49968	0.190546	0.49204	0.114815	8.37651e-07	2.99226	0.0432514	0.343558	0.398107	0.000170013	1.40605	0.242103	0.559758	0.510505	0.00194288	1.23595	0.409261	0.630957	0.18197	7.49741e-05	2.31206	0.0737904	0.420727
94	22.87	23	83.92	78.39	75.88	tr|Q5VY30|Q5VY30_HUMAN	Retinol binding protein 4, plasma, isoform CRA_b OS=Homo sapiens GN=RBP4 PE=1 SV=2	HUMAN	41	10.4713	0.000386247	5.05825	2.07014	21.677	9.28966	0.000653706	5.29663	1.75388	23.9883	8.55067	0.0013043	4.9204	1.7378	18.5353	13.3045	5.08589e-06	5.49541	2.42103	33.1131	5.15229	0.00539311	3.63078	1.41906	8.70964
94	0	22.99	79.9	78.39	75.88	tr|A0A0C4DGV7|A0A0C4DGV7_HUMAN	Retinol-binding protein 4 OS=Homo sapiens GN=RBP4 PE=1 SV=1	HUMAN	41
94	0	22.99	79.1	77.61	75.12	sp|P02753|RET4_HUMAN	Retinol-binding protein 4 OS=Homo sapiens GN=RBP4 PE=1 SV=3	HUMAN	41
95	22.65	22.68	60.23	44.67	41.5	sp|P02750|A2GL_HUMAN	Leucine-rich alpha-2-glycoprotein OS=Homo sapiens GN=LRG1 PE=1 SV=2	HUMAN	22	0.401791	0.038796	1.49968	0.145881	0.60256	1.09648	0.860715	1.07647	1.01859	1.20226	0.322107	0.023641	1.64437	0.122462	0.529663	0.293765	0.0222605	1.65959	0.0847227	0.487529	0.60256	0.304585	1.31826	0.376704	0.794328
96	22.61	22.65	36.46	31.44	29.26	sp|P15169|CBPN_HUMAN	Carboxypeptidase N catalytic chain OS=Homo sapiens GN=CPN1 PE=1 SV=1	HUMAN	15	1.97697	0.0424247	1.70608	1.15878	3.76704	2.65461	0.0156131	1.92309	1.38038	6.08135	2.37684	0.03813	1.87068	1.27057	5.19996	2.93765	0.00587215	1.97697	1.48594	6.48634	0.990832	0.33212	1.34276	0.387258	1.33045
97	22.44	22.57	41.54	35.73	28.89	sp|Q08380|LG3BP_HUMAN	Galectin-3-binding protein OS=Homo sapiens GN=LGALS3BP PE=1 SV=1	HUMAN	16	1.38038	0.449921	1.28233	1.07647	2.51189	1.7378	0.000979479	1.30617	1.33045	4.32514	1.72187	0.0273713	1.31826	1.30617	3.94457	1.43219	0.0623477	1.23595	1.15878	3.13329	0.862979	0.0741637	1.23595	0.544503	1.0666
98	21.83	21.86	32.05	26.57	24.75	sp|P55058|PLTP_HUMAN	Phospholipid transfer protein OS=Homo sapiens GN=PLTP PE=1 SV=1	HUMAN	14	1.90546	0.0294165	1.52757	1.24738	4.36516	1.35519	0.456069	1.34276	1.00925	2.46604	1.48594	0.130887	1.38038	1.07647	2.55859	2.10863	0.0290486	1.57036	1.34276	5.19996	1.78649	0.0442392	1.48594	1.20226	3.31131
99	21.76	21.86	40.95	28.43	21.15	sp|P07358|CO8B_HUMAN	Complement component C8 beta chain OS=Homo sapiens GN=C8B PE=1 SV=3	HUMAN	16	1.58489	0.0404778	1.23595	1.28233	2.39883	0.787046	0.622095	1.24738	0.559758	0.981748	1.14815	0.892406	1.1695	0.981748	1.41906	1.07647	0.88835	1.14815	0.937562	1.35519	0.608135	0.239532	1.43219	0.283139	0.870964
99	0	21.86	44.16	30.43	23.19	tr|F5H7G1|F5H7G1_HUMAN	Complement component C8 beta chain OS=Homo sapiens GN=C8B PE=1 SV=1	HUMAN	16
99	0	21.86	44.23	31	23.63	tr|F5GY80|F5GY80_HUMAN	Complement component C8 beta chain OS=Homo sapiens GN=C8B PE=1 SV=1	HUMAN	16
100	21.57	22.38	44.53	38.54	34.38	tr|A0A087WUS7|A0A087WUS7_HUMAN	Ig delta chain C region OS=Homo sapiens GN=IGHD PE=1 SV=1	HUMAN	15	0.549541	0.000891105	1.20226	0.366438	0.660693	0.954993	0.545384	1.1272	0.847227	1.07647	0.346737	7.68173e-06	1.40605	0.0903649	0.487529	0.115878	7.95681e-08	2.65461	0.0124738	0.30761	0.758578	0.0509984	1.19124	0.591562	0.903649
100	0	22.38	44.53	38.54	34.38	sp|P01880|IGHD_HUMAN	Ig delta chain C region OS=Homo sapiens GN=IGHD PE=1 SV=2	HUMAN	15
100	0	20.33	38.6	31.4	27.67	tr|A0A0A0MS09|A0A0A0MS09_HUMAN	Ig delta chain C region (Fragment) OS=Homo sapiens GN=IGHD PE=1 SV=1	HUMAN	13
101	21.54	21.77	11.51	6.946	4.734	tr|A0A087WXI2|A0A087WXI2_HUMAN	IgGFc-binding protein OS=Homo sapiens GN=FCGBP PE=1 SV=1	HUMAN	14	0.855067	0.179107	1.21339	0.57544	1.03753	1.43219	0.0194796	1.25893	1.13763	2.05116	0.444631	0.00115244	1.72187	0.0630957	0.765597	0.758578	0.120713	1.22462	0.398107	0.928966	1.13763	0.492614	1.24738	0.912011	1.47231
101	0	21.77	11.56	7.068	4.588	sp|Q9Y6R7|FCGBP_HUMAN	IgGFc-binding protein OS=Homo sapiens GN=FCGBP PE=1 SV=3	HUMAN	14
102	21.44	23.48	29.62	27.94	20.76	sp|Q04756|HGFA_HUMAN	Hepatocyte growth factor activator OS=Homo sapiens GN=HGFAC PE=1 SV=1	HUMAN	14	0.887156	0.726503	1.19124	0.591562	1.05682	1.09648	0.756617	1.18032	0.928966	1.33045	1.57036	0.0407601	1.20226	1.30617	2.53513	1.20226	0.277346	1.1272	1.0666	1.6293	1.34276	0.0773508	1.1695	1.14815	1.99526
102	0	21.44	27.95	26.28	19.18	tr|D6RAR4|D6RAR4_HUMAN	Hepatocyte growth factor activator OS=Homo sapiens GN=HGFAC PE=1 SV=1	HUMAN	13
103	21.09	21.07	80.69	71.78	71.29	sp|P07360|CO8G_HUMAN	Complement component C8 gamma chain OS=Homo sapiens GN=C8G PE=1 SV=3	HUMAN	17	1.90546	0.120627	1.5417	1.23595	3.90841	1.28233	0.623155	1.31826	0.972747	2.18776	2.03236	0.0719165	1.58489	1.28233	4.61318	1.58489	0.287322	1.43219	1.10662	3.40408	1.36773	0.251146	1.2942	1.05682	1.92309
104	19.99	19.97	36.48	28.89	24.26	sp|Q16610|ECM1_HUMAN	Extracellular matrix protein 1 OS=Homo sapiens GN=ECM1 PE=1 SV=2	HUMAN	12	2.42103	0.000712335	1.51356	1.59956	15.417	1.72187	0.0129036	1.40605	1.22462	7.65597	2.39883	0.00155392	1.52757	1.57036	13.1826	2.77971	0.000151399	1.55597	1.78649	16.7494	1.27057	0.0548197	1.34276	0.946237	1.90546
105	19.9	20	25.23	19.72	17.43	sp|P11021|GRP78_HUMAN	78 kDa glucose-regulated protein OS=Homo sapiens GN=HSPA5 PE=1 SV=2	HUMAN	11	1.33045	0.0475493	1.19124	1.11686	1.70608	1.45881	0.00552109	1.24738	1.1695	1.97697	1.08643	0.276232	1.19124	0.912011	1.38038	1.15878	0.208663	1.14815	1.00925	1.43219	1.18032	0.181873	1.18032	1	1.52757
106	19.61	19.61	58.65	54.89	54.89	tr|V9GYM3|V9GYM3_HUMAN	Apolipoprotein A-II OS=Homo sapiens GN=APOA2 PE=1 SV=1	HUMAN	71	17.0608	0.0340208	1.90546	8.95365	24.6604	2.53513	0.517357	1.18032	2.14783	2.96483	12.4738	0.0643006	1.61436	7.72681	18.197	22.6986	0.000752953	1.88799	12.0226	32.8095	2.65461	0.0570794	1.19124	2.22844	3.10456
106	0	19.61	74	73	73	sp|P02652|APOA2_HUMAN	Apolipoprotein A-II OS=Homo sapiens GN=APOA2 PE=1 SV=1	HUMAN	71
107	19.48	19.49	37.91	28.48	26.43	sp|P00742|FA10_HUMAN	Coagulation factor X OS=Homo sapiens GN=F10 PE=1 SV=2	HUMAN	17	2.208	0.00349337	1.48594	1.48594	10.3753	1.83654	0.00572611	1.43219	1.28233	8.24138	2.1677	0.0026893	1.49968	1.44544	9.81748	2.53513	0.000669496	1.52757	1.65959	12.2462	1.40605	0.0333397	1.38038	1.01859	3.56451
108	19.38	19.46	39.39	30.01	21.67	sp|Q15582|BGH3_HUMAN	Transforming growth factor-beta-induced protein ig-h3 OS=Homo sapiens GN=TGFBI PE=1 SV=1	HUMAN	13	1.61436	0.00640942	1.22462	1.31826	3.16228	1.55597	0.00614297	1.21339	1.28233	2.96483	1.38038	0.089905	1.20226	1.14815	2.35505	1.69044	0.0042227	1.24738	1.35519	3.28095	1.25893	0.0425639	1.20226	1.04713	1.78649
109	19.32	19.4	78.17	73.94	66.9	sp|P69905|HBA_HUMAN	Hemoglobin subunit alpha OS=Homo sapiens GN=HBA1 PE=1 SV=2	HUMAN	38	0.380189	0.00205203	1.44544	0.195884	0.549541	1.43219	0.291557	1.18032	1.21339	1.80302	0.17378	0.000521706	2.31206	0.0359749	0.401791	0.685488	0.0436456	1.1695	0.559758	0.801678	1.30617	0.716414	1.21339	1.07647	1.61436
110	19.12	19.22	47.91	37.17	31.68	sp|Q9UGM5|FETUB_HUMAN	Fetuin-B OS=Homo sapiens GN=FETUB PE=1 SV=2	HUMAN	14	1.55597	0.0476056	1.30617	1.19124	2.99226	0.765597	0.349434	1.2942	0.49204	0.990832	2.14783	0.00062059	1.39316	1.5417	4.40555	1.88799	0.00273242	1.34276	1.40605	3.90841	1.04713	0.69718	1.25893	0.831764	1.33045
111	19	19.05	36.98	27.69	23.14	tr|G3V2W1|G3V2W1_HUMAN	Protein Z-dependent protease inhibitor OS=Homo sapiens GN=SERPINA10 PE=1 SV=1	HUMAN	12	1.83654	0.000342084	1.39316	1.31826	7.65597	1.83654	0.000190798	1.38038	1.33045	7.94328	1.49968	0.00598605	1.31826	1.13763	5.29663	1.77011	0.000361696	1.35519	1.30617	7.04693	1.51356	0.00615722	1.34276	1.1272	4.9204
111	0	19.04	39.41	29.28	25.23	sp|Q9UK55|ZPI_HUMAN	Protein Z-dependent protease inhibitor OS=Homo sapiens GN=SERPINA10 PE=1 SV=1	HUMAN	12
112	18.59	18.72	20.53	13.25	9.934	sp|O00533|NCHL1_HUMAN	Neural cell adhesion molecule L1-like protein OS=Homo sapiens GN=CHL1 PE=1 SV=4	HUMAN	10	1.24738	0.29611	1.2942	0.963829	3.94457	1.78649	0.0718865	1.51356	1.18032	6.36796	1.59956	0.0822897	1.39316	1.14815	5.97035	1.8197	0.0254968	1.48594	1.22462	6.98232	1.55597	0.0878709	1.41906	1.09648	4.48745
112	0	18.63	21.26	13.32	10.25	tr|A0A087X0M8|A0A087X0M8_HUMAN	Neural cell adhesion molecule L1-like protein OS=Homo sapiens GN=CHL1 PE=1 SV=1	HUMAN	10
113	18.49	18.59	31.74	24.95	22.75	sp|P22792|CPN2_HUMAN	Carboxypeptidase N subunit 2 OS=Homo sapiens GN=CPN2 PE=1 SV=3	HUMAN	15	1.44544	0.0706885	1.20226	1.20226	2.83139	1.8197	0.0179796	1.25893	1.44544	4.01791	1.64437	0.0844566	1.23595	1.33045	3.40408	1.70608	0.00918084	1.24738	1.36773	3.56451	1.22462	0.436725	1.18032	1.03753	1.88799
114	18.48	18.55	64.42	55.29	42.31	tr|A0A096LPE2|A0A096LPE2_HUMAN	Protein SAA2-SAA4 OS=Homo sapiens GN=SAA2-SAA4 PE=4 SV=1	HUMAN	22	1.95884	0.0191047	1.30617	1.49968	6.08135	1.5417	0.070974	1.2942	1.19124	4.09261	1.75388	0.0546574	1.39316	1.25893	4.48745	1.64437	0.11348	1.31826	1.24738	4.48745	1.55597	0.0811533	1.43219	1.08643	3.56451
115	18.19	18.27	26.05	18.59	14.53	sp|P01833|PIGR_HUMAN	Polymeric immunoglobulin receptor OS=Homo sapiens GN=PIGR PE=1 SV=4	HUMAN	11	1.15878	0.397609	1.22462	0.946237	1.51356	1.28233	0.266217	1.14815	1.11686	1.59956	0.405509	0.0503207	1.77011	0.0731139	0.717794	0.549541	0.0952644	1.35519	0.291072	0.744732	0.862979	0.92348	1.18032	0.666807	1.01859
116	18.01	18.11	38.63	35.1	32.45	sp|P02679|FIBG_HUMAN	Fibrinogen gamma chain OS=Homo sapiens GN=FGG PE=1 SV=3	HUMAN	14	0.672977	0.526093	1.58489	0.188799	1.0666	5.01187	0.107627	1.64437	3.04789	8.24138	0.510505	0.547734	1.78649	0.0534564	0.912011	0.487529	0.461135	1.88799	0.108643	0.92045	1.40605	0.360597	1.39316	1.00925	2.01372
116	0	16.73	39.33	35.73	33.03	tr|C9JEU5|C9JEU5_HUMAN	Fibrinogen gamma chain OS=Homo sapiens GN=FGG PE=1 SV=1	HUMAN	14
116	0	16.73	37.96	34.49	31.89	tr|C9JC84|C9JC84_HUMAN	Fibrinogen gamma chain OS=Homo sapiens GN=FGG PE=1 SV=1	HUMAN	14
117	17.88	48.16	92.02	88.34	85.89	tr|A0A0G2JN06|A0A0G2JN06_HUMAN	Ig gamma-2 chain C region (Fragment) OS=Homo sapiens GN=IGHG2 PE=1 SV=2	HUMAN	161	0.672977	0.11284	1.23595	0.510505	0.831764	0.337287	0.171523	1.72187	0.134276	0.580764	0.879023	0.469453	1.25893	0.691831	1.10662	0.737904	0.0619547	1.24738	0.570164	0.92045	0.060256	0.162929	5.49541	0.0291072	0.331131
117	0	48.16	92.02	88.34	85.89	sp|P01859|IGHG2_HUMAN	Ig gamma-2 chain C region OS=Homo sapiens GN=IGHG2 PE=1 SV=2	HUMAN	161
118	17.53	17.78	33.21	30	26.07	sp|Q14520|HABP2_HUMAN	Hyaluronan-binding protein 2 OS=Homo sapiens GN=HABP2 PE=1 SV=1	HUMAN	18	1.61436	0.0725816	1.30617	1.23595	4.44631	1.49968	0.123099	1.25893	1.19124	3.80189	1.67494	0.0827769	1.31826	1.27057	5.34564	1.92309	0.0229994	1.36773	1.40605	6.79204	1.27057	0.238589	1.21339	1.04713	2.48886
119	16.87	21.22	51	48.76	33.83	sp|P04278|SHBG_HUMAN	Sex hormone-binding globulin OS=Homo sapiens GN=SHBG PE=1 SV=2	HUMAN	14	0.765597	0.477185	1.23595	0.570164	0.946237	0.666807	0.274998	1.2942	0.457088	0.862979	0.794328	0.474557	1.21339	0.597035	0.963829	1.14815	0.630588	1.14815	1	1.40605	0.765597	0.549188	1.2942	0.544503	0.990832
119	0	18.58	56.4	53.78	36.34	tr|I3L145|I3L145_HUMAN	Sex hormone-binding globulin OS=Homo sapiens GN=SHBG PE=1 SV=1	HUMAN	11
120	16.65	16.62	49.78	46.22	39.56	tr|A0A087X1J7|A0A087X1J7_HUMAN	Glutathione peroxidase OS=Homo sapiens GN=GPX3 PE=1 SV=1	HUMAN	16	1.51356	0.0529047	1.34276	1.1272	3.98107	3.34195	9.90761e-05	1.64437	2.03236	13.3045	1.40605	0.230629	1.2942	1.08643	3.7325	2.33346	0.00471255	1.49968	1.55597	9.2045	1.51356	0.115883	1.33045	1.13763	3.56451
120	0	16.62	49.56	46.02	39.38	sp|P22352|GPX3_HUMAN	Glutathione peroxidase 3 OS=Homo sapiens GN=GPX3 PE=1 SV=2	HUMAN	16
121	16.56	18.59	28.55	26.15	20.99	sp|P43251|BTD_HUMAN	Biotinidase OS=Homo sapiens GN=BTD PE=1 SV=2	HUMAN	12	2.55859	0.0277949	1.58489	1.61436	21.8776	1.75388	0.233435	1.44544	1.21339	12.3595	2.48886	0.0529776	1.59956	1.55597	16.7494	3.28095	0.00879236	1.70608	1.92309	25.3513	1.65959	0.263165	1.44544	1.14815	9.46237
122	16.08	16.09	19.94	15.86	15.86	tr|A0A0C4DFP6|A0A0C4DFP6_HUMAN	Cartilage acidic protein 1 OS=Homo sapiens GN=CRTAC1 PE=1 SV=1	HUMAN	9	1.1272	0.208186	1.61436	0.698232	2.93765	0.691831	0.678214	1.55597	0.237684	1.07647	1.88799	0.0106702	1.6293	1.15878	8.16582	1.78649	0.0172787	1.6293	1.09648	7.31139	1.5417	0.0583764	1.49968	1.02802	6.30957
122	0	16.09	19.21	15.28	15.28	sp|Q9NQ79|CRAC1_HUMAN	Cartilage acidic protein 1 OS=Homo sapiens GN=CRTAC1 PE=1 SV=2	HUMAN	9
122	0	16.08	22.71	19.27	19.27	tr|Q5T4F6|Q5T4F6_HUMAN	Cartilage acidic protein 1 (Fragment) OS=Homo sapiens GN=CRTAC1 PE=1 SV=1	HUMAN	9
123	16.04	16.04	25.56	22.31	20.69	sp|Q12805|FBLN3_HUMAN	EGF-containing fibulin-like extracellular matrix protein 1 OS=Homo sapiens GN=EFEMP1 PE=1 SV=2	HUMAN	10	0.954993	0.483581	1.14815	0.816582	1.09648	1.00925	0.402598	1.10662	0.912011	1.1272	1.10662	0.520173	1.14815	0.963829	1.2942	0.972747	0.876899	1.13763	0.847227	1.10662	1.03753	0.530643	1.22462	0.847227	1.27057
124	16.02	19.99	80.6	66.42	64.93	sp|P06314|KV404_HUMAN	Ig kappa chain V-IV region B17 OS=Homo sapiens PE=2 SV=1	HUMAN	57	0.483059	0.081603	1.34276	0.277971	0.648634	0.501187	0.114839	1.36773	0.275423	0.685488	0.660693	0.296609	1.22462	0.440555	0.809096	0.597035	0.178759	1.23595	0.416869	0.737904	0.554626	0.17191	1.30617	0.328095	0.724436
125	15.86	15.9	60.92	53.26	45.98	sp|P00915|CAH1_HUMAN	Carbonic anhydrase 1 OS=Homo sapiens GN=CA1 PE=1 SV=2	HUMAN	15	0.505825	0.0471283	1.52757	0.143219	0.772681	1.72187	0.0635432	1.2942	1.33045	3.43558	0.42462	0.0310859	1.7378	0.0549541	0.737904	0.751623	0.163985	1.30617	0.544503	0.981748	1.25893	0.438452	1.31826	0.954993	2.26986
125	0	13.82	53.39	45.42	37.85	tr|E5RHP7|E5RHP7_HUMAN	Carbonic anhydrase 1 (Fragment) OS=Homo sapiens GN=CA1 PE=1 SV=1	HUMAN	12
126	15.76	18.63	48.64	40.49	39.26	sp|P08185|CBG_HUMAN	Corticosteroid-binding globulin OS=Homo sapiens GN=SERPINA6 PE=1 SV=1	HUMAN	31	1.59956	0.396163	1.35519	1.18032	2.39883	1.70608	0.18144	1.35519	1.25893	2.58226	2.12814	0.070961	1.43219	1.48594	3.28095	2.29087	0.0362362	1.43219	1.59956	3.66438	1.38038	0.513615	1.30617	1.05682	1.92309
127	15.75	15.78	56.5	48.43	48.43	sp|P02743|SAMP_HUMAN	Serum amyloid P-component OS=Homo sapiens GN=APCS PE=1 SV=2	HUMAN	22	4.74242	0.123491	2.44343	1.94089	11.8032	5.80764	0.0401062	2.72898	2.12814	18.7068	3.63078	0.47972	2.39883	1.51356	7.87046	5.19996	0.0292579	2.65461	1.95884	17.7011	2.33346	0.306788	1.67494	1.39316	4.96592
128	15.6	15.65	35.22	31.44	20.8	sp|Q96IY4|CBPB2_HUMAN	Carboxypeptidase B2 OS=Homo sapiens GN=CPB2 PE=1 SV=2	HUMAN	10	3.01995	9.70228e-06	1.57036	1.92309	14.5881	1.65959	0.00863701	1.39316	1.19124	5.97035	2.14783	0.000378214	1.47231	1.45881	9.46237	1.80302	0.00441218	1.35519	1.33045	7.65597	1.55597	0.100831	1.38038	1.1272	5.39511
128	0	15.65	37.56	33.42	22.8	tr|A0A087WSY5|A0A087WSY5_HUMAN	Carboxypeptidase B2 OS=Homo sapiens GN=CPB2 PE=1 SV=1	HUMAN	10
129	15.46	15.54	38.18	31.92	28.69	tr|E7END6|E7END6_HUMAN	Vitamin K-dependent protein C OS=Homo sapiens GN=PROC PE=1 SV=1	HUMAN	14	1.75388	0.0878503	1.38038	1.27057	10.8643	1.65959	0.0435685	1.39316	1.19124	8.62979	1.58489	0.19119	1.35519	1.1695	8.87156	2.01372	0.0330103	1.39316	1.44544	14.1906	1.1695	0.590112	1.23595	0.946237	2.31206
129	0	15.54	41	34.27	30.8	sp|P04070|PROC_HUMAN	Vitamin K-dependent protein C OS=Homo sapiens GN=PROC PE=1 SV=1	HUMAN	14
130	15.44	15.54	59.04	55.85	50.53	sp|O95445|APOM_HUMAN	Apolipoprotein M OS=Homo sapiens GN=APOM PE=1 SV=2	HUMAN	12	2.03236	0.0180014	1.48594	1.36773	7.87046	1.47231	0.25186	1.35519	1.08643	4.48745	2.0893	0.0163039	1.48594	1.40605	8.09096	2.80543	0.0013363	1.55597	1.80302	12.3595	1.38038	0.133077	1.30617	1.05682	3.56451
131	15.26	17.76	20.58	15.33	14.23	tr|G3XAP6|G3XAP6_HUMAN	Cartilage oligomeric matrix protein OS=Homo sapiens GN=COMP PE=1 SV=1	HUMAN	10	0.954993	0.676693	1.11686	0.847227	1.0666	0.928966	0.707701	1.21339	0.765597	1.1272	1.04713	0.47186	1.21339	0.862979	1.27057	1.01859	0.758662	1.18032	0.862979	1.20226	0.963829	0.792063	1.13763	0.847227	1.09648
131	0	17.76	19.68	14.66	13.61	sp|P49747|COMP_HUMAN	Cartilage oligomeric matrix protein OS=Homo sapiens GN=COMP PE=1 SV=2	HUMAN	10
132	15.07	15.64	33.74	31.53	24.38	sp|P05154|IPSP_HUMAN	Plasma serine protease inhibitor OS=Homo sapiens GN=SERPINA5 PE=1 SV=3	HUMAN	9	1.97697	0.0883899	1.78649	1.10662	4.52898	0.666807	0.516168	1.57036	0.185353	1.04713	1.41906	0.29429	1.58489	0.895365	2.91072	1.14815	0.747468	1.48594	0.772681	1.72187	1.55597	0.16563	1.61436	0.963829	3.10456
133	15.04	15.12	44.65	38.6	35.35	tr|C9JF17|C9JF17_HUMAN	Apolipoprotein D (Fragment) OS=Homo sapiens GN=APOD PE=1 SV=1	HUMAN	23	5.44503	0.100302	3.63078	1.49968	11.5878	6.66807	0.0572908	3.90841	1.70608	14.4544	3.80189	0.663695	3.10456	1.22462	8.55067	9.28966	0.0221226	4.40555	2.10863	20.5116	4.57088	0.178572	3.31131	1.38038	10.5682
133	0	14.72	50.79	43.92	40.21	sp|P05090|APOD_HUMAN	Apolipoprotein D OS=Homo sapiens GN=APOD PE=1 SV=1	HUMAN	23
134	15.01	15.15	26.62	17.1	15.03	tr|G3XAK1|G3XAK1_HUMAN	Hepatocyte growth factor-like protein OS=Homo sapiens GN=MST1 PE=1 SV=1	HUMAN	10	2.24905	0.00282661	1.45881	1.5417	11.3763	1.31826	0.210851	1.35519	0.972747	2.91072	1.6293	0.0611781	1.36773	1.19124	7.44732	1.57036	0.0531617	1.41906	1.10662	3.59749	1.18032	0.271759	1.38038	0.855067	2.18776
134	0	15.15	27.14	17.44	15.33	sp|P26927|HGFL_HUMAN	Hepatocyte growth factor-like protein OS=Homo sapiens GN=MST1 PE=1 SV=2	HUMAN	10
135	14.98	15.05	63.37	57.92	49.01	sp|P05452|TETN_HUMAN	Tetranectin OS=Homo sapiens GN=CLEC3B PE=1 SV=3	HUMAN	21	2.10863	0.00273696	1.2942	1.6293	4.09261	1.11686	0.379577	1.15878	0.963829	1.52757	2.42103	0.00914265	1.33045	1.8197	4.7863	2.33346	0.00184216	1.2942	1.80302	4.74242	1.14815	0.208775	1.21339	0.946237	1.48594
135	0	14.26	71.88	65	61.87	tr|E9PHK0|E9PHK0_HUMAN	Tetranectin OS=Homo sapiens GN=CLEC3B PE=1 SV=1	HUMAN	21
136	14.91	14.87	31.3	25.92	23.96	tr|H0Y512|H0Y512_HUMAN	Adipocyte plasma membrane-associated protein (Fragment) OS=Homo sapiens GN=APMAP PE=1 SV=1	HUMAN	9	1.00925	0.884891	1.28233	0.787046	1.28233	1.38038	0.309119	1.22462	1.1272	1.99526	0.912011	0.819245	1.27057	0.691831	1.15878	1.09648	0.839418	1.20226	0.912011	1.43219	0.855067	0.908486	1.31826	0.597035	1.1272
136	0	14.87	30.77	25.48	23.56	sp|Q9HDC9|APMAP_HUMAN	Adipocyte plasma membrane-associated protein OS=Homo sapiens GN=APMAP PE=1 SV=2	HUMAN	9
137	14.83	15.08	22.81	16.39	11.75	sp|P00488|F13A_HUMAN	Coagulation factor XIII A chain OS=Homo sapiens GN=F13A1 PE=1 SV=4	HUMAN	7	1.58489	0.0361058	1.2942	1.22462	9.28966	1.21339	0.48029	1.28233	0.946237	3.43558	1.31826	0.24702	1.34276	0.981748	3.46737	1.72187	0.0204492	1.28233	1.34276	10.8643	1.35519	0.196439	1.38038	0.981748	3.01995
138	14.78	16.83	48.02	46.43	45.63	sp|P20851|C4BPB_HUMAN	C4b-binding protein beta chain OS=Homo sapiens GN=C4BPB PE=1 SV=1	HUMAN	16	1.35519	0.513643	1.28233	1.05682	3.49945	1.38038	0.542724	1.34276	1.02802	2.85759	1.13763	0.980842	1.31826	0.862979	1.87068	1.52757	0.205684	1.30617	1.1695	4.09261	0.630957	0.178374	1.51356	0.212814	0.954993
139	14.75	14.83	30.54	26.95	25.15	sp|P07195|LDHB_HUMAN	L-lactate dehydrogenase B chain OS=Homo sapiens GN=LDHB PE=1 SV=2	HUMAN	10	0.794328	0.493384	1.39316	0.505825	1.10662	1.90546	0.0361104	1.38038	1.38038	3.7325	0.474242	0.126657	1.78649	0.105682	0.847227	0.794328	0.395738	1.33045	0.49204	1.05682	1.08643	0.897136	1.43219	0.758578	1.61436
140	14.47	14.48	30.69	26.34	16.04	sp|Q9UHG3|PCYOX_HUMAN	Prenylcysteine oxidase 1 OS=Homo sapiens GN=PCYOX1 PE=1 SV=3	HUMAN	7	2.63027	0.00326806	1.41906	1.85353	10.5682	1.87068	0.0279033	1.30617	1.43219	6.85488	1.94089	0.0233748	1.35519	1.43219	6.91831	2.77971	0.00269576	1.44544	1.92309	11.0662	1.31826	0.300854	1.31826	1	3.10456
141	14.36	16.48	19.44	13.65	10.86	sp|P15144|AMPN_HUMAN	Aminopeptidase N OS=Homo sapiens GN=ANPEP PE=1 SV=4	HUMAN	12	2.0893	0.029402	1.61436	1.2942	14.9968	1.99526	0.05548	1.58489	1.25893	14.1906	1.43219	0.346075	1.49968	0.954993	5.24807	2.0893	0.0260716	1.57036	1.33045	14.9968	1.90546	0.0902975	1.65959	1.14815	9.81748
142	14.26	14.44	51.69	47.75	47.75	tr|K7ER74|K7ER74_HUMAN	Protein APOC4-APOC2 OS=Homo sapiens GN=APOC4-APOC2 PE=1 SV=1	HUMAN	26	2.77971	0.337285	1.8197	1.52757	12.2462	1.57036	0.701283	1.61436	0.972747	4.40555	1.99526	0.954675	1.69044	1.18032	8.55067	1.95884	0.813456	1.67494	1.1695	7.87046	1.09648	0.248404	1.55597	0.704693	2.03236
142	0	12.36	78.22	71.29	71.29	tr|A0A024R0T9|A0A024R0T9_HUMAN	Apolipoprotein C-II, isoform CRA_a OS=Homo sapiens GN=APOC2 PE=1 SV=1	HUMAN	24
142	0	12.36	78.22	71.29	71.29	sp|P02655|APOC2_HUMAN	Apolipoprotein C-II OS=Homo sapiens GN=APOC2 PE=1 SV=1	HUMAN	24
143	14.2	16.58	78.99	78.99	61.34	tr|A0A0A0MS15|A0A0A0MS15_HUMAN	Protein IGHV3-49 (Fragment) OS=Homo sapiens GN=IGHV3-49 PE=1 SV=1	HUMAN	23	0.401791	0.111917	1.65959	0.205116	0.666807	0.42462	0.106299	1.77011	0.197697	0.751623	0.197697	0.0486412	2.22844	0.0322107	0.440555	0.267917	0.0735292	1.8197	0.0862979	0.487529	0.224905	0.0773536	2.12814	0.0824138	0.47863
143	0	16.04	84.21	84.21	65.79	tr|A0A087WU91|A0A087WU91_HUMAN	Protein IGHV3-49 OS=Homo sapiens GN=IGHV3-49 PE=1 SV=1	HUMAN	24
144	14.14	14.17	33.64	28.41	27.5	sp|P04180|LCAT_HUMAN	Phosphatidylcholine-sterol acyltransferase OS=Homo sapiens GN=LCAT PE=1 SV=1	HUMAN	11	2.60615	0.00107694	1.51356	1.72187	10.7647	1.47231	0.0960383	1.33045	1.10662	4.28549	2.14783	0.00516256	1.44544	1.48594	7.94328	2.70396	0.000859621	1.52757	1.77011	11.3763	2.0893	0.0232019	1.51356	1.38038	6.85488
145	14.1	14.05	67.52	65.81	65.81	tr|B0YIW2|B0YIW2_HUMAN	Apolipoprotein C-III OS=Homo sapiens GN=APOC3 PE=1 SV=1	HUMAN	52	3.40408	0.00392967	2.03236	1.67494	7.11213	2.208	0.0779375	1.7378	1.27057	3.76704	0.912011	0.695133	1.22462	0.704693	1.11686	2.46604	0.00251309	1.78649	1.38038	4.36516	0.685488	0.580773	1.38038	0.310456	0.946237
145	0	14.05	79.8	77.78	77.78	sp|P02656|APOC3_HUMAN	Apolipoprotein C-III OS=Homo sapiens GN=APOC3 PE=1 SV=1	HUMAN	52
146	14.07	18.2	43.5	36.16	35.03	sp|Q15166|PON3_HUMAN	Serum paraoxonase/lactonase 3 OS=Homo sapiens GN=PON3 PE=1 SV=3	HUMAN	11	2.77971	0.0601433	1.6293	1.70608	23.3346	2.24905	0.145327	1.67494	1.34276	15.7036	2.208	0.154666	1.70608	1.2942	13.8038	3.13329	0.0257183	1.67494	1.87068	25.3513	2.48886	0.088339	1.72187	1.44544	17.7011
147	13.97	14.35	23.84	18.72	14.4	sp|P03951|FA11_HUMAN	Coagulation factor XI OS=Homo sapiens GN=F11 PE=1 SV=1	HUMAN	10	2.05116	0.00140443	1.25893	1.6293	3.40408	1.20226	0.143602	1.1695	1.02802	1.6293	1.47231	0.0123091	1.18032	1.24738	2.18776	1.44544	0.0285885	1.15878	1.24738	2.12814	1.02802	0.742873	1.22462	0.83946	1.28233
148	13.86	13.93	23.34	18.64	17.34	sp|P09172|DOPO_HUMAN	Dopamine beta-hydroxylase OS=Homo sapiens GN=DBH PE=1 SV=3	HUMAN	8	1.14815	0.227195	1.40605	0.816582	2.91072	1.57036	0.0378247	1.47231	1.0666	5.7544	1.2942	0.193134	1.40605	0.92045	2.99226	1.36773	0.157713	1.43219	0.954993	4.09261	1.01859	0.692893	1.52757	0.666807	2.01372
149	13.66	13.77	82.91	59.83	59.83	tr|A0A0B4J1Z4|A0A0B4J1Z4_HUMAN	Protein IGKV1-17 (Fragment) OS=Homo sapiens GN=IGKV1-17 PE=1 SV=1	HUMAN	67
150	13.61	13.8	22.66	17	13.48	sp|P33908|MA1A1_HUMAN	Mannosyl-oligosaccharide 1,2-alpha-mannosidase IA OS=Homo sapiens GN=MAN1A1 PE=1 SV=3	HUMAN	8	0.912011	0.53415	1.22462	0.630957	1.11686	1.47231	0.125762	1.2942	1.13763	2.44343	1.47231	0.12656	1.30617	1.1272	2.48886	1.20226	0.596272	1.18032	1.01859	1.78649	1.21339	0.44274	1.21339	1	1.67494
151	13.18	59.91	92.53	89.94	75.57	sp|P00739|HPTR_HUMAN	Haptoglobin-related protein OS=Homo sapiens GN=HPR PE=2 SV=2	HUMAN	157	3.19154	0.001929	1.87068	1.70608	20.893	1.08643	0.711232	1.25893	0.862979	1.7378	4.13048	0.000950438	2.07014	1.99526	24.4343	4.69894	0.00043772	2.14783	2.18776	28.3139	1.83654	0.0285737	1.5417	1.19124	7.44732
152	13.08	15.46	19.91	13.97	12.33	sp|Q6EMK4|VASN_HUMAN	Vasorin OS=Homo sapiens GN=VASN PE=1 SV=1	HUMAN	8	2.83139	0.0129714	1.64437	1.72187	33.1131	2.44343	0.0251483	1.52757	1.59956	33.1131	2.51189	0.0178378	1.57036	1.59956	32.2107	3.01995	0.00799535	1.69044	1.78649	34.3558	2.58226	0.0228973	1.61436	1.59956	31.0456
153	13.06	15.16	26.66	17.47	16.2	sp|P33151|CADH5_HUMAN	Cadherin-5 OS=Homo sapiens GN=CDH5 PE=1 SV=5	HUMAN	12	1.85353	0.0222946	1.34276	1.38038	5.05825	1.47231	0.138132	1.25893	1.1695	3.19154	1.78649	0.0176193	1.35519	1.31826	3.76704	2.33346	0.00474981	1.43219	1.6293	7.04693	1.5417	0.0491192	1.30617	1.18032	3.34195
154	13.02	13.1	41.33	33.6	27.73	sp|P08571|CD14_HUMAN	Monocyte differentiation antigen CD14 OS=Homo sapiens GN=CD14 PE=1 SV=2	HUMAN	10	1.02802	0.306762	1.09648	0.937562	1.1272	1.02802	0.352525	1.09648	0.937562	1.1272	1.02802	0.551189	1.1272	0.912011	1.15878	1	0.574548	1.07647	0.928966	1.07647	0.990832	0.760618	1.19124	0.831764	1.18032
155	12.81	19.66	96.9	85.27	76.74	sp|P18136|KV313_HUMAN	Ig kappa chain V-III region HIC OS=Homo sapiens PE=1 SV=2	HUMAN	71	0.30761	0.327569	1.7378	0.0549541	0.534564	0.316228	0.332686	2.24905	0.105682	0.711214	0.328095	0.53137	1.88799	0.0654636	0.619441	0.37325	0.535205	1.64437	0.0895365	0.613762	0.554626	0.694025	1.75388	0.283139	0.972747
155	0	18.55	100	82.95	75.97	sp|P18135|KV312_HUMAN	Ig kappa chain V-III region HAH OS=Homo sapiens PE=2 SV=1	HUMAN	70
155	0	17.41	94.83	86.21	78.45	tr|A0A0B4J1Z6|A0A0B4J1Z6_HUMAN	Protein IGKV3-20 (Fragment) OS=Homo sapiens GN=IGKV3-20 PE=4 SV=1	HUMAN	69
156	12.42	12.44	52.99	52.99	46.15	tr|A0A075B6K4|A0A075B6K4_HUMAN	HCG2043238 (Fragment) OS=Homo sapiens GN=IGLV3-10 PE=1 SV=1	HUMAN	31	0.337287	0.217358	1.49968	0.192309	0.505825	0.534564	0.975741	1.43219	0.369828	0.765597	0.277971	0.171291	1.57036	0.127057	0.436516	0.212814	0.19634	1.97697	0.114815	0.420727	0.210863	0.191581	1.90546	0.0461318	0.401791
157	12.33	14.36	20	18.5	18.5	sp|P22891|PROZ_HUMAN	Vitamin K-dependent protein Z OS=Homo sapiens GN=PROZ PE=1 SV=2	HUMAN	8	5.24807	0.0111836	2.35505	2.22844	35.6451	2.44343	0.150547	1.85353	1.31826	19.4089	4.65586	0.0307797	2.31206	2.01372	23.1206	6.0256	0.00532774	2.42103	2.48886	36.6438	2.67917	0.0710991	1.92309	1.39316	21.2814
158	12.33	12.42	62.54	52.84	46.15	sp|O75636|FCN3_HUMAN	Ficolin-3 OS=Homo sapiens GN=FCN3 PE=1 SV=2	HUMAN	18	3.63078	0.00683279	1.8197	1.99526	37.6704	2.77971	0.060425	1.75388	1.58489	24.6604	2.24905	0.164441	1.67494	1.34276	19.2309	3.34195	0.016443	1.77011	1.88799	37.6704	1.70608	0.0781928	1.51356	1.1272	7.94328
159	12.29	14.38	20.45	13.58	11.82	tr|A0A0C4DGZ8|A0A0C4DGZ8_HUMAN	Glycoprotein Ib (Platelet), alpha polypeptide OS=Homo sapiens GN=GP1BA PE=1 SV=1	HUMAN	8	1.15878	0.731422	1.24738	0.928966	1.51356	1.43219	0.184828	1.19124	1.20226	1.83654	1.30617	0.33866	1.18032	1.10662	1.65959	1.14815	0.619791	1.18032	0.972747	1.43219	1.03753	0.95537	1.30617	0.794328	1.35519
159	0	14.38	19.63	13.04	11.35	sp|P07359|GP1BA_HUMAN	Platelet glycoprotein Ib alpha chain OS=Homo sapiens GN=GP1BA PE=1 SV=2	HUMAN	8
160	12.18	13.47	44.24	37.88	27.88	sp|Q02985|FHR3_HUMAN	Complement factor H-related protein 3 OS=Homo sapiens GN=CFHR3 PE=1 SV=2	HUMAN	9	1.02802	0.935618	2.63027	0.390841	2.70396	0.751623	0.542152	2.0893	0.359749	1.57036	0.981748	0.977112	2.46604	0.398107	2.42103	1.18032	0.69847	3.22107	0.366438	3.80189	1.07647	0.847456	3.46737	0.310456	3.7325
161	12.15	12.23	39.92	38.31	29.84	sp|P11226|MBL2_HUMAN	Mannose-binding protein C OS=Homo sapiens GN=MBL2 PE=1 SV=2	HUMAN	7	3.40408	0.0104173	2.10863	1.61436	27.2898	3.83707	0.00709085	2.208	1.7378	33.4195	1.61436	0.2528	1.48594	1.08643	7.17794	5.15229	0.00532274	2.44343	2.10863	43.6516	2.65461	0.0435359	1.88799	1.40605	26.3027
162	12.14	59.33	52.66	48.67	44.55	sp|P06681|CO2_HUMAN	Complement C2 OS=Homo sapiens GN=C2 PE=1 SV=2	HUMAN	50	1.41906	0.0450803	1.22462	1.15878	1.95884	1.22462	0.154017	1.20226	1.01859	1.64437	1.57036	0.031649	1.24738	1.25893	2.208	1.33045	0.0923065	1.21339	1.09648	1.85353	1.08643	0.330871	1.25893	0.862979	1.43219
162	0	55.32	52.7	48.55	43.71	tr|A0A0G2JL69|A0A0G2JL69_HUMAN	Complement C2 OS=Homo sapiens GN=C2 PE=1 SV=1	HUMAN	48
163	11.97	17.65	76.47	71.43	63.87	tr|A0A0B4J1V0|A0A0B4J1V0_HUMAN	Protein IGHV3-15 (Fragment) OS=Homo sapiens GN=IGHV3-15 PE=1 SV=1	HUMAN	26	0.698232	0.326568	1.75388	0.401791	1.22462	0.787046	0.975092	1.97697	0.401791	1.55597	0.862979	0.941341	1.87068	0.457088	1.61436	0.704693	0.272112	1.45881	0.487529	1.02802	0.613762	0.127187	1.51356	0.401791	0.928966
164	11.89	14.38	13.25	5.855	3.022	sp|P12111|CO6A3_HUMAN	Collagen alpha-3(VI) chain OS=Homo sapiens GN=COL6A3 PE=1 SV=5	HUMAN	9	0.903649	0.649167	1.33045	0.660693	1.20226	0.855067	0.598593	1.35519	0.608135	1.15878	0.758578	0.105783	1.27057	0.474242	0.963829	0.83946	0.252069	1.24738	0.608135	1.04713	0.895365	0.776755	1.35519	0.642688	1.21339
164	0	14.38	14.64	6.812	3.737	tr|E7ENL6|E7ENL6_HUMAN	Collagen alpha-3(VI) chain OS=Homo sapiens GN=COL6A3 PE=1 SV=2	HUMAN	9
165	11.86	11.92	21.3	12.98	10.95	sp|P12955|PEPD_HUMAN	Xaa-Pro dipeptidase OS=Homo sapiens GN=PEPD PE=1 SV=3	HUMAN	6	1.57036	0.0941758	1.45881	1.07647	2.75423	2.29087	0.0019437	1.75388	1.30617	4.44631	1.55597	0.191188	1.45881	1.0666	2.58226	1.92309	0.0678725	1.64437	1.1695	3.53183	1.61436	0.0553535	1.45881	1.10662	2.88403
166	11.77	11.82	24.06	17.48	14.29	sp|P05362|ICAM1_HUMAN	Intercellular adhesion molecule 1 OS=Homo sapiens GN=ICAM1 PE=1 SV=2	HUMAN	6	0.717794	0.739072	1.47231	0.322107	1.05682	1.94089	0.0341047	1.48594	1.30617	3.43558	0.505825	0.203984	1.64437	0.0751623	0.831764	0.299226	0.0892096	2.03236	0.0794328	0.608135	1.40605	0.199879	1.2942	1.08643	2.58226
167	11.46	18.16	81.2	79.49	72.65	tr|A0A0J9YY99|A0A0J9YY99_HUMAN	Uncharacterized protein (Fragment) OS=Homo sapiens PE=1 SV=1	HUMAN	56	1.19124	0.716374	2.0893	0.570164	2.48886	0.903649	0.858801	2.0893	0.432514	1.88799	0.862979	0.779614	2.0893	0.413047	1.80302	0.879023	0.813459	2.0893	0.420727	1.83654	0.937562	0.913094	2.0893	0.448745	1.95884
168	11.41	11.51	29.93	17.14	14.97	sp|P00740|FA9_HUMAN	Coagulation factor IX OS=Homo sapiens GN=F9 PE=1 SV=2	HUMAN	6	2.12814	0.0144565	1.40605	1.51356	8.87156	1.43219	0.268909	1.27057	1.1272	4.40555	1.48594	0.0724837	1.31826	1.1272	4.01791	1.80302	0.040917	1.31826	1.36773	7.17794	1.78649	0.0634007	1.38038	1.2942	5.70164
169	11.34	11.44	24.33	17.94	15.88	sp|Q99784|NOE1_HUMAN	Noelin OS=Homo sapiens GN=OLFM1 PE=1 SV=4	HUMAN	8	1.13763	0.407878	1.27057	0.895365	1.70608	1.45881	0.163197	1.27057	1.14815	2.55859	1.30617	0.321283	1.27057	1.02802	2.12814	1.41906	0.18049	1.23595	1.14815	2.48886	1.24738	0.31711	1.36773	0.912011	1.87068
170	11.32	11.41	27.32	18.04	12.68	sp|P40197|GPV_HUMAN	Platelet glycoprotein V OS=Homo sapiens GN=GP5 PE=1 SV=1	HUMAN	6	1.97697	0.0396794	1.64437	1.20226	10.666	1.09648	0.47846	1.61436	0.679204	2.48886	1.2942	0.450271	1.57036	0.824138	4.48745	1.45881	0.245243	1.59956	0.912011	5.86138	1.58489	0.159416	1.49968	1.05682	6.36796
171	11.24	11.39	46.79	46.79	42.2	sp|P04208|LV106_HUMAN	Ig lambda chain V-I region WAH OS=Homo sapiens PE=1 SV=1	HUMAN	20
172	11.17	15.47	28.54	20.33	20.33	sp|Q9NZP8|C1RL_HUMAN	Complement C1r subcomponent-like protein OS=Homo sapiens GN=C1RL PE=1 SV=2	HUMAN	15	1	0.788564	1.0666	0.937562	1.0666	1.02802	0.712972	1.0666	0.963829	1.09648	1.0666	0.730364	1.0666	1	1.13763	1.0666	0.564229	1.0666	1	1.13763	1.02802	0.6977	1.07647	0.954993	1.10662
173	11.15	18.08	81.59	76.62	69.15	sp|P19652|A1AG2_HUMAN	Alpha-1-acid glycoprotein 2 OS=Homo sapiens GN=ORM2 PE=1 SV=2	HUMAN	46	1.0666	0.966132	1.23595	0.862979	1.28233	1.34276	0.332905	1.22462	1.09648	1.61436	0.369828	0.529004	1.55597	0.201372	0.57544	1.03753	0.517441	1.19124	0.870964	1.23595	0.299226	0.963759	1.8197	0.214783	0.544503
174	11.14	13.11	47.28	41.53	34.5	sp|Q15485|FCN2_HUMAN	Ficolin-2 OS=Homo sapiens GN=FCN2 PE=1 SV=2	HUMAN	12	0.711214	0.072027	1.41906	0.49204	1.00925	1.38038	0.345306	1.24738	1.10662	2.75423	0.648634	0.0664774	1.49968	0.432514	0.972747	0.831764	0.162978	1.47231	0.57544	1.22462	0.691831	0.151937	1.39316	0.47863	0.963829
175	11.02	11.05	62.86	58.57	55.71	sp|P07737|PROF1_HUMAN	Profilin-1 OS=Homo sapiens GN=PFN1 PE=1 SV=2	HUMAN	6	1.94089	0.233359	1.67494	1.15878	5.59758	1.49968	0.329683	1.47231	1.01859	4.57088	1.10662	0.926258	1.39316	0.794328	1.80302	1.48594	0.594512	1.48594	1	3.80189	1.09648	0.465927	1.39316	0.787046	1.94089
176	10.93	11.12	30.24	26.12	22.34	sp|P17936|IBP3_HUMAN	Insulin-like growth factor-binding protein 3 OS=Homo sapiens GN=IGFBP3 PE=1 SV=2	HUMAN	7	2.07014	0.0498158	1.36773	1.51356	4.74242	1.13763	0.923622	1.40605	0.809096	1.67494	1.72187	0.128463	1.35519	1.27057	3.59749	1.83654	0.0879653	1.34276	1.36773	3.94457	1.39316	0.220848	1.21339	1.14815	2.53513
176	0	11	27.41	25.19	19.63	tr|A6XND0|A6XND0_HUMAN	Insulin-like growth factor binding protein 3 OS=Homo sapiens GN=IGFBP3 PE=1 SV=1	HUMAN	6
176	0	11	25.86	24.33	20.15	tr|A6XND1|A6XND1_HUMAN	Insulin-like growth factor binding protein 3 isoform b OS=Homo sapiens GN=IGFBP3 PE=1 SV=1	HUMAN	6
177	10.75	10.87	22.67	11.71	7.721	sp|P14625|ENPL_HUMAN	Endoplasmin OS=Homo sapiens GN=HSP90B1 PE=1 SV=1	HUMAN	7	1.38038	0.231311	1.34276	1.02802	2.67917	1.99526	0.00461974	1.41906	1.40605	7.24436	1.09648	0.429682	1.44544	0.758578	1.80302	1.55597	0.0186139	1.34276	1.15878	4.2462	1.24738	0.329479	1.47231	0.847227	1.99526
178	10.66	193.15	77.12	70.7	65.31	sp|P0C0L5|CO4B_HUMAN	Complement C4-B OS=Homo sapiens GN=C4B PE=1 SV=2	HUMAN	263	1.52757	0.394708	1.49968	1.01859	4.83059	1.70608	0.540609	1.52757	1.11686	6.48634	1.77011	0.263182	1.57036	1.1272	6.42688	1.69044	0.238865	1.48594	1.13763	6.13762	0.928966	0.545857	1.44544	0.625173	1.34276
178	0	188.8	77.21	70.61	65.37	tr|F5GXS0|F5GXS0_HUMAN	Complement C4-B OS=Homo sapiens GN=C4B PE=1 SV=1	HUMAN	252
179	10.54	10.56	72.33	64.15	57.86	sp|P01591|IGJ_HUMAN	Immunoglobulin J chain OS=Homo sapiens GN=JCHAIN PE=1 SV=4	HUMAN	20	0.277971	0.00230822	1.64437	0.11272	0.457088	0.167494	0.00266756	2.26986	0.0436516	0.380189	0.343558	0.018104	1.48594	0.127057	0.510505	0.420727	0.0251158	1.35519	0.275423	0.570164	0.283139	0.00309181	1.64437	0.0990832	0.465586
180	10.42	10.6	28.62	23.58	19.5	sp|Q92820|GGH_HUMAN	Gamma-glutamyl hydrolase OS=Homo sapiens GN=GGH PE=1 SV=2	HUMAN	6	1.33045	0.802124	1.34276	0.990832	3.59749	1.13763	0.987971	1.31826	0.862979	2.39883	1.67494	0.197095	1.40605	1.19124	6.30957	1.40605	0.468672	1.2942	1.08643	5.24807	0.972747	0.511504	1.34276	0.672977	1.30617
181	10.39	10.45	63.11	41.75	36.89	sp|P01703|LV105_HUMAN	Ig lambda chain V-I region NEWM OS=Homo sapiens PE=1 SV=1	HUMAN	21	0.0711213	0.0202939	2.14783	0.0280543	0.152757	0.293765	0.10593	1.85353	0.172187	0.544503	0.11272	0.031495	2.18776	0.0452898	0.246604	0.608135	0.652833	1.70608	0.353183	1.03753	0.194089	0.0772865	2.1677	0.0787046	0.420727
182	10.16	49.5	85.71	71.43	71.43	tr|A0A087X130|A0A087X130_HUMAN	Ig kappa chain C region OS=Homo sapiens GN=IGKC PE=1 SV=1	HUMAN	287	0.672977	0.286497	1.40605	0.416869	0.946237	0.461318	0.293516	1.72187	0.185353	0.794328	0.642688	0.578993	1.52757	0.334195	0.981748	0.390841	0.192722	1.83654	0.104713	0.717794	0.636796	0.235515	1.55597	0.316228	0.990832
183	10.03	25.59	89.8	83.67	83.67	sp|P02042|HBD_HUMAN	Hemoglobin subunit delta OS=Homo sapiens GN=HBD PE=1 SV=2	HUMAN	39	0.452898	0.0589143	1.40605	0.107647	0.636796	1.57036	0.190585	1.1695	1.34276	2.05116	0.231206	0.0123534	1.90546	0.0122462	0.440555	0.711214	0.333701	1.20226	0.436516	0.855067	1.19124	0.614114	1.20226	0.990832	1.49968
184	10.02	10.29	55.42	48.19	42.17	sp|P02654|APOC1_HUMAN	Apolipoprotein C-I OS=Homo sapiens GN=APOC1 PE=1 SV=1	HUMAN	9	1.69044	0.189428	1.40605	1.20226	2.39883	0.380189	0.0855459	1.78649	0.0376704	0.679204	1.18032	0.842713	1.30617	0.903649	1.5417	1.97697	0.221594	1.39316	1.41906	3.63078	0.630957	0.217013	1.33045	0.108643	0.83946
184	0	10.29	54.55	51.95	45.45	tr|K7ERI9|K7ERI9_HUMAN	Apolipoprotein C-I (Fragment) OS=Homo sapiens GN=APOC1 PE=1 SV=1	HUMAN	9
185	9.98	12.26	6.992	3.302	1.549	sp|P98160|PGBM_HUMAN	Basement membrane-specific heparan sulfate proteoglycan core protein OS=Homo sapiens GN=HSPG2 PE=1 SV=4	HUMAN	7	1.52757	0.226479	1.61436	0.946237	4.83059	1.69044	0.179289	1.67494	1.00925	4.74242	1.2942	0.525001	1.55597	0.831764	2.77971	1.49968	0.271553	1.58489	0.946237	4.65586	1.6293	0.0983921	1.58489	1.02802	5.70164
186	9.91	10	83.04	79.46	63.39	tr|A0A075B6J8|A0A075B6J8_HUMAN	Protein IGLV3-19 (Fragment) OS=Homo sapiens GN=IGLV3-19 PE=1 SV=1	HUMAN	25	0.235505	0.0266967	1.70608	0.0580764	0.401791	0.608135	0.0986782	1.31826	0.42462	0.801678	0.251189	0.0311823	1.69044	0.0679204	0.42462	0.205116	0.0228778	1.8197	0.0383707	0.37325	0.346737	0.0872306	1.48594	0.148594	0.515229
187	9.82	11.15	47.24	37.01	25.59	tr|V9GYE7|V9GYE7_HUMAN	Complement factor H-related protein 2 OS=Homo sapiens GN=CFHR2 PE=1 SV=1	HUMAN	11	1.08643	0.89795	1.23595	0.879023	1.39316	1.20226	0.515807	1.20226	1	1.5417	1.15878	0.739403	1.2942	0.895365	1.58489	1.33045	0.422663	1.18032	1.1272	1.72187	0.816582	0.714607	1.24738	0.591562	1.01859
187	0	11.15	44.44	34.81	24.07	sp|P36980|FHR2_HUMAN	Complement factor H-related protein 2 OS=Homo sapiens GN=CFHR2 PE=1 SV=1	HUMAN	11
188	9.81	9.88	31.51	21.23	21.23	sp|P06331|HV209_HUMAN	Ig heavy chain V-II region ARH-77 OS=Homo sapiens PE=4 SV=1	HUMAN	29	0.30761	0.41373	1.6293	0.103753	0.501187	0.353183	0.371406	1.55597	0.145881	0.549541	0.60256	0.77946	1.27057	0.428549	0.765597	0.328095	0.42226	1.61436	0.172187	0.529663	0.30761	0.373417	1.67494	0.0972747	0.515229
189	9.8	9.88	19.24	13.56	11.08	sp|O00187|MASP2_HUMAN	Mannan-binding lectin serine protease 2 OS=Homo sapiens GN=MASP2 PE=1 SV=4	HUMAN	7	1.75388	0.477409	1.35519	1.2942	4.44631	2.26986	0.126729	1.43219	1.58489	6.36796	1.1272	0.874057	1.23595	0.912011	1.65959	1.61436	0.433613	1.35519	1.19124	3.69828	1.69044	0.413988	1.33045	1.27057	3.98107
190	9.79	9.85	25.16	13.98	10.87	sp|Q9Y5Y7|LYVE1_HUMAN	Lymphatic vessel endothelial hyaluronic acid receptor 1 OS=Homo sapiens GN=LYVE1 PE=1 SV=2	HUMAN	5	2.83139	0.0618341	2.07014	1.36773	5.91562	8.87156	0.000591788	2.96483	2.99226	33.7287	6.30957	0.00347559	2.77971	2.26986	26.3027	4.09261	0.0272937	2.48886	1.64437	16.9044	4.2462	0.00787019	2.58226	1.64437	16.5959
191	9.74	9.8	59.13	55.65	55.65	tr|A0A075B6K5|A0A075B6K5_HUMAN	HCG2043239 (Fragment) OS=Homo sapiens GN=IGLV3-9 PE=1 SV=1	HUMAN	25	0.751623	0.519884	5.59758	0.134276	4.20727	0.887156	0.781842	9.37562	0.0946237	8.31764	0.666807	0.40043	2.0893	0.319154	1.39316	0.731139	0.489787	2.1677	0.337287	1.58489	0.801678	0.60603	3.90841	0.205116	3.13329
192	9.71	9.81	24.68	20.61	17.05	tr|D6W5L6|D6W5L6_HUMAN	Pulmonary surfactant-associated protein B OS=Homo sapiens GN=SFTPB PE=1 SV=1	HUMAN	6	0.325087	0.00267081	1.88799	0.113763	0.613762	1.14815	0.403534	1.20226	0.954993	1.39316	0.0210863	6.46804e-05	12.7057	0.011272	0.267917	0.152757	0.000828247	2.80543	0.0277971	0.428549	0.870964	0.271075	1.5417	0.570164	1.34276
192	0	9.81	25.46	21.26	17.59	sp|P07988|PSPB_HUMAN	Pulmonary surfactant-associated protein B OS=Homo sapiens GN=SFTPB PE=1 SV=3	HUMAN	6
192	0	7.63	23.53	19.25	15.51	tr|H0Y7V6|H0Y7V6_HUMAN	Pulmonary surfactant-associated protein B (Fragment) OS=Homo sapiens GN=SFTPB PE=1 SV=1	HUMAN	5
193	9.68	9.74	39.04	30.28	27.49	tr|D6R934|D6R934_HUMAN	Complement C1q subcomponent subunit B OS=Homo sapiens GN=C1QB PE=1 SV=1	HUMAN	17	0.946237	0.858601	1.11686	0.824138	1.05682	1.01859	0.73728	1.19124	0.855067	1.24738	0.92045	0.662145	1.25893	0.691831	1.15878	0.801678	0.305797	1.14815	0.580764	0.92045	0.809096	0.180193	1.21339	0.564937	0.981748
193	0	9.74	38.74	30.04	27.27	sp|P02746|C1QB_HUMAN	Complement C1q subcomponent subunit B OS=Homo sapiens GN=C1QB PE=1 SV=3	HUMAN	17
193	0	8.39	32.46	22.81	19.74	tr|A0A0A0MSV6|A0A0A0MSV6_HUMAN	Complement C1q subcomponent subunit B (Fragment) OS=Homo sapiens GN=C1QB PE=1 SV=4	HUMAN	15
194	9.63	9.88	32	30.77	24	sp|P18065|IBP2_HUMAN	Insulin-like growth factor-binding protein 2 OS=Homo sapiens GN=IGFBP2 PE=1 SV=2	HUMAN	6	0.809096	0.329135	1.39316	0.47863	1.1272	1.77011	0.0469934	1.31826	1.34276	3.66438	0.496592	0.0848325	1.78649	0.103753	0.887156	0.711214	0.211105	1.25893	0.188799	0.895365	1.21339	0.592876	1.34276	0.903649	2.07014
195	9.59	9.74	19.66	13.93	8.514	sp|P43121|MUC18_HUMAN	Cell surface glycoprotein MUC18 OS=Homo sapiens GN=MCAM PE=1 SV=2	HUMAN	5	1.67494	0.0735864	1.57036	1.0666	8.3946	1.92309	0.0369482	1.40605	1.36773	17.378	2.1677	0.0142738	1.45881	1.48594	18.3654	2.24905	0.0107927	1.44544	1.55597	18.8799	1.61436	0.0810289	1.51356	1.0666	11.272
196	9.58	9.66	28.3	25.27	17.03	sp|P05062|ALDOB_HUMAN	Fructose-bisphosphate aldolase B OS=Homo sapiens GN=ALDOB PE=1 SV=2	HUMAN	5	2.83139	0.0131223	1.57036	1.80302	31.9154	2.44343	0.029884	1.5417	1.58489	26.5461	2.05116	0.060253	1.52757	1.34276	21.677	1.88799	0.0760405	1.48594	1.27057	19.5884	1.99526	0.0812713	1.58489	1.25893	15.9956
196	0	7.59	28.48	25	15.51	tr|A0A087WXX2|A0A087WXX2_HUMAN	Fructose-bisphosphate aldolase OS=Homo sapiens GN=ALDOB PE=1 SV=1	HUMAN	4
197	9.51	29.08	70.88	63.53	62.06	tr|A0A075B6N7|A0A075B6N7_HUMAN	Ig alpha-2 chain C region (Fragment) OS=Homo sapiens GN=IGHA2 PE=1 SV=1	HUMAN	103	0.809096	0.62159	1.14815	0.685488	0.928966	0.648634	0.751717	1.25893	0.501187	0.816582	0.77983	0.590976	1.14815	0.660693	0.895365	1.0666	0.974638	1.1272	0.946237	1.23595	1.07647	0.934929	1.13763	0.946237	1.25893
198	9.4	9.54	38.52	38.52	36.48	sp|Q15848|ADIPO_HUMAN	Adiponectin OS=Homo sapiens GN=ADIPOQ PE=1 SV=1	HUMAN	9	0.630957	0.36409	1.58489	0.224905	1	2.10863	0.402427	1.94089	1.08643	6.98232	1.57036	0.613372	1.85353	0.847227	4.61318	1.01859	0.800461	1.69044	0.60256	2.58226	0.758578	0.614951	1.78649	0.37325	1.35519
199	9.14	11.33	14.79	9.919	6.402	tr|F5GZZ9|F5GZZ9_HUMAN	Scavenger receptor cysteine-rich type 1 protein M130 OS=Homo sapiens GN=CD163 PE=1 SV=1	HUMAN	6	0.731139	0.28031	1.22462	0.47863	0.895365	1.39316	0.24358	1.20226	1.15878	1.92309	0.963829	0.843027	1.47231	0.625173	1.41906	0.642688	0.154024	1.36773	0.272898	0.879023	0.831764	0.521159	1.34276	0.519996	1.11686
199	0	11.32	14.21	9.185	6.153	tr|C9JHR8|C9JHR8_HUMAN	Scavenger receptor cysteine-rich type 1 protein M130 OS=Homo sapiens GN=CD163 PE=1 SV=1	HUMAN	6
199	0	11.32	13.84	9.17	6.142	sp|Q86VB7|C163A_HUMAN	Scavenger receptor cysteine-rich type 1 protein M130 OS=Homo sapiens GN=CD163 PE=1 SV=2	HUMAN	6
200	9.08	9.16	21.46	9.434	7.429	tr|A0A087WTF6|A0A087WTF6_HUMAN	Neural cell adhesion molecule 1 OS=Homo sapiens GN=NCAM1 PE=1 SV=1	HUMAN	5	1.67494	0.242527	1.72187	0.972747	5.39511	1.75388	0.263544	1.87068	0.937562	5.24807	2.01372	0.114278	1.8197	1.10662	7.11213	1.87068	0.147632	1.8197	1.02802	6.36796	1.44544	0.342096	1.70608	0.847227	2.96483
200	0	9.16	21.38	10.48	8.69	tr|H7BYX6|H7BYX6_HUMAN	Neural cell adhesion molecule 1 OS=Homo sapiens GN=NCAM1 PE=1 SV=2	HUMAN	5
200	0	9.16	20.37	9.987	8.279	tr|A0A087WTE4|A0A087WTE4_HUMAN	Neural cell adhesion molecule 1 OS=Homo sapiens GN=NCAM1 PE=1 SV=1	HUMAN	5
200	0	8.21	21.21	9.324	7.343	tr|A0A087WX77|A0A087WX77_HUMAN	Neural cell adhesion molecule 1 OS=Homo sapiens GN=NCAM1 PE=1 SV=1	HUMAN	5
200	0	8.21	20.59	9.05	7.127	tr|A0A087WWD4|A0A087WWD4_HUMAN	Neural cell adhesion molecule 1 OS=Homo sapiens GN=NCAM1 PE=1 SV=1	HUMAN	5
200	0	8.21	20.59	9.05	7.127	tr|A0A087WV75|A0A087WV75_HUMAN	Neural cell adhesion molecule 1 OS=Homo sapiens GN=NCAM1 PE=1 SV=1	HUMAN	5
200	0	8.21	21.21	9.324	7.343	sp|P13591|NCAM1_HUMAN	Neural cell adhesion molecule 1 OS=Homo sapiens GN=NCAM1 PE=1 SV=3	HUMAN	5
201	9.02	9.08	27.78	25.25	23.23	sp|P32119|PRDX2_HUMAN	Peroxiredoxin-2 OS=Homo sapiens GN=PRDX2 PE=1 SV=5	HUMAN	5	0.496592	0.21423	1.69044	0.104713	0.83946	1.88799	0.0453327	1.34276	1.40605	3.28095	0.144544	0.0346841	3.59749	0.0260615	0.519996	0.711214	0.335669	1.21339	0.487529	0.862979	1.55597	0.0671252	1.31826	1.18032	2.55859
202	8.83	13.64	23.31	15.47	14.62	sp|P02533|K1C14_HUMAN	Keratin, type I cytoskeletal 14 OS=Homo sapiens GN=KRT14 PE=1 SV=4	HUMAN	9	0.519996	0.215705	1.85353	0.20893	0.963829	0.580764	0.176494	1.85353	0.30479	1.07647	0.42462	0.0438024	1.92309	0.207014	0.816582	0.691831	0.382497	1.80302	0.380189	1.24738	0.608135	0.303132	1.95884	0.30761	1.19124
202	0	11.57	22.2	14.59	11.84	sp|P08779|K1C16_HUMAN	Keratin, type I cytoskeletal 16 OS=Homo sapiens GN=KRT16 PE=1 SV=4	HUMAN	8
202	0	10.65	19.21	11.11	9.722	sp|Q04695|K1C17_HUMAN	Keratin, type I cytoskeletal 17 OS=Homo sapiens GN=KRT17 PE=1 SV=2	HUMAN	6
202	0	10.01	22.92	11.75	10.03	tr|F5GWP8|F5GWP8_HUMAN	Keratin, type I cytoskeletal 17 OS=Homo sapiens GN=KRT17 PE=1 SV=2	HUMAN	5
203	8.6	11.97	81.51	63.87	56.3	sp|P01770|HV309_HUMAN	Ig heavy chain V-III region NIE OS=Homo sapiens PE=1 SV=1	HUMAN	32	0.461318	0.423743	1.36773	0.263027	0.630957	0.496592	0.432355	1.27057	0.319154	0.630957	0.539511	0.731091	1.59956	0.291072	0.862979	0.608135	0.630409	1.22462	0.461318	0.744732	0.510505	0.519828	1.28233	0.343558	0.654636
204	8.55	70.3	86.95	81.26	79.79	tr|A0A087WYC5|A0A087WYC5_HUMAN	Ig gamma-1 chain C region OS=Homo sapiens GN=IGHG1 PE=1 SV=1	HUMAN	279	0.0625173	0.281697	5.49541	0.0175388	0.343558	0.0758578	0.299208	4.61318	0.020893	0.349945	0.140605	0.301255	3.49945	0.0469894	0.49204	0.0691831	0.300353	4.96592	0.030761	0.343558	0.231206	0.382125	2.01372	0.101859	0.465586
205	8.33	22.46	96.23	93.4	93.4	tr|A0A075B6L0|A0A075B6L0_HUMAN	Ig lambda-3 chain C regions (Fragment) OS=Homo sapiens GN=IGLC3 PE=1 SV=2	HUMAN	100	0.119124	0.0555314	1.90546	0.0564937	0.226986	0.187068	0.087278	1.5417	0.114815	0.288403	0.20893	0.0588375	1.47231	0.136773	0.30761	0.366438	0.0833167	1.24738	0.299226	0.457088	0.0717794	0.0651282	1.97697	0.0524807	0.141906
205	0	22.46	93.4	93.4	93.4	tr|A0A075B6K9|A0A075B6K9_HUMAN	Ig lambda-2 chain C regions (Fragment) OS=Homo sapiens GN=IGLC2 PE=4 SV=1	HUMAN	100
205	0	22.46	93.4	93.4	93.4	sp|P0CG05|LAC2_HUMAN	Ig lambda-2 chain C regions OS=Homo sapiens GN=IGLC2 PE=1 SV=1	HUMAN	100
205	0	20.35	96.23	86.79	86.79	sp|P0CG06|LAC3_HUMAN	Ig lambda-3 chain C regions OS=Homo sapiens GN=IGLC3 PE=1 SV=1	HUMAN	99
206	8.31	10.85	7.68	2.641	1.034	sp|Q07954|LRP1_HUMAN	Prolow-density lipoprotein receptor-related protein 1 OS=Homo sapiens GN=LRP1 PE=1 SV=2	HUMAN	5	1.92309	0.0754911	1.94089	0.990832	8.3946	2.29087	0.0250595	2.03236	1.1272	11.3763	2.1677	0.0166921	1.97697	1.09648	10.2802	1.94089	0.0474835	1.92309	1.00925	7.51623	2.1677	0.0219027	1.97697	1.09648	9.0365
207	8.22	8.38	75.27	66.67	54.84	sp|P05109|S10A8_HUMAN	Protein S100-A8 OS=Homo sapiens GN=S100A8 PE=1 SV=1	HUMAN	7	8.31764	0.00506484	2.75423	3.01995	20.5116	20.5116	5.44057e-05	2.65461	7.72681	46.1318	6.13762	0.018427	2.88403	2.12814	14.4544	4.87528	0.0457101	2.91072	1.67494	12.2462	4.36516	0.0285148	2.65461	1.64437	7.17794
208	8.07	10.1	46.12	35.51	35.51	sp|P02747|C1QC_HUMAN	Complement C1q subcomponent subunit C OS=Homo sapiens GN=C1QC PE=1 SV=3	HUMAN	16	1.33045	0.676547	1.2942	1.02802	2.75423	1.11686	0.951368	1.25893	0.887156	2.05116	1.13763	0.816412	1.33045	0.855067	1.90546	0.895365	0.723916	1.30617	0.679204	1.1695	1.02802	0.809734	1.30617	0.787046	1.43219
209	8.07	8.08	11.78	6.292	5.221	sp|O00391|QSOX1_HUMAN	Sulfhydryl oxidase 1 OS=Homo sapiens GN=QSOX1 PE=1 SV=3	HUMAN	4	1.88799	0.0429365	1.41906	1.33045	8.70964	1.44544	0.159246	1.44544	1	5.05825	1.64437	0.0809479	1.36773	1.20226	7.11213	1.49968	0.165161	1.40605	1.0666	5.54626	1.59956	0.0927043	1.34276	1.19124	6.66807
210	8.07	8.08	25.46	17.71	17.71	sp|Q9BWP8|COL11_HUMAN	Collectin-11 OS=Homo sapiens GN=COLEC11 PE=1 SV=1	HUMAN	7	1.34276	0.687779	1.49968	0.895365	4.09261	1.7378	0.351116	1.52757	1.13763	6.72977	1.10662	0.990533	1.45881	0.758578	2.07014	1.61436	0.418232	1.41906	1.13763	6.30957	0.758578	0.408141	1.41906	0.135519	1.07647
211	8.02	10.13	14.14	6.456	3.894	tr|B1PS43|B1PS43_HUMAN	Myosin heavy chain 11 smooth muscle isoform OS=Homo sapiens GN=MYH11 PE=1 SV=1	HUMAN	9	1.00925	0.979715	2.0893	0.483059	2.10863	0.963829	0.872488	3.22107	0.299226	3.10456	1.1272	0.845946	2.65461	0.42462	2.99226	1.11686	0.853584	2.1677	0.515229	2.42103	1	0.912817	4.13048	0.242103	4.13048
211	0	10.13	14.6	6.643	4.006	sp|P35749|MYH11_HUMAN	Myosin-11 OS=Homo sapiens GN=MYH11 PE=1 SV=3	HUMAN	9
212	8.02	8.62	62.16	54.05	42.34	sp|P01701|LV103_HUMAN	Ig lambda chain V-I region NEW OS=Homo sapiens PE=1 SV=1	HUMAN	17	0.879023	0.646935	1.34276	0.654636	1.18032	0.870964	0.71397	1.27057	0.685488	1.10662	0.895365	0.755786	1.36773	0.654636	1.22462	1.03753	0.99084	1.35519	0.765597	1.40605	0.903649	0.713363	1.30617	0.691831	1.18032
213	8.01	9.8	90.6	62.39	57.26	tr|A0A0C4DH38|A0A0C4DH38_HUMAN	Protein IGHV5-51 (Fragment) OS=Homo sapiens GN=IGHV5-51 PE=1 SV=1	HUMAN	26	0.413047	0.239434	1.59956	0.20893	0.660693	0.47863	0.27224	1.49968	0.285759	0.717794	0.334195	0.156723	1.83654	0.135519	0.613762	0.519996	0.312204	1.43219	0.328095	0.744732	0.505825	0.328529	1.43219	0.30761	0.724436
214	8	8.02	10.78	6.334	5.256	sp|P16070|CD44_HUMAN	CD44 antigen OS=Homo sapiens GN=CD44 PE=1 SV=3	HUMAN	4	1	0.962066	1.13763	0.879023	1.13763	1.11686	0.520792	1.15878	0.963829	1.2942	1.05682	0.593195	1.20226	0.879023	1.27057	1.07647	0.569854	1.13763	0.946237	1.22462	1.10662	0.510015	1.15878	0.954993	1.28233
214	0	8.01	20.07	13.27	13.27	tr|H0Y5E4|H0Y5E4_HUMAN	CD44 antigen (Fragment) OS=Homo sapiens GN=CD44 PE=1 SV=1	HUMAN	4
214	0	8.01	22.92	16.25	16.25	tr|H0YDW7|H0YDW7_HUMAN	CD44 antigen (Fragment) OS=Homo sapiens GN=CD44 PE=1 SV=1	HUMAN	4
214	0	8.01	22.09	15.66	15.66	tr|H0YCV9|H0YCV9_HUMAN	CD44 antigen (Fragment) OS=Homo sapiens GN=CD44 PE=1 SV=1	HUMAN	4
214	0	8	28.64	22.82	18.93	tr|H0YD13|H0YD13_HUMAN	CD44 antigen OS=Homo sapiens GN=CD44 PE=1 SV=2	HUMAN	4
214	0	6.01	18.82	13.24	10.45	tr|H0Y2P0|H0Y2P0_HUMAN	CD44 antigen (Fragment) OS=Homo sapiens GN=CD44 PE=1 SV=1	HUMAN	3
214	0	6.01	23.76	16.57	16.57	tr|H0YDX6|H0YDX6_HUMAN	CD44 antigen (Fragment) OS=Homo sapiens GN=CD44 PE=1 SV=1	HUMAN	3
214	0	6	44.87	34.62	34.62	tr|E9PKC6|E9PKC6_HUMAN	CD44 antigen OS=Homo sapiens GN=CD44 PE=1 SV=1	HUMAN	3
215	8	8	13.33	7.121	7.121	sp|P08253|MMP2_HUMAN	72 kDa type IV collagenase OS=Homo sapiens GN=MMP2 PE=1 SV=2	HUMAN	4	1.14815	0.319416	1.33045	0.862979	1.52757	1.15878	0.310886	1.24738	0.928966	1.44544	1.03753	0.817139	1.47231	0.704693	1.52757	1.05682	0.643489	1.24738	0.847227	1.31826	1.19124	0.251406	1.24738	0.954993	1.47231
216	8	8	44.74	37.72	37.72	sp|P06702|S10A9_HUMAN	Protein S100-A9 OS=Homo sapiens GN=S100A9 PE=1 SV=1	HUMAN	6	12.1339	0.053646	2.55859	4.74242	36.9828	31.6228	0.0132143	2.48886	12.7057	73.7904	11.1686	0.060125	2.53513	4.40555	35.9749	6.48634	0.154224	2.44343	2.65461	23.7684	5.34564	0.172973	2.39883	2.22844	21.677
217	7.89	7.95	18.1	9.335	7.921	sp|P14780|MMP9_HUMAN	Matrix metalloproteinase-9 OS=Homo sapiens GN=MMP9 PE=1 SV=3	HUMAN	5	0.801678	0.444112	1.2942	0.559758	1.03753	1.30617	0.31564	1.30617	1	1.83654	0.691831	0.137963	1.44544	0.398107	1	0.772681	0.278155	1.23595	0.559758	0.954993	0.990832	0.905437	1.20226	0.824138	1.19124
218	7.78	11.35	69.67	57.38	48.36	sp|P01769|HV308_HUMAN	Ig heavy chain V-III region GA OS=Homo sapiens PE=1 SV=1	HUMAN	8	0.963829	0.901614	1.40605	0.685488	1.35519	0.772681	0.619231	1.80302	0.428549	1.39316	1.05682	0.75423	1.90546	0.554626	2.01372	1.04713	0.937763	1.38038	0.758578	1.44544	1.05682	0.924842	1.38038	0.765597	1.45881
219	7.66	7.75	24.42	18.48	17.16	sp|P09486|SPRC_HUMAN	SPARC OS=Homo sapiens GN=SPARC PE=1 SV=1	HUMAN	5	1.28233	0.914603	1.39316	0.92045	3.69828	1.0666	0.436194	1.41906	0.751623	2.53513	1.2942	0.86531	1.45881	0.887156	3.66438	1.52757	0.333236	1.39316	1.09648	5.59758	1.22462	0.61241	1.43219	0.855067	3.13329
219	0	6.31	38.93	29.53	26.85	tr|F5GY03|F5GY03_HUMAN	SPARC (Fragment) OS=Homo sapiens GN=SPARC PE=1 SV=1	HUMAN	4
220	7.64	7.66	26.2	24.6	21.93	tr|X6RJP6|X6RJP6_HUMAN	Transgelin-2 (Fragment) OS=Homo sapiens GN=TAGLN2 PE=1 SV=1	HUMAN	4	0.794328	0.594211	1.40605	0.524807	1.11686	0.737904	0.47434	1.36773	0.483059	1.00925	0.328095	0.0608535	1.57036	0.0301995	0.515229	0.549541	0.165267	1.39316	0.272898	0.765597	0.83946	0.566096	1.36773	0.586138	1.14815
220	0	7.66	24.62	23.12	20.6	sp|P37802|TAGL2_HUMAN	Transgelin-2 OS=Homo sapiens GN=TAGLN2 PE=1 SV=3	HUMAN	4
221	7.44	50.68	80.34	76.07	72.22	tr|A0A087WYL9|A0A087WYL9_HUMAN	Ig kappa chain C region OS=Homo sapiens GN=IGKC PE=1 SV=1	HUMAN	278	0.608135	0.33124	2.01372	0.267917	1.22462	0.457088	0.187953	2.24905	0.101859	1.02802	0.539511	0.252931	1.75388	0.187068	0.946237	0.469894	0.292199	2.39883	0.122462	1.1272	0.242103	0.0906077	2.0893	0.0180302	0.505825
221	0	47.39	79.91	73.5	71.79	tr|A0A087WWV8|A0A087WWV8_HUMAN	Protein IGKV1-8 OS=Homo sapiens GN=IGKV1-8 PE=4 SV=1	HUMAN	277
221	0	8.44	65.22	61.74	58.26	tr|A0A0C4DH67|A0A0C4DH67_HUMAN	Protein IGKV1-8 (Fragment) OS=Homo sapiens GN=IGKV1-8 PE=4 SV=1	HUMAN	23
222	7.41	7.46	22.31	16.27	12.34	sp|P49908|SEPP1_HUMAN	Selenoprotein P OS=Homo sapiens GN=SEPP1 PE=1 SV=3	HUMAN	6	1.6293	0.25089	1.21339	1.34276	2.37684	1.25893	0.517687	1.20226	1.04713	1.75388	1.28233	0.441512	1.21339	1.05682	1.78649	1.47231	0.302073	1.20226	1.22462	2.14783	1.0666	0.830795	1.40605	0.758578	1.55597
222	0	7.46	26.13	20	15.16	tr|D6REX5|D6REX5_HUMAN	Selenoprotein P (Fragment) OS=Homo sapiens GN=SEPP1 PE=1 SV=1	HUMAN	6
222	0	5.41	30.62	23.44	16.27	tr|D6RIS9|D6RIS9_HUMAN	Selenoprotein P (Fragment) OS=Homo sapiens GN=SEPP1 PE=1 SV=1	HUMAN	4
223	7.4	7.44	14.71	13.01	9.382	sp|P27918|PROP_HUMAN	Properdin OS=Homo sapiens GN=CFP PE=1 SV=2	HUMAN	4	1.48594	0.246852	1.18032	1.25893	1.90546	1.07647	0.568778	1.33045	0.809096	1.48594	1.43219	0.283793	1.18032	1.21339	1.8197	0.946237	0.994751	1.18032	0.794328	1.11686	0.847227	0.924908	1.36773	0.57544	1.15878
223	0	7.24	14.22	13.25	10.6	tr|E9PAQ1|E9PAQ1_HUMAN	Properdin OS=Homo sapiens GN=CFP PE=1 SV=1	HUMAN	4
224	7.39	7.51	13.59	9.556	5.249	sp|P54802|ANAG_HUMAN	Alpha-N-acetylglucosaminidase OS=Homo sapiens GN=NAGLU PE=1 SV=2	HUMAN	5	1.47231	0.242381	1.2942	1.13763	2.46604	1.2942	0.447649	1.58489	0.816582	2.37684	1.27057	0.435682	1.33045	0.954993	2.03236	1.59956	0.211552	1.44544	1.10662	3.01995	1.83654	0.116814	1.28233	1.43219	3.10456
225	7.27	7.42	21.78	10.41	5.556	sp|P18206|VINC_HUMAN	Vinculin OS=Homo sapiens GN=VCL PE=1 SV=4	HUMAN	5	1.90546	0.189689	1.97697	0.963829	6.98232	4.57088	0.000210689	2.01372	2.26986	24.4343	1.23595	0.657997	1.69044	0.731139	2.42103	1.45881	0.497676	1.72187	0.847227	3.87258	2.65461	0.0167509	2.0893	1.27057	9.81748
226	6.98	7.01	16.47	11.49	9.434	sp|Q13740|CD166_HUMAN	CD166 antigen OS=Homo sapiens GN=ALCAM PE=1 SV=2	HUMAN	5	0.981748	0.943139	1.24738	0.787046	1.22462	1.1272	0.499347	1.25893	0.895365	1.41906	1.11686	0.520939	1.49968	0.744732	1.69044	1.11686	0.516083	1.24738	0.895365	1.39316	1.10662	0.556953	1.35519	0.816582	1.49968
226	0	4.97	15.98	10.53	8.271	tr|F5GXJ9|F5GXJ9_HUMAN	CD166 antigen OS=Homo sapiens GN=ALCAM PE=1 SV=1	HUMAN	4
227	6.63	6.64	14.18	7.183	7.183	sp|Q6UX71|PXDC2_HUMAN	Plexin domain-containing protein 2 OS=Homo sapiens GN=PLXDC2 PE=1 SV=1	HUMAN	4	1.08643	0.436497	1.22462	0.887156	1.33045	1.22462	0.247686	1.14815	1.0666	1.40605	1.18032	0.304718	1.19124	0.990832	1.40605	1.14815	0.397261	1.18032	0.972747	1.35519	1.10662	0.734856	1.24738	0.887156	1.38038
228	6.6	40.6	93.58	87.77	77.37	tr|A0A0G2JPD4|A0A0G2JPD4_HUMAN	Ig gamma-4 chain C region (Fragment) OS=Homo sapiens GN=IGHG4 PE=1 SV=2	HUMAN	200	0.855067	0.690681	1.14815	0.731139	0.981748	0.111686	0.0288066	2.91072	0.0212814	0.325087	0.2208	0.0466019	1.85353	0.0765597	0.409261	0.203236	0.0513397	1.94089	0.0672977	0.394457	0.100925	0.0304266	3.25087	0.0319154	0.328095
228	0	40.6	93.58	87.77	77.37	sp|P01861|IGHG4_HUMAN	Ig gamma-4 chain C region OS=Homo sapiens GN=IGHG4 PE=1 SV=1	HUMAN	200
229	6.53	6.59	12.4	4.064	2.313	sp|Q76LX8|ATS13_HUMAN	A disintegrin and metalloproteinase with thrombospondin motifs 13 OS=Homo sapiens GN=ADAMTS13 PE=1 SV=1	HUMAN	3	1.75388	0.101059	1.67494	1.04713	6.25173	1.36773	0.578114	1.61436	0.847227	3.83707	1.30617	0.380722	1.67494	0.77983	2.99226	1.52757	0.238734	1.69044	0.903649	5.15229	1.44544	0.443694	1.69044	0.855067	4.40555
230	6.51	19.85	94.12	85.71	76.47	tr|A0A0B4J1Y9|A0A0B4J1Y9_HUMAN	Protein IGHV3-72 (Fragment) OS=Homo sapiens GN=IGHV3-72 PE=1 SV=1	HUMAN	86	0.83946	0.465456	1.24738	0.672977	1.04713	1.04713	0.767526	1.35519	0.772681	1.41906	0.928966	0.737754	1.34276	0.691831	1.24738	0.912011	0.762256	1.40605	0.648634	1.28233	1.0666	0.746903	1.27057	0.83946	1.35519
230	0	19.66	95.05	95.05	84.16	tr|A0A087WW89|A0A087WW89_HUMAN	Protein IGHV3-72 OS=Homo sapiens GN=IGHV3-72 PE=1 SV=1	HUMAN	85
231	6.39	8.58	16.61	8.55	4.967	sp|Q13201|MMRN1_HUMAN	Multimerin-1 OS=Homo sapiens GN=MMRN1 PE=1 SV=3	HUMAN	5	1.02802	0.903092	1.49968	0.685488	1.59956	1.34276	0.110979	1.45881	0.92045	2.37684	0.990832	0.92049	1.52757	0.666807	1.51356	1.08643	0.565323	1.45881	0.744732	1.75388	1.38038	0.225761	1.5417	0.895365	2.42103
232	6.38	7.09	19.9	14.29	10.75	sp|P35527|K1C9_HUMAN	Keratin, type I cytoskeletal 9 OS=Homo sapiens GN=KRT9 PE=1 SV=3	HUMAN	6	0.203236	0.0119527	1.80302	0.0685488	0.366438	0.218776	0.00623004	1.67494	0.0340408	0.366438	0.165959	0.0227902	2.05116	0.0539511	0.340408	0.353183	0.0113511	1.38038	0.15417	0.487529	0.586138	0.0758566	1.34276	0.401791	0.787046
233	6.36	6.4	15.98	14.25	10.8	sp|Q6UXB8|PI16_HUMAN	Peptidase inhibitor 16 OS=Homo sapiens GN=PI16 PE=1 SV=1	HUMAN	5	1.5417	0.215003	1.49968	1.02802	3.53183	0.529663	0.65145	1.83654	0.077983	0.972747	1.94089	0.0661244	1.41906	1.36773	5.97035	1.55597	0.275241	1.34276	1.15878	3.22107	0.972747	0.89186	1.5417	0.625173	1.49968
234	6.27	6.39	12.98	7.733	6.029	sp|Q16853|AOC3_HUMAN	Membrane primary amine oxidase OS=Homo sapiens GN=AOC3 PE=1 SV=3	HUMAN	4	2.10863	0.257892	1.87068	1.1272	11.4815	2.51189	0.222451	2.07014	1.21339	9.54993	2.46604	0.231419	1.99526	1.23595	12.8233	2.51189	0.288755	1.95884	1.28233	14.9968	3.10456	0.238186	1.87068	1.65959	22.2844
235	6.25	6.93	26.81	18.07	10.54	sp|P00338|LDHA_HUMAN	L-lactate dehydrogenase A chain OS=Homo sapiens GN=LDHA PE=1 SV=2	HUMAN	4	2.03236	0.246025	2.10863	0.963829	7.65597	2.67917	0.0606988	2.0893	1.28233	11.0662	1.72187	0.457596	2.03236	0.847227	5.91562	1.31826	0.912128	1.99526	0.660693	3.28095	2.35505	0.0759487	1.80302	1.30617	10.5682
236	6.19	6.2	42.97	39.84	30.47	sp|P02775|CXCL7_HUMAN	Platelet basic protein OS=Homo sapiens GN=PPBP PE=1 SV=3	HUMAN	3	3.53183	0.0274958	1.8197	1.94089	32.2107	0.519996	0.716792	2.10863	0.194089	1.09648	2.55859	0.056583	1.85353	1.38038	17.0608	2.60615	0.0648913	1.59956	1.6293	28.0543	1.83654	0.422418	1.87068	0.981748	11.9124
237	6.17	7.55	85.29	77.45	77.45	tr|A0A087X0P6|A0A087X0P6_HUMAN	Protein IGKV2D-29 OS=Homo sapiens GN=IGKV2D-29 PE=1 SV=1	HUMAN	23	0.801678	0.647426	2.72898	0.293765	2.18776	1.05682	0.884634	2.22844	0.474242	2.35505	0.691831	0.486336	2.0893	0.331131	1.44544	0.751623	0.568631	2.0893	0.359749	1.57036	0.737904	0.547604	3.19154	0.231206	2.35505
237	0	6.27	65.83	65.83	65.83	tr|A0A075B6S2|A0A075B6S2_HUMAN	Protein IGKV2D-29 (Fragment) OS=Homo sapiens GN=IGKV2D-29 PE=1 SV=1	HUMAN	23
238	6.15	13.56	17.63	13.73	11.53	sp|P13647|K2C5_HUMAN	Keratin, type II cytoskeletal 5 OS=Homo sapiens GN=KRT5 PE=1 SV=3	HUMAN	7	0.879023	0.447392	1.24738	0.711214	1.09648	0.801678	0.203582	1.24738	0.642688	1	0.801678	0.199138	1.24738	0.642688	1	0.737904	0.102904	1.24738	0.591562	0.92045	0.855067	0.350947	1.24738	0.685488	1.0666
239	6.11	6.16	28.57	25.45	20.98	sp|P02741|CRP_HUMAN	C-reactive protein OS=Homo sapiens GN=CRP PE=1 SV=1	HUMAN	5	0.155597	0.00354035	2.37684	0.0510505	0.369828	1.2942	0.255093	1.27057	1.01859	1.64437	0.0469894	0.0206634	5.64937	0.0169044	0.265461	0.0322107	0.166447	4.48745	0.0101859	0.144544	0.990832	0.779731	1.41906	0.704693	1.40605
240	6.02	12.8	79.51	71.31	54.1	sp|P0DJI8|SAA1_HUMAN	Serum amyloid A-1 protein OS=Homo sapiens GN=SAA1 PE=1 SV=1	HUMAN	17	1.20226	0.278684	1.72187	0.698232	1.83654	8.55067	0.00326667	2.44343	3.49945	27.5423	0.119124	0.190837	4.52898	0.0505825	0.539511	1.31826	0.308678	1.87068	0.704693	2.07014	7.44732	0.0361741	2.39883	3.10456	23.7684
241	6	11.76	82.05	57.26	55.56	tr|A0A0B4J1V4|A0A0B4J1V4_HUMAN	Protein IGHV1-46 (Fragment) OS=Homo sapiens GN=IGHV1-46 PE=4 SV=1	HUMAN	36	0.787046	0.540705	1.52757	0.515229	1.20226	0.981748	0.81437	1.48594	0.660693	1.45881	1.1272	0.884167	1.72187	0.654636	1.94089	0.772681	0.522733	1.78649	0.432514	1.38038	0.895365	0.756818	1.38038	0.648634	1.23595
241	0	11.75	82.05	54.7	47.86	sp|P01743|HV102_HUMAN	Ig heavy chain V-I region HG3 OS=Homo sapiens PE=3 SV=1	HUMAN	35
242	6	8	11.27	6.792	6.214	sp|Q8NBP7|PCSK9_HUMAN	Proprotein convertase subtilisin/kexin type 9 OS=Homo sapiens GN=PCSK9 PE=1 SV=3	HUMAN	6	1.07647	0.721733	1.31826	0.816582	1.41906	1.20226	0.414253	1.39316	0.862979	1.67494	0.946237	0.907065	1.40605	0.672977	1.33045	1.09648	0.543177	1.35519	0.809096	1.48594	1.01859	0.811487	1.24738	0.816582	1.27057
243	6	7.88	39.37	35.43	35.43	sp|P55056|APOC4_HUMAN	Apolipoprotein C-IV OS=Homo sapiens GN=APOC4 PE=1 SV=1	HUMAN	7	1.72187	0.350816	1.44544	1.19124	2.85759	1.21339	0.519665	1.15878	1.04713	1.5417	1.1272	0.63855	1.25893	0.895365	1.5417	0.963829	0.783052	1.24738	0.758578	1.20226	0.359749	0.481117	2.29087	0.0280543	0.824138
244	5.89	5.94	28.69	17.26	10.4	sp|P18428|LBP_HUMAN	Lipopolysaccharide-binding protein OS=Homo sapiens GN=LBP PE=1 SV=3	HUMAN	4	0.887156	0.878062	1.44544	0.564937	1.28233	1.27057	0.315016	1.40605	0.903649	2.07014	0.816582	0.678153	1.61436	0.428549	1.31826	0.383707	0.0508668	1.6293	0.0151356	0.625173	1.00925	0.94278	1.48594	0.679204	1.47231
245	5.85	5.94	16.67	10.38	5.298	tr|E9PEP6|E9PEP6_HUMAN	Neuropilin-1 OS=Homo sapiens GN=NRP1 PE=1 SV=2	HUMAN	4	1.2942	0.286084	1.30617	0.990832	2.53513	1.5417	0.0909295	1.40605	1.09648	3.31131	1.23595	0.318387	1.28233	0.963829	2.31206	1.48594	0.0734643	1.2942	1.14815	3.31131	1.27057	0.404847	1.35519	0.937562	2.26986
245	0	5.94	16.36	10.18	5.2	sp|O14786|NRP1_HUMAN	Neuropilin-1 OS=Homo sapiens GN=NRP1 PE=1 SV=3	HUMAN	4
245	0	5.94	17.33	11.65	6.818	tr|Q5T7F0|Q5T7F0_HUMAN	Neuropilin-1 OS=Homo sapiens GN=NRP1 PE=1 SV=1	HUMAN	4
245	0	5.94	18.41	12.79	7.488	tr|E7EX60|E7EX60_HUMAN	Neuropilin-1 OS=Homo sapiens GN=NRP1 PE=1 SV=1	HUMAN	4
245	0	5.76	18.26	12.23	8.04	tr|Q5JWQ4|Q5JWQ4_HUMAN	Neuropilin-1 OS=Homo sapiens GN=NRP1 PE=1 SV=2	HUMAN	4
246	5.8	5.84	8.617	4.308	3.175	sp|P12830|CADH1_HUMAN	Cadherin-1 OS=Homo sapiens GN=CDH1 PE=1 SV=3	HUMAN	3	3.56451	0.14755	2.63027	1.35519	12.8233	3.22107	0.174496	2.46604	1.30617	12.3595	4.16869	0.108268	2.65461	1.57036	15.5597	3.40408	0.152518	2.51189	1.35519	12.2462	2.83139	0.192798	2.44343	1.15878	7.24436
246	0	5.82	7.573	4.328	4.328	tr|A0A087WX17|A0A087WX17_HUMAN	Cadherin-1 OS=Homo sapiens GN=CDH1 PE=1 SV=1	HUMAN	3
246	0	5.82	7.573	4.328	4.328	tr|A0A087WU43|A0A087WU43_HUMAN	Cadherin-1 OS=Homo sapiens GN=CDH1 PE=1 SV=1	HUMAN	3
246	0	4.56	8.416	4.208	3.101	tr|A0A087WXI5|A0A087WXI5_HUMAN	Cadherin-1 OS=Homo sapiens GN=CDH1 PE=1 SV=1	HUMAN	3
247	5.79	5.86	31.16	27.54	18.84	tr|J3KPA1|J3KPA1_HUMAN	Cysteine-rich secretory protein 3 OS=Homo sapiens GN=CRISP3 PE=1 SV=1	HUMAN	6	1.1695	0.340186	1.23595	0.946237	1.52757	1.0666	0.489822	1.1695	0.912011	1.2942	1.36773	0.261575	1.31826	1.03753	1.87068	1.8197	0.0515561	1.20226	1.51356	2.70396	1.07647	0.675227	1.23595	0.870964	1.36773
247	0	5.86	35.1	31.02	21.22	sp|P54108|CRIS3_HUMAN	Cysteine-rich secretory protein 3 OS=Homo sapiens GN=CRISP3 PE=1 SV=1	HUMAN	6
248	5.78	5.81	27.16	16.42	15.22	sp|P04406|G3P_HUMAN	Glyceraldehyde-3-phosphate dehydrogenase OS=Homo sapiens GN=GAPDH PE=1 SV=3	HUMAN	4	1.20226	0.698704	1.97697	0.608135	2.58226	1.6293	0.521087	1.64437	0.990832	3.31131	0.765597	0.934114	1.8197	0.337287	1.39316	0.879023	0.948406	1.72187	0.465586	1.51356	1.47231	0.691822	1.43219	1.02802	2.44343
249	5.75	21.04	31.76	24.41	21.08	tr|B1AHL2|B1AHL2_HUMAN	Fibulin-1 OS=Homo sapiens GN=FBLN1 PE=1 SV=1	HUMAN	18	0.963829	0.757136	1.14815	0.83946	1.10662	0.972747	0.814647	1.1695	0.831764	1.13763	0.972747	0.643763	1.18032	0.824138	1.14815	0.954993	0.597881	1.11686	0.855067	1.0666	1.01859	0.733333	1.11686	0.912011	1.13763
250	5.73	9.42	62.39	42.74	34.19	sp|P01776|HV315_HUMAN	Ig heavy chain V-III region WAS OS=Homo sapiens PE=1 SV=1	HUMAN	54	0.654636	0.734231	1.39316	0.366438	0.912011	0.630957	0.667025	1.45881	0.270396	0.92045	0.855067	0.869208	1.41906	0.570164	1.21339	0.744732	0.756784	1.41906	0.47863	1.05682	0.534564	0.869861	1.5417	0.143219	0.824138
250	0	14.04	56.52	45.22	37.39	sp|P01765|HV304_HUMAN	Ig heavy chain V-III region TIL OS=Homo sapiens PE=1 SV=1	HUMAN	64
250	0	11.22	70.69	65.52	54.31	sp|P01779|HV318_HUMAN	Ig heavy chain V-III region TUR OS=Homo sapiens PE=1 SV=1	HUMAN	60
250	0	9.07	69.75	56.3	43.7	sp|P01774|HV313_HUMAN	Ig heavy chain V-III region POM OS=Homo sapiens PE=1 SV=1	HUMAN	53
251	5.67	5.69	15.12	6.261	4.83	sp|Q14126|DSG2_HUMAN	Desmoglein-2 OS=Homo sapiens GN=DSG2 PE=1 SV=2	HUMAN	4	1.1272	0.501598	1.18032	0.954993	1.34276	1.07647	0.637256	1.40605	0.765597	1.49968	0.870964	0.50643	1.36773	0.642688	1.19124	0.912011	0.668215	1.28233	0.711214	1.1695	1.1695	0.318902	1.20226	0.972747	1.41906
252	5.59	23.25	92.31	91.45	83.76	tr|A0A0B4J1X5|A0A0B4J1X5_HUMAN	Protein IGHV3-74 (Fragment) OS=Homo sapiens GN=IGHV3-74 PE=1 SV=1	HUMAN	105	0.83946	0.624112	1.1695	0.711214	0.981748	0.483059	0.453115	1.38038	0.277971	0.666807	0.672977	0.533031	1.31826	0.47863	0.887156	0.679204	0.508475	1.13763	0.559758	0.772681	0.903649	0.870526	1.21339	0.744732	1.09648
253	5.58	8.69	68.91	53.78	49.58	sp|P01773|HV312_HUMAN	Ig heavy chain V-III region BUR OS=Homo sapiens PE=1 SV=1	HUMAN	20	0.413047	0.415378	1.41906	0.169044	0.586138	0.461318	0.436992	1.33045	0.244343	0.613762	0.648634	0.575591	1.22462	0.47863	0.794328	0.60256	0.59443	1.34276	0.390841	0.809096	0.436516	0.417921	1.30617	0.229087	0.570164
254	5.52	5.6	24.51	13.59	12.62	sp|P07339|CATD_HUMAN	Cathepsin D OS=Homo sapiens GN=CTSD PE=1 SV=1	HUMAN	4	2.46604	0.112378	1.67494	1.47231	11.9124	1.72187	0.344494	1.87068	0.92045	5.05825	2.07014	0.197454	1.8197	1.13763	8.09096	1.59956	0.334528	1.8197	0.879023	5.01187	1.75388	0.50374	1.87068	0.937562	4.52898
255	5.39	5.5	7.059	2.768	2.215	sp|Q6YHK3|CD109_HUMAN	CD109 antigen OS=Homo sapiens GN=CD109 PE=1 SV=2	HUMAN	4	1.02802	0.818918	1.38038	0.744732	1.41906	1.05682	0.738205	1.48594	0.711214	1.57036	1.14815	0.438507	1.38038	0.831764	1.58489	1.0666	0.670597	1.38038	0.772681	1.47231	1.11686	0.510492	1.38038	0.809096	1.5417
256	5.22	5.25	38.61	34.65	34.65	sp|P02776|PLF4_HUMAN	Platelet factor 4 OS=Homo sapiens GN=PF4 PE=1 SV=2	HUMAN	3	0.928966	0.729595	1.41906	0.47863	1.31826	1.18032	0.616853	1.47231	0.801678	1.80302	1.2942	0.628041	1.23595	1.04713	2.24905	1.28233	0.644036	1.19124	1.07647	2.14783	0.824138	0.851192	1.21339	0.319154	1
256	0	3.21	31.73	27.88	23.08	sp|P10720|PF4V_HUMAN	Platelet factor 4 variant OS=Homo sapiens GN=PF4V1 PE=1 SV=1	HUMAN	2
257	5.17	7.42	21.16	10.15	8.168	tr|B1ALD9|B1ALD9_HUMAN	Periostin OS=Homo sapiens GN=POSTN PE=1 SV=1	HUMAN	5	0.972747	0.882485	1.38038	0.704693	1.34276	1.08643	0.504807	1.38038	0.787046	1.49968	0.928966	0.580586	1.38038	0.672977	1.28233	0.937562	0.646974	1.38038	0.679204	1.2942	1.03753	0.785127	1.64437	0.630957	1.70608
257	0	7.42	20.45	9.809	7.895	sp|Q15063|POSTN_HUMAN	Periostin OS=Homo sapiens GN=POSTN PE=1 SV=2	HUMAN	5
258	5.17	5.22	15.37	11.2	7.211	sp|P04040|CATA_HUMAN	Catalase OS=Homo sapiens GN=CAT PE=1 SV=3	HUMAN	3	0.642688	0.610385	2.35505	0.203236	1.51356	1.41906	0.27226	2.01372	0.704693	3.04789	0.187068	0.0145647	3.22107	0.0115878	0.60256	0.591562	0.16837	1.52757	0.242103	0.903649	1.22462	0.535098	2.01372	0.608135	2.58226
259	5.13	5.16	24.11	16.07	12.05	sp|P30041|PRDX6_HUMAN	Peroxiredoxin-6 OS=Homo sapiens GN=PRDX6 PE=1 SV=3	HUMAN	3	0.524807	0.41084	2.80543	0.133045	1.47231	1.57036	0.532719	2.72898	0.57544	5.39511	0.47863	0.174051	2.22844	0.0164437	1.0666	0.758578	0.509158	2.42103	0.237684	1.83654	1.33045	0.679274	2.60615	0.510505	4.44631
260	5.1	9.46	72.03	72.03	64.41	tr|A0A075B6Q5|A0A075B6Q5_HUMAN	Protein IGHV3-64 (Fragment) OS=Homo sapiens GN=IGHV3-64 PE=1 SV=1	HUMAN	15	0.928966	0.890965	2.0893	0.444631	1.94089	0.903649	0.848882	2.0893	0.432514	1.88799	0.870964	0.79577	2.0893	0.416869	1.8197	1.02802	0.940368	2.0893	0.49204	2.14783	0.879023	0.817083	2.0893	0.420727	1.83654
261	5.1	5.15	28.75	21.25	19.17	sp|P08294|SODE_HUMAN	Extracellular superoxide dismutase [Cu-Zn] OS=Homo sapiens GN=SOD3 PE=1 SV=2	HUMAN	4	0.679204	0.18613	1.61436	0.356451	1.09648	0.580764	0.115104	1.83654	0.272898	1.0666	1.34276	0.271681	1.27057	1.05682	1.95884	0.554626	0.325111	2.12814	0.188799	1.18032	0.83946	0.553108	1.83654	0.444631	1.5417
262	5.07	7.24	57.98	50.42	40.34	tr|A0A0B4J1V2|A0A0B4J1V2_HUMAN	Protein IGHV2-26 (Fragment) OS=Homo sapiens GN=IGHV2-26 PE=1 SV=1	HUMAN	7	0.724436	0.580432	2.03236	0.356451	1.47231	0.77983	0.719018	2.42103	0.322107	1.88799	0.711214	0.429139	1.38038	0.515229	0.981748	0.724436	0.579118	1.88799	0.383707	1.36773	1.14815	0.649682	1.52757	0.751623	1.75388
263	5.07	5.54	9.467	4.461	3.264	tr|F5H7V9|F5H7V9_HUMAN	Tenascin OS=Homo sapiens GN=TNC PE=1 SV=1	HUMAN	5	0.855067	0.131109	1.48594	0.608135	1.27057	1.2942	0.21034	1.31826	0.981748	3.28095	0.666807	0.175949	1.78649	0.201372	1.19124	0.731139	0.0856592	1.52757	0.319154	1.11686	1.03753	0.864753	1.47231	0.704693	1.64437
263	0	5.52	9.768	3.907	2.726	sp|P24821|TENA_HUMAN	Tenascin OS=Homo sapiens GN=TNC PE=1 SV=3	HUMAN	5
263	0	5.51	9.955	4.061	2.972	tr|J3QSU6|J3QSU6_HUMAN	Tenascin OS=Homo sapiens GN=TNC PE=1 SV=1	HUMAN	5
263	0	5.48	10.27	4.253	3.112	tr|E9PC84|E9PC84_HUMAN	Tenascin OS=Homo sapiens GN=TNC PE=1 SV=1	HUMAN	5
263	0	3.41	13.33	5.691	4.878	tr|H0YGZ3|H0YGZ3_HUMAN	Tenascin (Fragment) OS=Homo sapiens GN=TNC PE=1 SV=1	HUMAN	2
264	5.02	5.05	26.15	15.77	14.23	sp|P00918|CAH2_HUMAN	Carbonic anhydrase 2 OS=Homo sapiens GN=CA2 PE=1 SV=2	HUMAN	4	0.704693	0.317681	1.51356	0.376704	1.0666	1.40605	0.247325	1.51356	0.928966	2.48886	0.405509	0.0546967	1.80302	0.0496592	0.731139	0.946237	0.713575	1.51356	0.625173	1.43219	1.36773	0.287283	1.36773	1	2.24905
265	4.97	5.01	26.54	19.62	19.62	tr|K7ERG9|K7ERG9_HUMAN	Complement factor D OS=Homo sapiens GN=CFD PE=1 SV=1	HUMAN	4	2.26986	0.267026	1.99526	1.13763	9.63829	1.48594	0.263159	1.64437	0.903649	4.48745	1.41906	0.574942	1.95884	0.724436	2.93765	0.831764	0.986654	1.97697	0.394457	1.64437	1.70608	0.360437	1.59956	1.0666	8.55067
265	0	5.01	27.27	20.16	20.16	sp|P00746|CFAD_HUMAN	Complement factor D OS=Homo sapiens GN=CFD PE=1 SV=5	HUMAN	4
266	4.86	7.04	54.13	51.38	46.79	sp|P01612|KV120_HUMAN	Ig kappa chain V-I region Mev OS=Homo sapiens PE=1 SV=1	HUMAN	20	0.428549	0.25674	1.59956	0.15417	0.685488	0.416869	0.199994	1.52757	0.143219	0.636796	0.474242	0.216568	1.38038	0.214783	0.654636	0.452898	0.143465	1.38038	0.170608	0.625173	0.49204	0.297691	1.39316	0.248886	0.685488
267	4.82	4.85	24.8	16.26	13.01	tr|E7EX29|E7EX29_HUMAN	14-3-3 protein zeta/delta (Fragment) OS=Homo sapiens GN=YWHAZ PE=1 SV=1	HUMAN	3	1.21339	0.651226	1.39316	0.870964	1.69044	2.44343	0.117778	1.45881	1.67494	4.01791	0.539511	0.270135	1.59956	0.175388	0.862979	0.92045	0.861743	1.38038	0.660693	1.27057	1.10662	0.768067	3.87258	0.285759	4.32514
267	0	4.85	24.9	16.33	13.06	sp|P63104|1433Z_HUMAN	14-3-3 protein zeta/delta OS=Homo sapiens GN=YWHAZ PE=1 SV=1	HUMAN	3
268	4.74	9.62	78.9	65.14	58.72	sp|P83593|KV405_HUMAN	Ig kappa chain V-IV region STH (Fragment) OS=Homo sapiens PE=1 SV=1	HUMAN	19	0.704693	0.275054	1.55597	0.42462	1.09648	0.505825	0.0792299	1.57036	0.212814	0.794328	0.691831	0.321152	1.27057	0.448745	0.879023	0.731139	0.43771	1.2942	0.487529	0.946237	0.765597	0.349394	1.5417	0.465586	1.18032
269	4.72	4.79	22.75	14.69	14.69	sp|Q13103|SPP24_HUMAN	Secreted phosphoprotein 24 OS=Homo sapiens GN=SPP2 PE=1 SV=1	HUMAN	3	0.928966	0.717014	1.20226	0.772681	1.11686	0.887156	0.300469	1.15878	0.765597	1.02802	1.05682	0.51041	1.27057	0.831764	1.34276	1.05682	0.485614	1.23595	0.855067	1.30617	1.02802	0.78579	1.18032	0.870964	1.21339
269	0	3.9	29.77	16.79	16.79	tr|C9J6K0|C9J6K0_HUMAN	Secreted phosphoprotein 24 (Fragment) OS=Homo sapiens GN=SPP2 PE=1 SV=1	HUMAN	2
270	4.69	4.73	45.08	37.7	22.13	tr|H0YL18|H0YL18_HUMAN	Beta-2-microglobulin OS=Homo sapiens GN=B2M PE=1 SV=1	HUMAN	3	0.972747	0.990014	1.15878	0.831764	1.1272	1.40605	0.390002	1.18032	1.19124	1.72187	1.01859	0.952034	1.18032	0.862979	1.22462	0.92045	0.915332	1.15878	0.787046	1.0666	1.05682	0.686627	1.59956	0.660693	1.72187
270	0	4.73	46.22	38.66	22.69	sp|P61769|B2MG_HUMAN	Beta-2-microglobulin OS=Homo sapiens GN=B2M PE=1 SV=1	HUMAN	3
270	0	4.33	40.59	31.68	19.8	tr|F5H6I0|F5H6I0_HUMAN	Beta-2-microglobulin OS=Homo sapiens GN=B2M PE=1 SV=2	HUMAN	2
270	0	4.12	49.3	36.62	28.17	tr|H0YLF3|H0YLF3_HUMAN	Beta-2-microglobulin (Fragment) OS=Homo sapiens GN=B2M PE=1 SV=1	HUMAN	2
271	4.57	8.56	59.83	56.41	51.28	tr|A0A0B4J2D9|A0A0B4J2D9_HUMAN	Protein IGKV1D-13 (Fragment) OS=Homo sapiens GN=IGKV1D-13 PE=1 SV=1	HUMAN	22	0.772681	0.376159	1.35519	0.544503	1.04713	0.824138	0.445221	1.43219	0.559758	1.18032	0.751623	0.438024	1.5417	0.457088	1.15878	0.809096	0.517231	1.83654	0.432514	1.48594	1.10662	0.926202	1.77011	0.625173	1.97697
272	4.53	9.19	67.24	59.48	43.1	tr|A0A0C4DH36|A0A0C4DH36_HUMAN	Protein IGHV3-38 (Fragment) OS=Homo sapiens GN=IGHV3-38 PE=1 SV=1	HUMAN	16	0.887156	0.700909	1.38038	0.642688	1.22462	1.01859	0.963667	1.38038	0.737904	1.40605	0.946237	0.910886	1.38038	0.685488	1.30617	0.895365	0.76308	1.38038	0.648634	1.23595	1.00925	0.924693	1.59956	0.630957	1.61436
273	4.53	7.95	33.8	32.86	29.11	sp|P15814|IGLL1_HUMAN	Immunoglobulin lambda-like polypeptide 1 OS=Homo sapiens GN=IGLL1 PE=1 SV=1	HUMAN	11	0.47863	0.194953	1.47231	0.148594	0.704693	0.544503	0.172742	1.61436	0.15417	0.879023	0.831764	0.358621	1.47231	0.524807	1.22462	0.487529	0.228841	1.48594	0.167494	0.724436	0.515229	0.199427	1.45881	0.130617	0.751623
274	4.5	4.52	14.76	6.777	3.916	sp|Q14515|SPRL1_HUMAN	SPARC-like protein 1 OS=Homo sapiens GN=SPARCL1 PE=1 SV=2	HUMAN	2	1.11686	0.448224	1.47231	0.758578	1.64437	1.23595	0.12406	1.18032	1.04713	1.45881	1.05682	0.562607	1.35519	0.77983	1.43219	1.18032	0.185677	1.34276	0.879023	1.58489	1.1272	0.296518	1.35519	0.831764	1.52757
275	4.49	12.18	68.7	59.13	54.78	sp|P01767|HV306_HUMAN	Ig heavy chain V-III region BUT OS=Homo sapiens PE=1 SV=1	HUMAN	34	0.691831	0.434288	1.38038	0.501187	0.954993	0.679204	0.434288	1.38038	0.49204	0.937562	0.744732	0.522326	1.38038	0.539511	1.02802	0.711214	0.487976	1.38038	0.515229	0.981748	0.794328	0.610688	1.38038	0.57544	1.09648
276	4.42	11.36	75	68.1	60.34	sp|P01781|HV320_HUMAN	Ig heavy chain V-III region GAL OS=Homo sapiens PE=1 SV=1	HUMAN	39	0.619441	0.151001	1.30617	0.280543	0.809096	0.515229	0.132814	1.39316	0.124738	0.717794	0.642688	0.161446	1.27057	0.343558	0.816582	0.630957	0.0833771	1.33045	0.313329	0.83946	0.824138	0.382184	1.33045	0.554626	1.09648
276	0	2.78	39.17	35	22.5	sp|P01782|HV321_HUMAN	Ig heavy chain V-III region DOB OS=Homo sapiens PE=1 SV=1	HUMAN	11
277	4.4	4.42	22.73	19.48	15.58	sp|P00441|SODC_HUMAN	Superoxide dismutase [Cu-Zn] OS=Homo sapiens GN=SOD1 PE=1 SV=2	HUMAN	3	0.990832	0.855523	1.44544	0.685488	1.43219	1.0666	0.787243	1.35519	0.787046	1.44544	0.912011	0.420196	1.45881	0.625173	1.33045	0.990832	0.874987	1.35519	0.731139	1.34276	0.954993	0.702339	1.24738	0.765597	1.19124
277	0	4.25	25.93	22.22	17.78	tr|H7BYH4|H7BYH4_HUMAN	Superoxide dismutase [Cu-Zn] OS=Homo sapiens GN=SOD1 PE=1 SV=1	Cu-Zn	3
278	4.35	8.79	21.8	14.69	11.61	sp|Q86U17|SPA11_HUMAN	Serpin A11 OS=Homo sapiens GN=SERPINA11 PE=2 SV=2	HUMAN	7	1.07647	0.687261	1.18032	0.912011	1.27057	1.00925	0.917945	1.18032	0.855067	1.19124	1.01859	0.823844	1.18032	0.862979	1.20226	0.963829	0.92216	1.19124	0.809096	1.14815	1.04713	0.867838	1.23595	0.847227	1.2942
279	4.34	10.09	76.56	70.31	59.38	sp|P06311|KV311_HUMAN	Ig kappa chain V-III region IARC/BL41 OS=Homo sapiens PE=4 SV=1	HUMAN	22	0.613762	0.560065	1.19124	0.496592	0.731139	0.359749	0.347154	1.41906	0.210863	0.510505	0.787046	0.879111	1.21339	0.625173	0.954993	0.60256	0.543713	1.20226	0.483059	0.724436	0.619441	0.609028	1.20226	0.505825	0.744732
280	4.31	4.33	12.42	4.261	1.995	sp|P54289|CA2D1_HUMAN	Voltage-dependent calcium channel subunit alpha-2/delta-1 OS=Homo sapiens GN=CACNA2D1 PE=1 SV=3	HUMAN	2	1.1695	0.314609	1.27057	0.92045	1.48594	1.22462	0.227108	1.19124	1.02802	1.45881	1.18032	0.290198	1.31826	0.895365	1.55597	1.1695	0.31057	1.20226	0.972747	1.40605	1.25893	0.18041	1.30617	0.963829	1.64437
281	4.31	4.33	27.88	19.39	12.12	sp|P62937|PPIA_HUMAN	Peptidyl-prolyl cis-trans isomerase A OS=Homo sapiens GN=PPIA PE=1 SV=2	HUMAN	2	1.02802	0.909234	1.88799	0.544503	1.97697	1.43219	0.27116	1.47231	0.972747	2.80543	0.608135	0.229895	1.58489	0.0765597	0.963829	0.619441	0.267877	1.70608	0.0816582	1.05682	1.14815	0.668493	1.80302	0.636796	2.24905
282	4.27	4.28	28.5	17.76	12.15	tr|J3QQX6|J3QQX6_HUMAN	Intercellular adhesion molecule 2 (Fragment) OS=Homo sapiens GN=ICAM2 PE=1 SV=1	HUMAN	2	1.1695	0.409955	1.44544	0.809096	1.69044	1.24738	0.500242	1.47231	0.847227	1.83654	1.21339	0.361243	1.35519	0.895365	1.64437	1.38038	0.140588	1.30617	1.05682	1.8197	1.33045	0.224866	1.48594	0.895365	1.97697
282	0	4.27	25.45	15.64	9.455	sp|P13598|ICAM2_HUMAN	Intercellular adhesion molecule 2 OS=Homo sapiens GN=ICAM2 PE=1 SV=2	HUMAN	2
282	0	4.27	26.29	17.13	10.36	tr|J3QRT5|J3QRT5_HUMAN	Intercellular adhesion molecule 2 OS=Homo sapiens GN=ICAM2 PE=1 SV=1	HUMAN	2
282	0	4.27	28.24	17.59	12.04	tr|J3QRQ1|J3QRQ1_HUMAN	Intercellular adhesion molecule 2 (Fragment) OS=Homo sapiens GN=ICAM2 PE=1 SV=1	HUMAN	2
282	0	4.02	29.52	15.66	15.66	tr|J3QQR8|J3QQR8_HUMAN	Intercellular adhesion molecule 2 (Fragment) OS=Homo sapiens GN=ICAM2 PE=1 SV=6	HUMAN	2
283	4.23	4.37	57.26	47.86	43.59	tr|A0A0C4DH34|A0A0C4DH34_HUMAN	Protein IGHV4-28 (Fragment) OS=Homo sapiens GN=IGHV4-28 PE=1 SV=1	HUMAN	9	0.398107	0.329452	1.90546	0.170608	0.758578	0.529663	0.430651	1.47231	0.291072	0.77983	0.691831	0.522129	1.48594	0.428549	1.02802	0.648634	0.450258	1.28233	0.440555	0.831764	0.285759	0.427311	2.42103	0.124738	0.691831
284	4.19	4.74	41.07	38.39	38.39	sp|P01613|KV121_HUMAN	Ig kappa chain V-I region Ni OS=Homo sapiens PE=1 SV=1	HUMAN	28	0.313329	0.280564	2.31206	0.109648	0.724436	0.501187	0.314055	1.7378	0.275423	0.870964	0.229087	0.105538	2.93765	0.1	0.672977	0.325087	0.155114	2.26986	0.130617	0.737904	0.224905	0.189936	2.93765	0.0698232	0.660693
285	4.19	4.34	54.7	39.32	23.08	tr|A0A0C4DH39|A0A0C4DH39_HUMAN	Protein IGHV1-58 (Fragment) OS=Homo sapiens GN=IGHV1-58 PE=4 SV=1	HUMAN	7	1.27057	0.635893	2.0893	0.608135	2.65461	1.67494	0.405751	2.0893	0.801678	3.53183	0.963829	0.949243	2.0893	0.461318	2.01372	0.954993	0.934277	2.0893	0.457088	1.99526	1.1695	0.742475	2.0893	0.559758	2.44343
286	4.18	10.12	60.68	57.26	43.59	tr|A0A0B4J1U1|A0A0B4J1U1_HUMAN	Protein IGLV1-44 (Fragment) OS=Homo sapiens GN=IGLV1-44 PE=1 SV=3	HUMAN	23
287	4.15	7.34	43.54	26.53	26.53	sp|P69892|HBG2_HUMAN	Hemoglobin subunit gamma-2 OS=Homo sapiens GN=HBG2 PE=1 SV=2	HUMAN	10	0.524807	0.316415	2.0893	0.248886	1.09648	0.534564	0.326535	3.53183	0.152757	1.88799	0.519996	0.312336	2.0893	0.246604	1.08643	0.717794	0.53174	2.0893	0.343558	1.49968	0.794328	0.648586	5.97035	0.133045	4.74242
287	0	7.34	43.54	26.53	26.53	sp|P69891|HBG1_HUMAN	Hemoglobin subunit gamma-1 OS=Homo sapiens GN=HBG1 PE=1 SV=2	HUMAN	10
287	0	5.3	30.66	18.98	18.98	tr|E9PBW4|E9PBW4_HUMAN	Hemoglobin subunit gamma-2 OS=Homo sapiens GN=HBG2 PE=1 SV=1	HUMAN	9
288	4.1	6.57	55.56	49.57	39.32	tr|A0A075B7B8|A0A075B7B8_HUMAN	Protein IGHV3OR16-12 (Fragment) OS=Homo sapiens GN=IGHV3OR16-12 PE=1 SV=1	HUMAN	47	0.772681	0.758887	1.35519	0.559758	1.04713	0.772681	0.680249	1.34276	0.564937	1.03753	0.704693	0.857741	1.34276	0.483059	0.946237	0.597035	0.88245	1.40605	0.337287	0.83946	0.772681	0.68729	1.34276	0.559758	1.03753
289	4.08	52.95	80.04	71.59	65.83	tr|A0A087WVW2|A0A087WVW2_HUMAN	Ig gamma-3 chain C region OS=Homo sapiens GN=IGHG3 PE=1 SV=1	HUMAN	121	0.831764	0.471703	2.31206	0.359749	1.92309	0.751623	0.303752	1.38038	0.544503	1.03753	0.794328	0.386812	1.78649	0.444631	1.41906	0.642688	0.155091	1.38038	0.465586	0.887156	0.855067	0.543105	1.38038	0.619441	1.18032
289	0	2.29	57.14	46.22	31.93	tr|A0A0A0MS10|A0A0A0MS10_HUMAN	Protein IGHV2-5 (Fragment) OS=Homo sapiens GN=IGHV2-5 PE=1 SV=1	HUMAN	5
290	4.03	4.11	15.83	8.845	3.566	tr|A0A0A0MTR1|A0A0A0MTR1_HUMAN	Cadherin-13 OS=Homo sapiens GN=CDH13 PE=1 SV=2	HUMAN	3	2.65461	0.330405	1.90546	1.39316	15.8489	1.52757	0.79237	1.75388	0.870964	4.61318	2.48886	0.360604	1.99526	1.24738	12.8233	2.39883	0.298078	2.01372	1.19124	12.1339	2.22844	0.521725	1.83654	1.21339	11.3763
290	0	4.11	15.57	8.696	3.506	sp|P55290|CAD13_HUMAN	Cadherin-13 OS=Homo sapiens GN=CDH13 PE=1 SV=1	HUMAN	3
291	4.03	4.1	17.7	12.13	12.13	sp|Q9UJJ9|GNPTG_HUMAN	N-acetylglucosamine-1-phosphotransferase subunit gamma OS=Homo sapiens GN=GNPTG PE=1 SV=1	HUMAN	3	1.1695	0.398583	1.24738	0.937562	1.45881	1.2942	0.233411	1.24738	1.03753	1.61436	1.33045	0.23321	1.23595	1.07647	1.65959	1.23595	0.333529	1.24738	0.990832	1.5417	1.09648	0.58832	1.36773	0.801678	1.49968
291	0	2.56	21.2	14.67	14.67	tr|H0YEA7|H0YEA7_HUMAN	N-acetylglucosamine-1-phosphotransferase subunit gamma (Fragment) OS=Homo sapiens GN=GNPTG PE=1 SV=6	HUMAN	2
292	4.03	4.04	21.23	7.221	5.47	tr|B4DNK4|B4DNK4_HUMAN	Pyruvate kinase OS=Homo sapiens GN=PKM PE=1 SV=1	HUMAN	2	1.2942	0.41835	1.6293	0.794328	6.08135	1.40605	0.258206	1.49968	0.937562	7.11213	1.21339	0.653531	1.94089	0.625173	3.83707	1.35519	0.424028	1.92309	0.704693	5.49541	1.80302	0.0764247	1.69044	1.0666	11.1686
292	0	4.04	18.83	6.215	4.708	sp|P14618|KPYM_HUMAN	Pyruvate kinase PKM OS=Homo sapiens GN=PKM PE=1 SV=4	HUMAN	2
292	0	4.04	22.13	9.016	6.831	tr|H3BR70|H3BR70_HUMAN	Pyruvate kinase OS=Homo sapiens GN=PKM PE=1 SV=1	HUMAN	2
293	4.02	6.03	11.32	4.938	3.498	sp|P07333|CSF1R_HUMAN	Macrophage colony-stimulating factor 1 receptor OS=Homo sapiens GN=CSF1R PE=1 SV=2	HUMAN	4	0.895365	0.625773	1.40605	0.636796	1.25893	0.963829	0.910698	1.52757	0.630957	1.47231	0.963829	0.90907	1.44544	0.666807	1.39316	0.895365	0.634863	1.70608	0.524807	1.52757	1.20226	0.371041	1.70608	0.704693	2.05116
293	0	6.03	11.62	5.961	5.067	tr|E9PEK4|E9PEK4_HUMAN	Receptor protein-tyrosine kinase OS=Homo sapiens GN=CSF1R PE=1 SV=1	HUMAN	4
294	4.01	48.68	79.66	73.31	69.49	tr|A0A087WTX5|A0A087WTX5_HUMAN	Ig kappa chain C region OS=Homo sapiens GN=IGKC PE=1 SV=1	HUMAN	285	0.432514	0.199003	1.75388	0.155597	0.758578	0.737904	0.405543	1.55597	0.461318	1.14815	0.654636	0.331696	1.52757	0.405509	1	0.510505	0.233478	1.59956	0.253513	0.816582	0.420727	0.191568	1.88799	0.155597	0.794328
294	0	10.41	76.07	72.65	50.43	tr|A0A0B4J2E7|A0A0B4J2E7_HUMAN	Protein IGKV1D-12 (Fragment) OS=Homo sapiens GN=IGKV1D-12 PE=4 SV=1	HUMAN	29
294	0	10.41	59.83	56.41	50.43	tr|A0A0C4DH73|A0A0C4DH73_HUMAN	Protein IGKV1-12 (Fragment) OS=Homo sapiens GN=IGKV1-12 PE=4 SV=1	HUMAN	29
295	4.01	9.35	60.15	56.39	53.38	sp|P06310|KV206_HUMAN	Ig kappa chain V-II region RPMI 6410 OS=Homo sapiens PE=4 SV=1	HUMAN	25
295	0	7.26	60.83	60.83	57.5	tr|A0A075B6S3|A0A075B6S3_HUMAN	Protein IGKV2-30 (Fragment) OS=Homo sapiens GN=IGKV2-30 PE=4 SV=1	HUMAN	24
296	4.01	9.15	52.78	43.52	33.33	sp|P01608|KV116_HUMAN	Ig kappa chain V-I region Roy OS=Homo sapiens PE=1 SV=1	HUMAN	54	0.313329	0.805209	1.77011	0.111686	0.554626	0.625173	0.932827	1.5417	0.398107	0.963829	0.436516	0.853397	1.5417	0.258226	0.672977	0.0660693	0.333773	3.69828	0.0210863	0.244343	0.188799	0.545592	2.1677	0.0847227	0.409261
297	4.01	6.73	75.83	60.83	50.83	tr|A0A0C4DH68|A0A0C4DH68_HUMAN	Protein IGKV2-24 (Fragment) OS=Homo sapiens GN=IGKV2-24 PE=1 SV=1	HUMAN	13	0.452898	0.532752	1.55597	0.155597	0.704693	0.37325	0.466409	1.48594	0.060256	0.554626	0.787046	0.868752	1.34276	0.539511	1.05682	0.751623	0.564005	1.35519	0.444631	1.01859	0.591562	0.595514	1.31826	0.340408	0.77983
298	4.01	6.01	8.939	3.635	2.456	sp|Q12860|CNTN1_HUMAN	Contactin-1 OS=Homo sapiens GN=CNTN1 PE=1 SV=1	HUMAN	3	1.38038	0.410173	1.38038	1	1.90546	1.35519	0.427607	1.38038	0.981748	1.87068	1.59956	0.310144	1.38038	1.15878	2.208	1.5417	0.328501	1.38038	1.11686	2.12814	1.51356	0.341628	1.45881	1.03753	2.208
299	4.01	4.64	19.1	11.56	7.384	sp|P29401|TKT_HUMAN	Transketolase OS=Homo sapiens GN=TKT PE=1 SV=3	HUMAN	3	1.05682	0.7421	1.24738	0.847227	1.31826	1.36773	0.188228	1.30617	1.04713	1.78649	1.04713	0.793165	1.25893	0.831764	1.31826	1.22462	0.339473	1.30617	0.937562	1.59956	1.0666	0.722733	1.27057	0.83946	1.35519
299	0	4.53	19.91	12.69	10.07	tr|A0A0B4J1R6|A0A0B4J1R6_HUMAN	Transketolase OS=Homo sapiens GN=TKT PE=1 SV=1	HUMAN	3
300	4.01	4.01	10.69	4.111	2.467	sp|P19021|AMD_HUMAN	Peptidyl-glycine alpha-amidating monooxygenase OS=Homo sapiens GN=PAM PE=1 SV=2	HUMAN	2	1.13763	0.427231	1.38038	0.824138	1.57036	1.04713	0.727702	1.38038	0.758578	1.44544	1.1695	0.356378	1.47231	0.794328	1.72187	1.10662	0.506562	1.47231	0.751623	1.6293	1.09648	0.550036	1.38038	0.794328	1.51356
301	4	10.74	55.74	47.54	37.7	sp|P0DJI9|SAA2_HUMAN	Serum amyloid A-2 protein OS=Homo sapiens GN=SAA2 PE=1 SV=1	HUMAN	12	0.457088	0.409077	2.46604	0.0679204	1.1272	2.60615	0.32646	1.69044	1.5417	7.37904	0.158489	0.277678	4.09261	0.0105682	0.648634	0.272898	0.311407	2.55859	0.0115878	0.698232	3.76704	0.252237	1.95884	1.92309	10.5682
302	4	7.98	59.83	37.61	37.61	tr|A0A075B7D0|A0A075B7D0_HUMAN	Protein IGHV1OR15-1 (Fragment) OS=Homo sapiens GN=IGHV1OR15-1 PE=4 SV=1	HUMAN	18	0.519996	0.331669	2.10863	0.248886	1.09648	0.524807	0.307931	2.10863	0.251189	1.10662	0.515229	0.325097	2.10863	0.246604	1.08643	0.474242	0.267388	2.10863	0.226986	1	0.510505	0.307206	2.0893	0.244343	1.0666
303	4	6.02	17.8	9.199	6.825	sp|P37837|TALDO_HUMAN	Transaldolase OS=Homo sapiens GN=TALDO1 PE=1 SV=2	HUMAN	3	3.90841	0.120273	15.9956	0.244343	46.5586	3.56451	0.120633	29.3765	0.121339	41.6869	0.529663	0.0296217	23.3346	0.0310456	12.3595	1.57036	0.225351	12.1339	0.12942	26.3027	0.346737	0.0303458	19.4089	0.0105682	6.72977
303	0	6.02	14.78	9.748	7.233	tr|F2Z393|F2Z393_HUMAN	Transaldolase OS=Homo sapiens GN=TALDO1 PE=1 SV=1	HUMAN	3
304	4	4.49	60.55	60.55	44.95	sp|P06888|LV109_HUMAN	Ig lambda chain V-I region EPS OS=Homo sapiens PE=1 SV=1	HUMAN	8	0.698232	0.535315	2.10863	0.334195	1.47231	0.83946	0.741819	2.0893	0.401791	1.75388	0.831764	0.737418	2.0893	0.398107	1.7378	0.847227	0.754463	3.49945	0.242103	2.96483	0.704693	0.54063	2.0893	0.337287	1.47231
305	4	4.12	38.76	24.81	20.93	sp|P01824|HV206_HUMAN	Ig heavy chain V-II region WAH OS=Homo sapiens PE=1 SV=1	HUMAN	6	0.870964	0.726261	1.36773	0.60256	1.19124	0.666807	0.584306	1.35519	0.337287	0.903649	0.990832	0.850356	1.25893	0.787046	1.24738	0.862979	0.699807	1.2942	0.625173	1.11686	0.83946	0.781089	1.2942	0.570164	1.08643
306	4	4.1	9.218	2.581	1.106	RRRRRsp|Q8TEW0|PARD3_HUMAN	REVERSED Partitioning defective 3 homolog OS=Homo sapiens GN=PARD3 PE=1 SV=2	HUMAN	3	1.05682	0.893027	2.0893	0.505825	2.208	1.6293	0.426948	2.10863	0.772681	3.40408	1.15878	0.761902	2.0893	0.554626	2.42103	1.04713	0.912539	2.0893	0.501187	2.18776	1.36773	0.563764	2.10863	0.648634	2.85759
306	0.03	4.44	11.17	2.876	0.602	sp|Q5VYS8|TUT7_HUMAN	Terminal uridylyltransferase 7 OS=Homo sapiens GN=ZCCHC6 PE=1 SV=1	HUMAN	2
306	0.03	2.14	12.01	3.445	0.7951	sp|O14746|TERT_HUMAN	Telomerase reverse transcriptase OS=Homo sapiens GN=TERT PE=1 SV=1	HUMAN	2
306	0.02	3.98	11.43	8.571	3.929	tr|E5G745|E5G745_HUMAN	Glutaminase liver isoform, mitochondrial OS=Homo sapiens GN=GLS2 PE=1 SV=1	HUMAN	2
306	0.01	8.11	12.03	3.604	0.6633	tr|A0A0C4DFR0|A0A0C4DFR0_HUMAN	Dynein heavy chain 11, axonemal OS=Homo sapiens GN=DNAH11 PE=4 SV=1	HUMAN	6
306	0.01	8.11	12.03	3.604	0.6633	tr|A0A087WYC6|A0A087WYC6_HUMAN	Dynein heavy chain 11, axonemal OS=Homo sapiens GN=DNAH11 PE=4 SV=1	HUMAN	6
306	0.01	8.11	12.05	3.609	0.6643	sp|Q96DT5|DYH11_HUMAN	Dynein heavy chain 11, axonemal OS=Homo sapiens GN=DNAH11 PE=1 SV=4	HUMAN	6
306	0.01	6.59	15.34	4.49	0.9621	RRRRRsp|Q3V6T2|GRDN_HUMAN	REVERSED Girdin OS=Homo sapiens GN=CCDC88A PE=1 SV=2	HUMAN	4
306	0.01	6.58	15.47	4.326	1.498	RRRRRtr|H7C2C6|H7C2C6_HUMAN	REVERSED Girdin (Fragment) OS=Homo sapiens GN=CCDC88A PE=1 SV=1	HUMAN	4
306	0.01	6.57	17.91	5.856	2.027	RRRRRtr|H0Y470|H0Y470_HUMAN	REVERSED Girdin (Fragment) OS=Homo sapiens GN=CCDC88A PE=1 SV=1	HUMAN	4
306	0.01	4.06	10.72	2.479	0.858	RRRRRsp|Q9Y2I7|FYV1_HUMAN	REVERSED 1-phosphatidylinositol 3-phosphate 5-kinase OS=Homo sapiens GN=PIKFYVE PE=1 SV=3	HUMAN	4
306	0.01	4.05	11.78	3.757	1.301	RRRRRtr|E9PDH4|E9PDH4_HUMAN	REVERSED 1-phosphatidylinositol 3-phosphate 5-kinase (Fragment) OS=Homo sapiens GN=PIKFYVE PE=1 SV=1	HUMAN	4
306	0.01	4.03	14.4	3.125	1.223	sp|O00522|KRIT1_HUMAN	Krev interaction trapped protein 1 OS=Homo sapiens GN=KRIT1 PE=1 SV=2	HUMAN	2
306	0.01	4.03	15.04	3.363	1.593	tr|A0A0B4J2C7|A0A0B4J2C7_HUMAN	Krev interaction trapped protein 1 OS=Homo sapiens GN=KRIT1 PE=1 SV=1	HUMAN	2
306	0.01	4.02	19.34	3.704	3.704	tr|A0A0C4DG23|A0A0C4DG23_HUMAN	Krev interaction trapped protein 1 (Fragment) OS=Homo sapiens GN=KRIT1 PE=1 SV=1	HUMAN	2
306	0.01	3.74	9.945	3.094	0.5525	sp|Q5JV73|FRPD3_HUMAN	FERM and PDZ domain-containing protein 3 OS=Homo sapiens GN=FRMPD3 PE=2 SV=2	HUMAN	2
306	0.01	3.74	9.727	3.185	0.5688	tr|A0A0A0MSP7|A0A0A0MSP7_HUMAN	FERM and PDZ domain-containing protein 3 (Fragment) OS=Homo sapiens GN=FRMPD3 PE=4 SV=1	HUMAN	2
306	0.01	2.16	10.11	4.213	1.404	RRRRRtr|H7BY33|H7BY33_HUMAN	REVERSED Coiled-coil domain-containing protein 88B OS=Homo sapiens GN=CCDC88B PE=1 SV=1	HUMAN	2
306	0.01	2.06	7.947	1.49	0.4139	tr|A0A0D9SF60|A0A0D9SF60_HUMAN	Plakophilin-4 OS=Homo sapiens GN=PKP4 PE=1 SV=1	HUMAN	1
306	0.01	2.06	7.634	1.51	0.4195	sp|Q99569|PKP4_HUMAN	Plakophilin-4 OS=Homo sapiens GN=PKP4 PE=1 SV=2	HUMAN	1
306	0.01	2.05	10.46	2.639	0.4888	RRRRRsp|O94988|FA13A_HUMAN	REVERSED Protein FAM13A OS=Homo sapiens GN=FAM13A PE=1 SV=2	HUMAN	1
306	0.01	2.04	14.01	4.278	0.5348	RRRRRtr|R4GN62|R4GN62_HUMAN	REVERSED Partitioning defective 3 homolog B OS=Homo sapiens GN=PARD3B PE=1 SV=1	HUMAN	1
306	0.01	2.03	12.61	2.905	0.4149	RRRRRsp|Q8TEW8|PAR3L_HUMAN	REVERSED Partitioning defective 3 homolog B OS=Homo sapiens GN=PARD3B PE=1 SV=2	HUMAN	1
306	0.01	2.03	12.72	2.9	0.4677	RRRRRtr|A0A087X1S9|A0A087X1S9_HUMAN	REVERSED Partitioning defective 3 homolog B OS=Homo sapiens GN=PARD3B PE=1 SV=1	HUMAN	1
306	0.01	2.03	13.2	3.398	0.4854	RRRRRtr|A0A087WZG6|A0A087WZG6_HUMAN	REVERSED Partitioning defective 3 homolog B OS=Homo sapiens GN=PARD3B PE=1 SV=1	HUMAN	1
306	0.01	2.03	12.05	2.919	0.4708	RRRRRtr|A0A087WYL6|A0A087WYL6_HUMAN	REVERSED Partitioning defective 3 homolog B OS=Homo sapiens GN=PARD3B PE=1 SV=1	HUMAN	1
306	0.01	2.02	8.865	1.24	0.2297	sp|Q93074|MED12_HUMAN	Mediator of RNA polymerase II transcription subunit 12 OS=Homo sapiens GN=MED12 PE=1 SV=4	HUMAN	1
306	0.01	2.02	8.831	1.085	0.2467	tr|Q7Z3Z5|Q7Z3Z5_HUMAN	Mediator of RNA polymerase II transcription subunit 12 OS=Homo sapiens GN=TNRC11 PE=1 SV=1	HUMAN	1
306	0.01	2.02	13.69	2.819	0.6711	tr|E9PKP7|E9PKP7_HUMAN	Nucleolar transcription factor 1 OS=Homo sapiens GN=UBTF PE=1 SV=1	HUMAN	1
306	0.01	2.02	8.193	1.678	0.4936	sp|Q96AX9|MIB2_HUMAN	E3 ubiquitin-protein ligase MIB2 OS=Homo sapiens GN=MIB2 PE=1 SV=3	HUMAN	1
306	0.01	2.02	8.487	1.85	0.5441	tr|F2Z2L2|F2Z2L2_HUMAN	E3 ubiquitin-protein ligase MIB2 OS=Homo sapiens GN=MIB2 PE=1 SV=1	HUMAN	1
306	0.01	2.02	8.05	1.754	0.516	tr|E9PD12|E9PD12_HUMAN	E3 ubiquitin-protein ligase MIB2 OS=Homo sapiens GN=MIB2 PE=1 SV=1	HUMAN	1
306	0.01	2.02	9.559	2.083	0.6127	tr|D6RAZ0|D6RAZ0_HUMAN	E3 ubiquitin-protein ligase MIB2 OS=Homo sapiens GN=MIB2 PE=1 SV=1	HUMAN	1
306	0.01	2.02	8.444	2.051	0.6031	tr|H0YAM8|H0YAM8_HUMAN	E3 ubiquitin-protein ligase MIB2 (Fragment) OS=Homo sapiens GN=MIB2 PE=1 SV=1	HUMAN	1
306	0.01	2.02	8.846	0.641	0.641	sp|Q05209|PTN12_HUMAN	Tyrosine-protein phosphatase non-receptor type 12 OS=Homo sapiens GN=PTPN12 PE=1 SV=3	HUMAN	1
306	0.01	2.02	7.03	1.435	0.7174	RRRRRsp|Q9H3C7|GGNB2_HUMAN	REVERSED Gametogenetin-binding protein 2 OS=Homo sapiens GN=GGNBP2 PE=1 SV=1	HUMAN	1
306	0.01	2.02	20.65	2.717	2.717	tr|C9JF32|C9JF32_HUMAN	Krev interaction trapped protein 1 (Fragment) OS=Homo sapiens GN=KRIT1 PE=1 SV=1	HUMAN	1
306	0.01	2.02	23.46	3.086	3.086	tr|C9J718|C9J718_HUMAN	Krev interaction trapped protein 1 (Fragment) OS=Homo sapiens GN=KRIT1 PE=1 SV=1	HUMAN	1
306	0.01	2.02	32.56	11.63	11.63	tr|H0YB59|H0YB59_HUMAN	Tyrosine-protein phosphatase non-receptor type 12 (Fragment) OS=Homo sapiens GN=PTPN12 PE=1 SV=1	HUMAN	1
306	0.01	2.01	11.16	2.093	1.163	RRRRRsp|P82675|RT05_HUMAN	REVERSED 28S ribosomal protein S5, mitochondrial OS=Homo sapiens GN=MRPS5 PE=1 SV=2	HUMAN	1
306	0.01	2.01	22.32	4.464	4.464	tr|C9JEW7|C9JEW7_HUMAN	Krev interaction trapped protein 1 (Fragment) OS=Homo sapiens GN=KRIT1 PE=1 SV=1	HUMAN	1
306	0.01	2.01	36.21	8.621	8.621	tr|C9JJM9|C9JJM9_HUMAN	Krev interaction trapped protein 1 (Fragment) OS=Homo sapiens GN=KRIT1 PE=1 SV=1	HUMAN	1
306	0.01	2.01	32.31	7.692	7.692	tr|C9JD81|C9JD81_HUMAN	Krev interaction trapped protein 1 (Fragment) OS=Homo sapiens GN=KRIT1 PE=1 SV=1	HUMAN	1
306	0.01	2.01	21.65	5.155	5.155	tr|C9JBN7|C9JBN7_HUMAN	Krev interaction trapped protein 1 (Fragment) OS=Homo sapiens GN=KRIT1 PE=1 SV=6	HUMAN	1
306	0.01	2.01	30.43	7.246	7.246	tr|C9J3W7|C9J3W7_HUMAN	Krev interaction trapped protein 1 (Fragment) OS=Homo sapiens GN=KRIT1 PE=1 SV=1	HUMAN	1
306	0.01	2.01	38.24	14.71	14.71	tr|C9JXI9|C9JXI9_HUMAN	Krev interaction trapped protein 1 (Fragment) OS=Homo sapiens GN=KRIT1 PE=1 SV=1	HUMAN	1
306	0.01	2.01	34.21	13.16	13.16	tr|C9JSG7|C9JSG7_HUMAN	Krev interaction trapped protein 1 (Fragment) OS=Homo sapiens GN=KRIT1 PE=1 SV=1	HUMAN	1
306	0	7.51	10.28	2.983	0.8471	RRRRRsp|Q8TD26|CHD6_HUMAN	REVERSED Chromodomain-helicase-DNA-binding protein 6 OS=Homo sapiens GN=CHD6 PE=1 SV=4	HUMAN	5
306	0	6.87	15.8	5.068	0.976	tr|A0A087X0P0|A0A087X0P0_HUMAN	Kinesin-like protein OS=Homo sapiens GN=CENPE PE=1 SV=1	HUMAN	6
306	0	6.87	15.88	4.998	0.9626	sp|Q02224|CENPE_HUMAN	Centromere-associated protein E OS=Homo sapiens GN=CENPE PE=1 SV=2	HUMAN	6
306	0	6.06	10.88	2.564	0.4013	sp|Q9UFH2|DYH17_HUMAN	Dynein heavy chain 17, axonemal OS=Homo sapiens GN=DNAH17 PE=1 SV=2	HUMAN	4
306	0	6.06	10.55	2.401	0.4039	tr|K7EK91|K7EK91_HUMAN	Dynein heavy chain 17, axonemal OS=Homo sapiens GN=DNAH17 PE=1 SV=1	HUMAN	4
306	0	6	5.195	1.461	0.5519	RRRRRsp|Q8IZF6|AGRG4_HUMAN	REVERSED Adhesion G-protein coupled receptor G4 OS=Homo sapiens GN=ADGRG4 PE=2 SV=2	HUMAN	4
306	0	5.3	9.713	3.01	0.9576	RRRRRsp|Q6ZNL6|FGD5_HUMAN	REVERSED FYVE, RhoGEF and PH domain-containing protein 5 OS=Homo sapiens GN=FGD5 PE=1 SV=3	HUMAN	3
306	0	5.3	10.7	3.396	1.188	RRRRRtr|B7ZM68|B7ZM68_HUMAN	REVERSED FGD5 protein OS=Homo sapiens GN=FGD5 PE=1 SV=1	HUMAN	3
306	0	5.15	9.512	2.47	0.5402	sp|Q5T4S7|UBR4_HUMAN	E3 ubiquitin-protein ligase UBR4 OS=Homo sapiens GN=UBR4 PE=1 SV=1	HUMAN	5
306	0	4.61	17.05	5.95	1.599	tr|D6RBW0|D6RBW0_HUMAN	Kinesin-like protein (Fragment) OS=Homo sapiens GN=CENPE PE=1 SV=1	HUMAN	4
306	0	4.23	10.88	4.664	0.7773	RRRRRsp|Q460N5|PAR14_HUMAN	REVERSED Poly [ADP-ribose] polymerase 14 OS=Homo sapiens GN=PARP14 PE=1 SV=3	HUMAN	3
306	0	4.22	12.89	5.523	1.249	RRRRRtr|H7C5R8|H7C5R8_HUMAN	REVERSED Poly [ADP-ribose] polymerase 14 (Fragment) OS=Homo sapiens GN=PARP14 PE=1 SV=1	ADP-ribose	4
306	0	4.2	11.39	2.496	0.546	RRRRRsp|Q9H254|SPTN4_HUMAN	REVERSED Spectrin beta chain, non-erythrocytic 4 OS=Homo sapiens GN=SPTBN4 PE=1 SV=2	HUMAN	3
306	0	4.18	12.74	2.747	0.6993	RRRRRtr|M0QZQ3|M0QZQ3_HUMAN	REVERSED Spectrin beta chain, non-erythrocytic 4 OS=Homo sapiens GN=SPTBN4 PE=1 SV=1	HUMAN	3
306	0	4.1	9.336	2.701	1.157	RRRRRtr|Q5VWV2|Q5VWV2_HUMAN	REVERSED Partitioning defective 3 homolog OS=Homo sapiens GN=PARD3 PE=1 SV=1	HUMAN	3
306	0	4.1	10.29	3.497	1.499	RRRRRtr|Q5VWU8|Q5VWU8_HUMAN	REVERSED Partitioning defective 3 homolog OS=Homo sapiens GN=PARD3 PE=1 SV=1	HUMAN	3
306	0	4.06	11.6	2.972	1.438	sp|Q9UBC5|MYO1A_HUMAN	Unconventional myosin-Ia OS=Homo sapiens GN=MYO1A PE=1 SV=1	HUMAN	3
306	0	4.05	11.73	2.493	0.6354	tr|C9J066|C9J066_HUMAN	Ninein OS=Homo sapiens GN=NIN PE=1 SV=1	HUMAN	3
306	0	4.05	11.67	2.632	0.622	sp|Q8N4C6|NIN_HUMAN	Ninein OS=Homo sapiens GN=NIN PE=1 SV=4	HUMAN	3
306	0	4.05	11.61	2.564	0.6536	tr|E9PN67|E9PN67_HUMAN	Ninein OS=Homo sapiens GN=NIN PE=1 SV=1	HUMAN	3
306	0	4.05	9.62	3.153	0.7276	tr|E9PHV5|E9PHV5_HUMAN	Sperm-specific antigen 2 OS=Homo sapiens GN=SSFA2 PE=1 SV=1	HUMAN	2
306	0	4.05	9.452	3.098	0.7149	sp|P28290|SSFA2_HUMAN	Sperm-specific antigen 2 OS=Homo sapiens GN=SSFA2 PE=1 SV=3	HUMAN	2
306	0	4.05	14.57	4.938	3.457	RRRRRtr|M0QZ10|M0QZ10_HUMAN	REVERSED Branched-chain-amino-acid aminotransferase OS=Homo sapiens GN=BCAT2 PE=1 SV=1	HUMAN	3
306	0	4.05	13.48	5.618	3.146	RRRRRtr|M0QXF9|M0QXF9_HUMAN	REVERSED Branched-chain-amino-acid aminotransferase (Fragment) OS=Homo sapiens GN=BCAT2 PE=1 SV=1	HUMAN	3
306	0	4.05	14.03	5.102	3.571	RRRRRsp|O15382|BCAT2_HUMAN	REVERSED Branched-chain-amino-acid aminotransferase, mitochondrial OS=Homo sapiens GN=BCAT2 PE=1 SV=2	HUMAN	3
306	0	4.05	15.97	4.792	4.473	RRRRRtr|M0QZP4|M0QZP4_HUMAN	REVERSED Branched-chain-amino-acid aminotransferase OS=Homo sapiens GN=BCAT2 PE=1 SV=1	HUMAN	3
306	0	4.05	14.2	4.261	3.977	RRRRRtr|B3KSI3|B3KSI3_HUMAN	REVERSED Branched-chain-amino-acid aminotransferase OS=Homo sapiens GN=BCAT2 PE=1 SV=1	HUMAN	3
306	0	4.04	12.59	2.973	0.8223	tr|H9KV85|H9KV85_HUMAN	Ninein (Fragment) OS=Homo sapiens GN=NIN PE=1 SV=1	HUMAN	3
306	0	4.04	12.69	2.798	0.8458	tr|H0YDJ4|H0YDJ4_HUMAN	Ninein (Fragment) OS=Homo sapiens GN=NIN PE=1 SV=1	HUMAN	3
306	0	4.03	11.08	2.354	0.5166	sp|Q9NQX4|MYO5C_HUMAN	Unconventional myosin-Vc OS=Homo sapiens GN=MYO5C PE=1 SV=2	HUMAN	2
306	0	4.03	11.73	2.285	1.038	RRRRRsp|Q9UPU7|TBD2B_HUMAN	REVERSED TBC1 domain family member 2B OS=Homo sapiens GN=TBC1D2B PE=1 SV=2	HUMAN	2
306	0	4.02	11.9	4.031	1.727	RRRRRsp|Q7L1T6|NB5R4_HUMAN	REVERSED Cytochrome b5 reductase 4 OS=Homo sapiens GN=CYB5R4 PE=1 SV=1	HUMAN	2
306	0	4.01	10.95	3.245	0.9128	sp|Q8N960|CE120_HUMAN	Centrosomal protein of 120 kDa OS=Homo sapiens GN=CEP120 PE=1 SV=2	HUMAN	2
306	0	4.01	10.78	3.318	1.066	tr|D6REX9|D6REX9_HUMAN	Centrosomal protein of 120 kDa (Fragment) OS=Homo sapiens GN=CEP120 PE=1 SV=2	HUMAN	2
306	0	4.01	6.816	1.573	0.6742	RRRRRsp|Q6ZU69|F205A_HUMAN	REVERSED Protein FAM205A OS=Homo sapiens GN=FAM205A PE=2 SV=4	HUMAN	2
306	0	4.01	5.572	2.713	0.6598	tr|F5GWJ5|F5GWJ5_HUMAN	Roundabout homolog 3 OS=Homo sapiens GN=ROBO3 PE=1 SV=1	HUMAN	2
306	0	4.01	5.123	2.309	0.6494	sp|Q96MS0|ROBO3_HUMAN	Roundabout homolog 3 OS=Homo sapiens GN=ROBO3 PE=1 SV=2	HUMAN	2
306	0	4.01	12.91	4.303	1.844	RRRRRsp|Q9BR77|CCD77_HUMAN	REVERSED Coiled-coil domain-containing protein 77 OS=Homo sapiens GN=CCDC77 PE=2 SV=1	HUMAN	2
306	0	4.01	12.44	4.404	2.332	RRRRRtr|F5H0W5|F5H0W5_HUMAN	REVERSED Coiled-coil domain-containing protein 77 (Fragment) OS=Homo sapiens GN=CCDC77 PE=1 SV=1	HUMAN	2
306	0	4	8.432	5.059	2.192	tr|X6RLT1|X6RLT1_HUMAN	Negative elongation factor C/D (Fragment) OS=Homo sapiens GN=NELFCD PE=1 SV=1	HUMAN	3
306	0	4	8.347	5.008	2.17	tr|H0UI80|H0UI80_HUMAN	Negative elongation factor C/D OS=Homo sapiens GN=TH1L PE=1 SV=1	HUMAN	3
306	0	4	8.475	5.085	2.203	sp|Q8IXH7|NELFD_HUMAN	Negative elongation factor C/D OS=Homo sapiens GN=NELFCD PE=1 SV=2	HUMAN	3
306	0	4	9.146	3.659	2.033	RRRRRtr|E9PPZ1|E9PPZ1_HUMAN	REVERSED Na(+)/H(+) exchange regulatory cofactor NHE-RF4 OS=Homo sapiens GN=PDZD3 PE=4 SV=1	HUMAN	2
306	0	4	7.881	3.152	1.751	RRRRRsp|Q86UT5|NHRF4_HUMAN	REVERSED Na(+)/H(+) exchange regulatory cofactor NHE-RF4 OS=Homo sapiens GN=PDZD3 PE=1 SV=2	HUMAN	2
306	0	4	14.55	4.025	2.786	RRRRRsp|P36873|PP1G_HUMAN	REVERSED Serine/threonine-protein phosphatase PP1-gamma catalytic subunit OS=Homo sapiens GN=PPP1CC PE=1 SV=1	HUMAN	2
306	0	4	14.14	4.276	2.961	RRRRRtr|F8VYE8|F8VYE8_HUMAN	REVERSED Serine/threonine-protein phosphatase OS=Homo sapiens GN=PPP1CC PE=1 SV=1	HUMAN	2
306	0	4	5.665	3.448	1.847	RRRRRtr|A2A2L3|A2A2L3_HUMAN	REVERSED ADAM metallopeptidase domain 33, isoform CRA_g OS=Homo sapiens GN=ADAM33 PE=4 SV=1	HUMAN	3
306	0	4	5.658	3.444	1.845	RRRRRsp|Q9BZ11|ADA33_HUMAN	REVERSED Disintegrin and metalloproteinase domain-containing protein 33 OS=Homo sapiens GN=ADAM33 PE=1 SV=2	HUMAN	3
306	0	4	10.96	3.652	2.528	RRRRRsp|P40938|RFC3_HUMAN	REVERSED Replication factor C subunit 3 OS=Homo sapiens GN=RFC3 PE=1 SV=2	HUMAN	2
306	0	4	6.069	3.468	2.168	RRRRRtr|Q08AM2|Q08AM2_HUMAN	REVERSED ADAM33 protein OS=Homo sapiens GN=ADAM33 PE=1 SV=1	HUMAN	3
306	0	4	14.07	4.815	3.333	RRRRRtr|F8VR82|F8VR82_HUMAN	REVERSED Serine/threonine-protein phosphatase OS=Homo sapiens GN=PPP1CC PE=1 SV=1	HUMAN	2
306	0	4	6.486	2.342	1.622	RRRRRsp|A8MQ27|NEU1B_HUMAN	REVERSED E3 ubiquitin-protein ligase NEURL1B OS=Homo sapiens GN=NEURL1B PE=1 SV=1	HUMAN	2
306	0	4	8.065	2.903	2.903	sp|Q8NGP3|OR5M9_HUMAN	Olfactory receptor 5M9 OS=Homo sapiens GN=OR5M9 PE=3 SV=1	HUMAN	2
306	0	4	4.006	2.671	1.335	sp|O43895|XPP2_HUMAN	Xaa-Pro aminopeptidase 2 OS=Homo sapiens GN=XPNPEP2 PE=2 SV=3	HUMAN	2
306	0	4	7.536	2.609	2.609	RRRRRsp|Q9NRA1|PDGFC_HUMAN	REVERSED Platelet-derived growth factor C OS=Homo sapiens GN=PDGFC PE=1 SV=2	HUMAN	2
306	0	4	9.712	6.475	5.036	RRRRRsp|Q9BT09|CNPY3_HUMAN	REVERSED Protein canopy homolog 3 OS=Homo sapiens GN=CNPY3 PE=1 SV=1	HUMAN	3
306	0	4	11.04	6.135	6.135	RRRRRtr|M0R0N9|M0R0N9_HUMAN	REVERSED Ankyrin repeat domain-containing protein 24 (Fragment) OS=Homo sapiens GN=ANKRD24 PE=4 SV=1	HUMAN	2
306	0	4	16.08	12.59	9.79	RRRRRtr|A0A0C4DFY8|A0A0C4DFY8_HUMAN	REVERSED Protein canopy homolog 3 OS=Homo sapiens GN=CNPY3 PE=1 SV=1	HUMAN	3
306	0	4	26.97	11.24	11.24	sp|Q8WXC3|PYDC1_HUMAN	Pyrin domain-containing protein 1 OS=Homo sapiens GN=PYDC1 PE=1 SV=1	HUMAN	2
306	0	3.56	7.874	2.968	0.6057	tr|E9PCH4|E9PCH4_HUMAN	Uncharacterized protein OS=Homo sapiens PE=4 SV=1	HUMAN	2
306	0	3.56	7.87	3.061	0.6246	sp|Q8TEU7|RPGF6_HUMAN	Rap guanine nucleotide exchange factor 6 OS=Homo sapiens GN=RAPGEF6 PE=1 SV=2	HUMAN	2
306	0	3.56	7.713	2.926	0.6649	tr|A0A0A6YYB7|A0A0A6YYB7_HUMAN	Rap guanine nucleotide exchange factor 6 OS=Homo sapiens GN=RAPGEF6 PE=1 SV=1	HUMAN	2
306	0	3.56	7.682	2.914	0.6623	tr|A0A0A0MR23|A0A0A0MR23_HUMAN	Rap guanine nucleotide exchange factor 6 OS=Homo sapiens GN=RAPGEF6 PE=1 SV=1	HUMAN	2
306	0	3.56	7.973	2.99	0.8306	tr|B7Z7Y1|B7Z7Y1_HUMAN	Rap guanine nucleotide exchange factor 6 OS=Homo sapiens GN=RAPGEF6 PE=1 SV=1	HUMAN	2
306	0	3.56	7.451	3.232	0.8977	tr|D6RE77|D6RE77_HUMAN	Rap guanine nucleotide exchange factor 6 OS=Homo sapiens GN=RAPGEF6 PE=1 SV=1	HUMAN	2
306	0	3.55	8.585	2.418	1.209	tr|A0A0A6YYJ1|A0A0A6YYJ1_HUMAN	Rap guanine nucleotide exchange factor 6 OS=Homo sapiens GN=RAPGEF6 PE=1 SV=1	HUMAN	2
306	0	2.89	12.2	3.975	0.9033	RRRRRtr|E9PDF6|E9PDF6_HUMAN	REVERSED Unconventional myosin-Ib OS=Homo sapiens GN=MYO1B PE=1 SV=1	HUMAN	2
306	0	2.89	11.88	3.873	0.8803	RRRRRsp|O43795|MYO1B_HUMAN	REVERSED Unconventional myosin-Ib OS=Homo sapiens GN=MYO1B PE=1 SV=3	HUMAN	2
306	0	2.73	9.967	2.718	0.8237	sp|P55201|BRPF1_HUMAN	Peregrin OS=Homo sapiens GN=BRPF1 PE=1 SV=2	HUMAN	2
306	0	2.66	10.13	2.594	0.5858	RRRRRsp|O15020|SPTN2_HUMAN	REVERSED Spectrin beta chain, non-erythrocytic 2 OS=Homo sapiens GN=SPTBN2 PE=1 SV=3	HUMAN	3
306	0	2.38	12.81	2.697	0.5618	tr|X6R960|X6R960_HUMAN	E3 ubiquitin-protein ligase UBR4 OS=Homo sapiens GN=UBR4 PE=1 SV=1	HUMAN	1
306	0	2.35	12.49	2.499	0.2776	RRRRRsp|Q5VW36|FOCAD_HUMAN	REVERSED Focadhesin OS=Homo sapiens GN=FOCAD PE=1 SV=1	HUMAN	1
306	0	2.26	10.89	3.499	0.7776	sp|Q96KN7|RPGR1_HUMAN	X-linked retinitis pigmentosa GTPase regulator-interacting protein 1 OS=Homo sapiens GN=RPGRIP1 PE=1 SV=2	HUMAN	2
306	0	2.26	10.66	3.606	0.8013	tr|G3V3F7|G3V3F7_HUMAN	X-linked retinitis pigmentosa GTPase regulator-interacting protein 1 OS=Homo sapiens GN=RPGRIP1 PE=1 SV=1	HUMAN	2
306	0	2.26	12.94	4.772	1.06	tr|G3V236|G3V236_HUMAN	X-linked retinitis pigmentosa GTPase regulator-interacting protein 1 OS=Homo sapiens GN=RPGRIP1 PE=1 SV=1	HUMAN	2
306	0	2.26	11.84	2.924	1.608	sp|Q8WU76|SCFD2_HUMAN	Sec1 family domain-containing protein 2 OS=Homo sapiens GN=SCFD2 PE=1 SV=2	HUMAN	2
306	0	2.23	5.314	2.265	0.4355	sp|Q96Q05|TPPC9_HUMAN	Trafficking protein particle complex subunit 9 OS=Homo sapiens GN=TRAPPC9 PE=1 SV=2	HUMAN	1
306	0	2.23	5.746	2.621	0.504	tr|H0YBR0|H0YBR0_HUMAN	Trafficking protein particle complex subunit 9 (Fragment) OS=Homo sapiens GN=TRAPPC9 PE=1 SV=1	HUMAN	1
306	0	2.19	9.3	1.837	0.8611	RRRRRsp|Q9Y4F3|MARF1_HUMAN	REVERSED Meiosis arrest female protein 1 OS=Homo sapiens GN=KIAA0430 PE=1 SV=6	HUMAN	3
306	0	2.19	8.307	2.029	0.9512	RRRRRtr|G8JLP4|G8JLP4_HUMAN	REVERSED Meiosis arrest female protein 1 OS=Homo sapiens GN=KIAA0430 PE=1 SV=1	HUMAN	3
306	0	2.17	10.37	2.304	0.6775	RRRRRsp|A6NC98|CC88B_HUMAN	REVERSED Coiled-coil domain-containing protein 88B OS=Homo sapiens GN=CCDC88B PE=1 SV=1	HUMAN	2
306	0	2.15	12.31	3.283	0.3157	RRRRRsp|Q9C0B2|CFA74_HUMAN	REVERSED Cilia- and flagella-associated protein 74 OS=Homo sapiens GN=CFAP74 PE=2 SV=3	HUMAN	1
306	0	2.15	15.72	4.584	1.497	tr|H0Y2W4|H0Y2W4_HUMAN	Protein MROH8 (Fragment) OS=Homo sapiens GN=MROH8 PE=4 SV=1	HUMAN	3
306	0	2.15	12.69	4.353	0.6219	RRRRRsp|O95294|RASL1_HUMAN	REVERSED RasGAP-activating-like protein 1 OS=Homo sapiens GN=RASAL1 PE=1 SV=3	HUMAN	1
306	0	2.14	5.444	2.823	1.008	RRRRRtr|A0A087WT87|A0A087WT87_HUMAN	REVERSED Amino acid transporter OS=Homo sapiens GN=SLC1A3 PE=1 SV=1	HUMAN	1
306	0	2.14	4.982	2.583	0.9225	RRRRRsp|P43003|EAA1_HUMAN	REVERSED Excitatory amino acid transporter 1 OS=Homo sapiens GN=SLC1A3 PE=1 SV=1	HUMAN	1
306	0	2.12	15.33	4.757	1.691	tr|E7ETR9|E7ETR9_HUMAN	Protein MROH8 OS=Homo sapiens GN=MROH8 PE=4 SV=2	HUMAN	3
306	0	2.12	9.974	2.655	0.6477	sp|Q9NZN5|ARHGC_HUMAN	Rho guanine nucleotide exchange factor 12 OS=Homo sapiens GN=ARHGEF12 PE=1 SV=1	HUMAN	2
306	0	2.12	9.854	2.845	0.694	tr|E9PMR6|E9PMR6_HUMAN	Rho guanine nucleotide exchange factor 12 OS=Homo sapiens GN=ARHGEF12 PE=1 SV=1	HUMAN	2
306	0	2.1	10.36	3.243	1.046	sp|Q8IY63|AMOL1_HUMAN	Angiomotin-like protein 1 OS=Homo sapiens GN=AMOTL1 PE=1 SV=1	HUMAN	2
306	0	2.09	6.3	1.518	0.2299	sp|Q9NYQ8|FAT2_HUMAN	Protocadherin Fat 2 OS=Homo sapiens GN=FAT2 PE=1 SV=2	HUMAN	2
306	0	2.09	8.531	3.03	0.2331	sp|Q86YW9|MD12L_HUMAN	Mediator of RNA polymerase II transcription subunit 12-like protein OS=Homo sapiens GN=MED12L PE=1 SV=2	HUMAN	1
306	0	2.09	9.416	4.004	1.082	sp|Q674R7|ATG9B_HUMAN	Autophagy-related protein 9B OS=Homo sapiens GN=ATG9B PE=2 SV=1	HUMAN	2
306	0	2.09	10.25	6	0.625	sp|Q8NHH1|TTL11_HUMAN	Tubulin polyglutamylase TTLL11 OS=Homo sapiens GN=TTLL11 PE=1 SV=2	HUMAN	1
306	0	2.08	9.36	2.34	0.52	RRRRRsp|Q9C091|GRB1L_HUMAN	REVERSED GREB1-like protein OS=Homo sapiens GN=GREB1L PE=2 SV=2	HUMAN	2
306	0	2.08	13.22	5.062	0.5165	RRRRRsp|P49588|SYAC_HUMAN	REVERSED Alanine--tRNA ligase, cytoplasmic OS=Homo sapiens GN=AARS PE=1 SV=2	HUMAN	1
306	0	2.08	10.69	3.218	1.609	tr|B5MC89|B5MC89_HUMAN	Thyroid adenoma-associated protein OS=Homo sapiens GN=THADA PE=1 SV=1	HUMAN	3
306	0	2.07	6.25	4.261	0.7102	sp|Q9H4Z3|PCIF1_HUMAN	Phosphorylated CTD-interacting factor 1 OS=Homo sapiens GN=PCIF1 PE=1 SV=1	HUMAN	1
306	0	2.07	6.687	2.736	0.7599	sp|P23786|CPT2_HUMAN	Carnitine O-palmitoyltransferase 2, mitochondrial OS=Homo sapiens GN=CPT2 PE=1 SV=2	HUMAN	1
306	0	2.05	7.213	0.6093	0.09827	RRRRRtr|A0A087X1U6|A0A087X1U6_HUMAN	REVERSED Epiplakin OS=Homo sapiens GN=EPPK1 PE=1 SV=1	HUMAN	1
306	0	2.05	7.249	0.6123	0.09876	RRRRRtr|A0A075B730|A0A075B730_HUMAN	REVERSED Epiplakin OS=Homo sapiens GN=EPPK1 PE=1 SV=2	HUMAN	1
306	0	2.05	10.78	2.179	0.5734	sp|Q5W041|ARMC3_HUMAN	Armadillo repeat-containing protein 3 OS=Homo sapiens GN=ARMC3 PE=2 SV=2	HUMAN	1
306	0	2.05	6.186	2.712	0.4237	tr|C9JFV4|C9JFV4_HUMAN	Proline-, glutamic acid- and leucine-rich protein 1 OS=Homo sapiens GN=PELP1 PE=1 SV=2	HUMAN	1
306	0	2.05	6.106	2.832	0.4425	sp|Q8IZL8|PELP1_HUMAN	Proline-, glutamic acid- and leucine-rich protein 1 OS=Homo sapiens GN=PELP1 PE=1 SV=2	HUMAN	1
306	0	2.05	11.63	6.312	1.661	tr|I3L445|I3L445_HUMAN	Proline-, glutamic acid- and leucine-rich protein 1 (Fragment) OS=Homo sapiens GN=PELP1 PE=1 SV=1	HUMAN	1
306	0	2.04	11.29	2.992	0.2839	sp|Q9NZJ4|SACS_HUMAN	Sacsin OS=Homo sapiens GN=SACS PE=1 SV=2	HUMAN	3
306	0	2.04	7.834	1.769	0.1264	RRRRRsp|Q01484|ANK2_HUMAN	REVERSED Ankyrin-2 OS=Homo sapiens GN=ANK2 PE=1 SV=4	HUMAN	1
306	0	2.04	7.645	1.784	0.1274	RRRRRtr|I6L894|I6L894_HUMAN	REVERSED Ankyrin-2 OS=Homo sapiens GN=ANK2 PE=1 SV=1	HUMAN	1
306	0	2.04	6.935	0.4322	0.09823	RRRRRsp|P58107|EPIPL_HUMAN	REVERSED Epiplakin OS=Homo sapiens GN=EPPK1 PE=1 SV=2	HUMAN	1
306	0	2.04	9.547	1.511	0.3021	RRRRRtr|A0A0G2JPP5|A0A0G2JPP5_HUMAN	REVERSED Protein scribble homolog OS=Homo sapiens GN=SCRIB PE=1 SV=1	HUMAN	1
306	0	2.04	9.693	1.534	0.3067	RRRRRtr|A0A0G2JNZ2|A0A0G2JNZ2_HUMAN	REVERSED Protein scribble homolog OS=Homo sapiens GN=SCRIB PE=1 SV=1	HUMAN	1
306	0	2.04	9.693	1.534	0.3067	RRRRRsp|Q14160|SCRIB_HUMAN	REVERSED Protein scribble homolog OS=Homo sapiens GN=SCRIB PE=1 SV=4	HUMAN	1
306	0	2.04	9.167	1.356	0.3228	RRRRRtr|A0A0G2JMS7|A0A0G2JMS7_HUMAN	REVERSED Protein scribble homolog OS=Homo sapiens GN=SCRIB PE=1 SV=1	HUMAN	1
306	0	2.04	6.328	2.208	0.3679	sp|Q96J65|MRP9_HUMAN	Multidrug resistance-associated protein 9 OS=Homo sapiens GN=ABCC12 PE=1 SV=2	HUMAN	1
306	0	2.04	11.3	2.966	0.7062	sp|Q9NVU0|RPC5_HUMAN	DNA-directed RNA polymerase III subunit RPC5 OS=Homo sapiens GN=POLR3E PE=1 SV=1	HUMAN	1
306	0	2.04	11.31	3.125	0.744	tr|A0A0C4DH01|A0A0C4DH01_HUMAN	DNA-directed RNA polymerase III subunit RPC5 OS=Homo sapiens GN=POLR3E PE=1 SV=1	HUMAN	1
306	0	2.04	14.04	6.479	2.16	RRRRRsp|Q9P2R7|SUCB1_HUMAN	REVERSED Succinyl-CoA ligase [ADP-forming] subunit beta, mitochondrial OS=Homo sapiens GN=SUCLA2 PE=1 SV=3	HUMAN	2
306	0	2.04	9.688	3.12	0.821	tr|B4DXS3|B4DXS3_HUMAN	Armadillo repeat-containing protein 3 OS=Homo sapiens GN=ARMC3 PE=1 SV=1	HUMAN	1
306	0	2.04	7.231	2.615	0.7692	RRRRRtr|H0YCG0|H0YCG0_HUMAN	REVERSED Protein scribble homolog (Fragment) OS=Homo sapiens GN=SCRIB PE=1 SV=1	HUMAN	1
306	0	2.03	9.447	1.671	0.6427	RRRRRsp|Q9NRL2|BAZ1A_HUMAN	REVERSED Bromodomain adjacent to zinc finger domain protein 1A OS=Homo sapiens GN=BAZ1A PE=1 SV=2	HUMAN	2
306	0	2.03	9.598	3.237	0.558	sp|Q14574|DSC3_HUMAN	Desmocollin-3 OS=Homo sapiens GN=DSC3 PE=1 SV=3	HUMAN	1
306	0	2.03	8.826	3.201	0.485	tr|V9GYM8|V9GYM8_HUMAN	Rho guanine nucleotide exchange factor 2 OS=Homo sapiens GN=ARHGEF2 PE=1 SV=1	HUMAN	1
306	0	2.03	10.29	2.214	0.651	tr|E7EUL7|E7EUL7_HUMAN	Sperm-specific antigen 2 OS=Homo sapiens GN=SSFA2 PE=1 SV=1	HUMAN	1
306	0	2.03	11.82	3.777	0.821	RRRRRtr|E9PGM7|E9PGM7_HUMAN	REVERSED Protein FAM13A OS=Homo sapiens GN=FAM13A PE=1 SV=1	HUMAN	1
306	0	2.02	8.728	1.876	0.4078	sp|P51826|AFF3_HUMAN	AF4/FMR2 family member 3 OS=Homo sapiens GN=AFF3 PE=1 SV=2	HUMAN	1
306	0	2.02	9.275	2.222	0.4831	sp|O75420|PERQ1_HUMAN	PERQ amino acid-rich with GYF domain-containing protein 1 OS=Homo sapiens GN=GIGYF1 PE=1 SV=2	HUMAN	1
306	0	2.02	9.331	2.535	0.5071	sp|Q92974|ARHG2_HUMAN	Rho guanine nucleotide exchange factor 2 OS=Homo sapiens GN=ARHGEF2 PE=1 SV=4	HUMAN	1
306	0	2.02	8.122	2.234	0.5076	RRRRRsp|Q5JTZ9|SYAM_HUMAN	REVERSED Alanine--tRNA ligase, mitochondrial OS=Homo sapiens GN=AARS2 PE=1 SV=1	HUMAN	1
306	0	2.02	10.07	4.276	1.517	sp|Q9UBK8|MTRR_HUMAN	Methionine synthase reductase OS=Homo sapiens GN=MTRR PE=1 SV=3	HUMAN	2
306	0	2.02	9.101	1.887	0.5549	sp|Q02487|DSC2_HUMAN	Desmocollin-2 OS=Homo sapiens GN=DSC2 PE=1 SV=1	HUMAN	1
306	0	2.02	11.27	1.199	1.199	RRRRRsp|P05981|HEPS_HUMAN	REVERSED Serine protease hepsin OS=Homo sapiens GN=HPN PE=1 SV=1	HUMAN	1
306	0	2.02	8.904	5.251	2.283	RRRRRtr|J3KTA1|J3KTA1_HUMAN	REVERSED F-box and leucine-rich repeat protein 20, isoform CRA_a OS=Homo sapiens GN=FBXL20 PE=1 SV=1	HUMAN	2
306	0	2.02	8.945	5.275	2.294	RRRRRsp|Q96IG2|FXL20_HUMAN	REVERSED F-box/LRR-repeat protein 20 OS=Homo sapiens GN=FBXL20 PE=1 SV=2	HUMAN	2
306	0	2.02	6.304	4.13	2.174	RRRRRsp|Q4VC12|MSS51_HUMAN	REVERSED Putative protein MSS51 homolog, mitochondrial OS=Homo sapiens GN=MSS51 PE=1 SV=2	HUMAN	2
306	0	2.02	14.44	10	5.556	tr|H3BNJ0|H3BNJ0_HUMAN	DNA-directed RNA polymerase III subunit RPC5 (Fragment) OS=Homo sapiens GN=POLR3E PE=1 SV=1	HUMAN	1
306	0	2.01	10.61	2.765	0.3215	sp|Q9NYU2|UGGG1_HUMAN	UDP-glucose:glycoprotein glucosyltransferase 1 OS=Homo sapiens GN=UGGT1 PE=1 SV=3	HUMAN	1
306	0	2.01	16.57	5.373	1.642	tr|H0Y7Y5|H0Y7Y5_HUMAN	Protein MROH8 (Fragment) OS=Homo sapiens GN=MROH8 PE=4 SV=1	HUMAN	2
306	0	2.01	11.9	4.821	0.5128	RRRRRsp|Q6ZMZ3|SYNE3_HUMAN	REVERSED Nesprin-3 OS=Homo sapiens GN=SYNE3 PE=1 SV=2	HUMAN	1
306	0	2.01	7.084	2.035	0.3768	RRRRRtr|E9PF10|E9PF10_HUMAN	REVERSED Nuclear pore complex protein Nup155 OS=Homo sapiens GN=NUP155 PE=1 SV=1	HUMAN	1
306	0	2.01	6.758	1.941	0.3595	RRRRRsp|O75694|NU155_HUMAN	REVERSED Nuclear pore complex protein Nup155 OS=Homo sapiens GN=NUP155 PE=1 SV=1	HUMAN	1
306	0	2.01	7.096	2.497	0.3285	sp|O60242|AGRB3_HUMAN	Adhesion G protein-coupled receptor B3 OS=Homo sapiens GN=ADGRB3 PE=1 SV=2	HUMAN	1
306	0	2.01	12.84	5.874	0.6831	RRRRRtr|G3V533|G3V533_HUMAN	REVERSED Nesprin-3 OS=Homo sapiens GN=SYNE3 PE=1 SV=1	HUMAN	1
306	0	2.01	8.408	1.061	0.4082	sp|Q9UQB3|CTND2_HUMAN	Catenin delta-2 OS=Homo sapiens GN=CTNND2 PE=1 SV=3	HUMAN	1
306	0	2.01	8.554	1.146	0.4409	tr|E7EPC8|E7EPC8_HUMAN	Catenin delta-2 OS=Homo sapiens GN=CTNND2 PE=1 SV=1	HUMAN	1
306	0	2.01	10.31	1.425	0.5482	tr|E9PHB5|E9PHB5_HUMAN	Catenin delta-2 OS=Homo sapiens GN=CTNND2 PE=1 SV=1	HUMAN	1
306	0	2.01	8.655	1.877	0.5214	sp|P36776|LONM_HUMAN	Lon protease homolog, mitochondrial OS=Homo sapiens GN=LONP1 PE=1 SV=2	HUMAN	1
306	0	2.01	9.349	2.13	0.5917	tr|K7EKE6|K7EKE6_HUMAN	Lon protease homolog OS=Homo sapiens GN=LONP1 PE=1 SV=1	HUMAN	1
306	0	2.01	9.53	2.171	0.6031	tr|K7EJE8|K7EJE8_HUMAN	Lon protease homolog OS=Homo sapiens GN=LONP1 PE=1 SV=1	HUMAN	1
306	0	2.01	11.61	3.484	0.6452	sp|P47897|SYQ_HUMAN	Glutamine--tRNA ligase OS=Homo sapiens GN=QARS PE=1 SV=1	HUMAN	1
306	0	2.01	12.3	2.749	0.6545	sp|P17480|UBF1_HUMAN	Nucleolar transcription factor 1 OS=Homo sapiens GN=UBTF PE=1 SV=1	HUMAN	1
306	0	2.01	9.797	1.553	0.5974	RRRRRsp|Q9Y6X8|ZHX2_HUMAN	REVERSED Zinc fingers and homeoboxes protein 2 OS=Homo sapiens GN=ZHX2 PE=1 SV=1	HUMAN	1
306	0	2.01	7.535	1.674	0.4651	RRRRRsp|Q96JH8|RADIL_HUMAN	REVERSED Ras-associating and dilute domain-containing protein OS=Homo sapiens GN=RADIL PE=1 SV=5	HUMAN	1
306	0	2.01	7.718	3.244	1.007	sp|Q08554|DSC1_HUMAN	Desmocollin-1 OS=Homo sapiens GN=DSC1 PE=1 SV=2	HUMAN	2
306	0	2.01	11.34	2.396	0.7987	sp|P43155|CACP_HUMAN	Carnitine O-acetyltransferase OS=Homo sapiens GN=CRAT PE=1 SV=5	HUMAN	1
306	0	2.01	24.23	3.255	0.9042	RRRRRsp|Q86VQ3|TXND2_HUMAN	REVERSED Thioredoxin domain-containing protein 2 OS=Homo sapiens GN=TXNDC2 PE=2 SV=4	HUMAN	1
306	0	2.01	6.623	2.98	0.5519	tr|E7EV54|E7EV54_HUMAN	Proline-, glutamic acid- and leucine-rich protein 1 OS=Homo sapiens GN=PELP1 PE=1 SV=1	HUMAN	1
306	0	2.01	10.96	3.781	0.9452	RRRRRsp|P06576|ATPB_HUMAN	REVERSED ATP synthase subunit beta, mitochondrial OS=Homo sapiens GN=ATP5B PE=1 SV=3	HUMAN	1
306	0	2.01	15.54	5.279	1.466	sp|Q5T6V5|CI064_HUMAN	UPF0553 protein C9orf64 OS=Homo sapiens GN=C9orf64 PE=1 SV=1	HUMAN	1
306	0	2.01	10.14	3.025	0.8897	RRRRRsp|Q86W50|MET16_HUMAN	REVERSED Methyltransferase-like protein 16 OS=Homo sapiens GN=METTL16 PE=1 SV=2	HUMAN	1
306	0	2.01	6.513	0.6784	0.6784	tr|A0A087WYZ7|A0A087WYZ7_HUMAN	Semaphorin-4F OS=Homo sapiens GN=SEMA4F PE=1 SV=1	HUMAN	1
306	0	2.01	6.234	0.6494	0.6494	sp|O95754|SEM4F_HUMAN	Semaphorin-4F OS=Homo sapiens GN=SEMA4F PE=2 SV=2	HUMAN	1
306	0	2.01	10.82	2.375	1.319	RRRRRtr|E7ETE0|E7ETE0_HUMAN	REVERSED Methyltransferase-like protein 8 OS=Homo sapiens GN=METTL8 PE=1 SV=2	HUMAN	1
306	0	2.01	10.07	2.211	1.229	RRRRRtr|B3KW44|B3KW44_HUMAN	REVERSED Methyltransferase-like protein 8 OS=Homo sapiens GN=METTL8 PE=1 SV=1	HUMAN	1
306	0	2.01	3.651	0.5071	0.5071	RRRRRtr|A0A0C4DFM2|A0A0C4DFM2_HUMAN	REVERSED HCG1643764, isoform CRA_b OS=Homo sapiens GN=ZNF574 PE=1 SV=1	HUMAN	1
306	0	2.01	10.49	4.012	1.543	sp|Q96MH6|TMM68_HUMAN	Transmembrane protein 68 OS=Homo sapiens GN=TMEM68 PE=2 SV=2	HUMAN	1
306	0	2.01	8.591	3.093	1.718	RRRRRsp|Q9H825|METL8_HUMAN	REVERSED Methyltransferase-like protein 8 OS=Homo sapiens GN=METTL8 PE=2 SV=2	HUMAN	1
306	0	2.01	3.46	0.558	0.558	RRRRRsp|Q6ZN55|ZN574_HUMAN	REVERSED Zinc finger protein 574 OS=Homo sapiens GN=ZNF574 PE=1 SV=2	HUMAN	1
306	0	2.01	10.7	5.35	2.058	tr|E5RJI9|E5RJI9_HUMAN	Transmembrane protein 68 (Fragment) OS=Homo sapiens GN=TMEM68 PE=1 SV=1	HUMAN	1
306	0	2.01	7.207	1.502	1.502	sp|P46094|XCR1_HUMAN	Chemokine XC receptor 1 OS=Homo sapiens GN=XCR1 PE=1 SV=1	HUMAN	1
306	0	2.01	4.963	0.9191	0.9191	RRRRRtr|A0A087WUK5|A0A087WUK5_HUMAN	REVERSED Zinc finger protein 574 OS=Homo sapiens GN=ZNF574 PE=1 SV=2	HUMAN	1
306	0	2.01	18.18	14.14	5.051	tr|I3L4P1|I3L4P1_HUMAN	Proline-, glutamic acid- and leucine-rich protein 1 (Fragment) OS=Homo sapiens GN=PELP1 PE=1 SV=6	HUMAN	1
306	0	2.01	12.09	4.945	2.747	tr|E5RHU1|E5RHU1_HUMAN	Transmembrane protein 68 (Fragment) OS=Homo sapiens GN=TMEM68 PE=1 SV=1	HUMAN	1
306	0	2.01	15.38	6.294	3.497	tr|E5RGT2|E5RGT2_HUMAN	Transmembrane protein 68 OS=Homo sapiens GN=TMEM68 PE=1 SV=1	HUMAN	1
306	0	2.01	13.43	6.716	3.731	tr|H0YC64|H0YC64_HUMAN	Transmembrane protein 68 (Fragment) OS=Homo sapiens GN=TMEM68 PE=1 SV=1	HUMAN	1
306	0	2.01	12.5	6.25	3.472	tr|E5RJN2|E5RJN2_HUMAN	Transmembrane protein 68 OS=Homo sapiens GN=TMEM68 PE=1 SV=1	HUMAN	1
306	0	2.01	6.429	6.429	1.786	RRRRRtr|H3BPK7|H3BPK7_HUMAN	REVERSED Alanine--tRNA ligase, cytoplasmic (Fragment) OS=Homo sapiens GN=AARS PE=1 SV=3	HUMAN	1
306	0	2.01	7.93	6.167	2.203	RRRRRsp|Q6NT89|TRNP1_HUMAN	REVERSED TMF-regulated nuclear protein 1 OS=Homo sapiens GN=TRNP1 PE=2 SV=2	HUMAN	1
306	0	2	7.919	1.965	0.289	RRRRRtr|E9PHW9|E9PHW9_HUMAN	REVERSED Ankyrin-2 (Fragment) OS=Homo sapiens GN=ANK2 PE=1 SV=1	HUMAN	1
306	0	2	12.53	2.355	0.9636	RRRRRtr|A4QPE4|A4QPE4_HUMAN	REVERSED SPTBN2 protein OS=Homo sapiens GN=SPTBN2 PE=1 SV=1	HUMAN	2
306	0	2	7.883	2.11	0.3104	RRRRRtr|D6RHE1|D6RHE1_HUMAN	REVERSED Ankyrin-2 (Fragment) OS=Homo sapiens GN=ANK2 PE=1 SV=1	HUMAN	1
306	0	2	15.63	3.908	0.8881	RRRRRsp|Q8NA47|CCD63_HUMAN	REVERSED Coiled-coil domain-containing protein 63 OS=Homo sapiens GN=CCDC63 PE=2 SV=1	HUMAN	1
306	0	2	10.36	1.464	0.5631	tr|B4DRK2|B4DRK2_HUMAN	Catenin delta-2 OS=Homo sapiens GN=CTNND2 PE=1 SV=1	HUMAN	1
306	0	2	15.7	4.545	1.033	RRRRRtr|G3V217|G3V217_HUMAN	REVERSED Coiled-coil domain containing 63, isoform CRA_b OS=Homo sapiens GN=CCDC63 PE=4 SV=1	HUMAN	1
306	0	2	9.297	2.041	0.5669	RRRRRsp|P29590|PML_HUMAN	REVERSED Protein PML OS=Homo sapiens GN=PML PE=1 SV=3	HUMAN	1
306	0	2	8.197	2.842	0.5464	RRRRRsp|Q9NYF5|FA13B_HUMAN	REVERSED Protein FAM13B OS=Homo sapiens GN=FAM13B PE=2 SV=2	HUMAN	1
306	0	2	11.14	2.368	1.253	RRRRRsp|Q86VS8|HOOK3_HUMAN	REVERSED Protein Hook homolog 3 OS=Homo sapiens GN=HOOK3 PE=1 SV=2	HUMAN	2
306	0	2	7.271	2.244	0.4488	RRRRRtr|B7Z651|B7Z651_HUMAN	REVERSED Ankyrin-2 (Fragment) OS=Homo sapiens GN=ANK2 PE=1 SV=1	HUMAN	1
306	0	2	10.17	3.347	0.6693	RRRRRtr|F5GZI3|F5GZI3_HUMAN	REVERSED Partitioning defective 3 homolog OS=Homo sapiens GN=PARD3 PE=1 SV=1	HUMAN	1
306	0	2	8.658	1.082	0.5411	RRRRRsp|Q9UMF0|ICAM5_HUMAN	REVERSED Intercellular adhesion molecule 5 OS=Homo sapiens GN=ICAM5 PE=1 SV=3	HUMAN	1
306	0	2	5.998	1.448	0.5171	RRRRRsp|Q9HBX8|LGR6_HUMAN	REVERSED Leucine-rich repeat-containing G-protein coupled receptor 6 OS=Homo sapiens GN=LGR6 PE=1 SV=3	HUMAN	1
306	0	2	7.143	1.346	0.5176	RRRRRtr|H0Y931|H0Y931_HUMAN	REVERSED Ankyrin-2 (Fragment) OS=Homo sapiens GN=ANK2 PE=1 SV=1	HUMAN	1
306	0	2	5.263	1.297	0.6865	sp|P51816|AFF2_HUMAN	AF4/FMR2 family member 2 OS=Homo sapiens GN=AFF2 PE=1 SV=4	HUMAN	2
306	0	2	6.584	0.8588	0.4771	RRRRRtr|E9PCH6|E9PCH6_HUMAN	REVERSED Ankyrin-2 OS=Homo sapiens GN=ANK2 PE=1 SV=1	HUMAN	1
306	0	2	7.507	1.206	0.6702	tr|A0A087WXN9|A0A087WXN9_HUMAN	MTSS1-like protein OS=Homo sapiens GN=MTSS1L PE=1 SV=1	HUMAN	1
306	0	2	7.497	1.205	0.6693	sp|Q765P7|MTSSL_HUMAN	MTSS1-like protein OS=Homo sapiens GN=MTSS1L PE=1 SV=1	HUMAN	1
306	0	2	11.24	1.905	0.9524	RRRRRtr|H7C294|H7C294_HUMAN	REVERSED Chromodomain-helicase-DNA-binding protein 6 (Fragment) OS=Homo sapiens GN=CHD6 PE=1 SV=1	HUMAN	1
306	0	2	12.09	2.049	1.025	RRRRRtr|C9JFU2|C9JFU2_HUMAN	REVERSED Chromodomain-helicase-DNA-binding protein 6 OS=Homo sapiens GN=CHD6 PE=1 SV=2	HUMAN	1
306	0	2	9.524	4.286	0.7937	tr|E7EUL8|E7EUL8_HUMAN	MAGUK p55 subfamily member 4 OS=Homo sapiens GN=MPP4 PE=1 SV=1	HUMAN	1
306	0	2	6.522	1.691	0.6039	sp|Q9HCL2|GPAT1_HUMAN	Glycerol-3-phosphate acyltransferase 1, mitochondrial OS=Homo sapiens GN=GPAM PE=1 SV=3	HUMAN	1
306	0	2	9.419	4.239	0.7849	sp|Q96JB8|MPP4_HUMAN	MAGUK p55 subfamily member 4 OS=Homo sapiens GN=MPP4 PE=1 SV=2	HUMAN	1
306	0	2	9.173	1.619	0.8993	RRRRRsp|Q63HN1|F205B_HUMAN	REVERSED Putative protein FAM205B OS=Homo sapiens GN=FAM205BP PE=5 SV=1	HUMAN	1
306	0	2	6.154	1.657	0.5917	sp|Q6P2P2|ANM9_HUMAN	Putative protein arginine N-methyltransferase 9 OS=Homo sapiens GN=PRMT9 PE=2 SV=1	HUMAN	1
306	0	2	6.479	1.972	0.7042	tr|Q5VW52|Q5VW52_HUMAN	Glycerol-3-phosphate acyltransferase 1, mitochondrial OS=Homo sapiens GN=GPAM PE=1 SV=1	HUMAN	1
306	0	2	9.02	1.765	0.9804	sp|Q8N2W9|PIAS4_HUMAN	E3 SUMO-protein ligase PIAS4 OS=Homo sapiens GN=PIAS4 PE=1 SV=1	HUMAN	1
306	0	2	7.769	2.149	0.8264	RRRRRtr|A0A087X216|A0A087X216_HUMAN	REVERSED Family with sequence similarity 13, member C1, isoform CRA_g OS=Homo sapiens GN=FAM13C PE=1 SV=1	HUMAN	1
306	0	2	7.756	2.145	0.8251	RRRRRtr|A0A087X0M7|A0A087X0M7_HUMAN	REVERSED Protein FAM13C OS=Homo sapiens GN=FAM13C PE=1 SV=1	HUMAN	1
306	0	2	9.054	1.811	1.006	RRRRRsp|Q9BRR6|ADPGK_HUMAN	REVERSED ADP-dependent glucokinase OS=Homo sapiens GN=ADPGK PE=1 SV=1	HUMAN	1
306	0	2	7.939	1.985	0.7634	RRRRRsp|Q86W26|NAL10_HUMAN	REVERSED NACHT, LRR and PYD domains-containing protein 10 OS=Homo sapiens GN=NLRP10 PE=1 SV=1	HUMAN	1
306	0	2	14.07	2.752	1.529	RRRRRsp|P62140|PP1B_HUMAN	REVERSED Serine/threonine-protein phosphatase PP1-beta catalytic subunit OS=Homo sapiens GN=PPP1CB PE=1 SV=3	HUMAN	1
306	0	2	11.29	4.57	1.344	tr|H0Y8S9|H0Y8S9_HUMAN	Methionine synthase reductase (Fragment) OS=Homo sapiens GN=MTRR PE=1 SV=1	HUMAN	1
306	0	2	7.667	4.405	0.8157	tr|E7ET46|E7ET46_HUMAN	MAGUK p55 subfamily member 4 OS=Homo sapiens GN=MPP4 PE=1 SV=1	HUMAN	1
306	0	2	7.756	4.455	0.8251	tr|A0A087WUS1|A0A087WUS1_HUMAN	MAGUK p55 subfamily member 4 OS=Homo sapiens GN=MPP4 PE=1 SV=1	HUMAN	1
306	0	2	7.009	2.222	0.8547	RRRRRsp|Q8NE31|FA13C_HUMAN	REVERSED Protein FAM13C OS=Homo sapiens GN=FAM13C PE=1 SV=2	HUMAN	1
306	0	2	13.5	4.294	1.534	sp|Q00534|CDK6_HUMAN	Cyclin-dependent kinase 6 OS=Homo sapiens GN=CDK6 PE=1 SV=1	HUMAN	1
306	0	2	6.019	2.623	0.7716	sp|P04049|RAF1_HUMAN	RAF proto-oncogene serine/threonine-protein kinase OS=Homo sapiens GN=RAF1 PE=1 SV=1	HUMAN	1
306	0	2	7.229	1.549	0.8606	RRRRRsp|Q8TF66|LRC15_HUMAN	REVERSED Leucine-rich repeat-containing protein 15 OS=Homo sapiens GN=LRRC15 PE=2 SV=2	HUMAN	1
306	0	2	12.79	4.36	1.453	RRRRRsp|Q13247|SRSF6_HUMAN	REVERSED Serine/arginine-rich splicing factor 6 OS=Homo sapiens GN=SRSF6 PE=1 SV=2	HUMAN	1
306	0	2	11.52	2.727	1.515	RRRRRsp|P62136|PP1A_HUMAN	REVERSED Serine/threonine-protein phosphatase PP1-alpha catalytic subunit OS=Homo sapiens GN=PPP1CA PE=1 SV=1	HUMAN	1
306	0	2	5.738	1.776	0.6831	RRRRRsp|P23276|KELL_HUMAN	REVERSED Kell blood group glycoprotein OS=Homo sapiens GN=KEL PE=1 SV=2	HUMAN	1
306	0	2	16	7	2.5	tr|Q5T6V7|Q5T6V7_HUMAN	Chromosome 9 open reading frame 64, isoform CRA_c OS=Homo sapiens GN=C9orf64 PE=1 SV=1	HUMAN	1
306	0	2	8.986	5.3	1.152	tr|F8WBH8|F8WBH8_HUMAN	MAGUK p55 subfamily member 4 OS=Homo sapiens GN=MPP4 PE=1 SV=2	HUMAN	1
306	0	2	6.94	4.093	0.8897	tr|E9PG92|E9PG92_HUMAN	MAGUK p55 subfamily member 4 OS=Homo sapiens GN=MPP4 PE=1 SV=2	HUMAN	1
306	0	2	5.405	1.351	0.7508	tr|E5RJL1|E5RJL1_HUMAN	Transporter OS=Homo sapiens GN=SLC6A7 PE=1 SV=1	HUMAN	1
306	0	2	13.2	5.611	1.65	sp|Q96DC8|ECHD3_HUMAN	Enoyl-CoA hydratase domain-containing protein 3, mitochondrial OS=Homo sapiens GN=ECHDC3 PE=1 SV=2	HUMAN	1
306	0	2	10.6	2.98	1.656	sp|Q8N9F0|NAT8L_HUMAN	N-acetylaspartate synthetase OS=Homo sapiens GN=NAT8L PE=1 SV=3	HUMAN	1
306	0	2	8.59	1.982	1.101	sp|Q01850|CDR2_HUMAN	Cerebellar degeneration-related protein 2 OS=Homo sapiens GN=CDR2 PE=1 SV=2	HUMAN	1
306	0	2	8.543	2.261	1.256	sp|O43435|TBX1_HUMAN	T-box transcription factor TBX1 OS=Homo sapiens GN=TBX1 PE=1 SV=1	HUMAN	1
306	0	2	7.759	1.078	1.078	RRRRRsp|P04424|ARLY_HUMAN	REVERSED Argininosuccinate lyase OS=Homo sapiens GN=ASL PE=1 SV=4	HUMAN	1
306	0	2	15.42	4.975	2.488	tr|H0Y4Z7|H0Y4Z7_HUMAN	Carnitine O-acetyltransferase (Fragment) OS=Homo sapiens GN=CRAT PE=1 SV=1	HUMAN	1
306	0	2	7.727	2.045	1.136	tr|A0A087WUD7|A0A087WUD7_HUMAN	Sec1 family domain-containing protein 2 OS=Homo sapiens GN=SCFD2 PE=1 SV=1	HUMAN	1
306	0	2	4.696	1.243	0.6906	sp|Q9NQI0|DDX4_HUMAN	Probable ATP-dependent RNA helicase DDX4 OS=Homo sapiens GN=DDX4 PE=1 SV=2	HUMAN	1
306	0	2	5.031	1.415	0.7862	sp|Q99884|SC6A7_HUMAN	Sodium-dependent proline transporter OS=Homo sapiens GN=SLC6A7 PE=2 SV=2	HUMAN	1
306	0	2	14.37	8.621	2.874	RRRRRtr|K7ENV7|K7ENV7_HUMAN	REVERSED Isochorismatase domain-containing protein 2, mitochondrial (Fragment) OS=Homo sapiens GN=ISOC2 PE=1 SV=6	HUMAN	1
306	0	2	14.04	8.427	2.809	RRRRRtr|K7EKW4|K7EKW4_HUMAN	REVERSED Isochorismatase domain-containing protein 2, mitochondrial (Fragment) OS=Homo sapiens GN=ISOC2 PE=1 SV=1	HUMAN	1
306	0	2	11.86	3.557	1.976	RRRRRtr|E9PMD7|E9PMD7_HUMAN	REVERSED Serine/threonine-protein phosphatase (Fragment) OS=Homo sapiens GN=PPP1CA PE=1 SV=1	HUMAN	1
306	0	2	8.757	3.672	1.412	RRRRRtr|A0A0J9YYG4|A0A0J9YYG4_HUMAN	REVERSED Serum paraoxonase/arylesterase 2 OS=Homo sapiens GN=PON2 PE=1 SV=1	HUMAN	1
306	0	2	8.267	3.467	1.333	RRRRRtr|A0A0J9YXF2|A0A0J9YXF2_HUMAN	REVERSED Paraoxonase 2, isoform CRA_a OS=Homo sapiens GN=PON2 PE=1 SV=1	HUMAN	1
306	0	2	8.963	0.5035	0.5035	RRRRRtr|A0A0J9YWL9|A0A0J9YWL9_HUMAN	REVERSED HCG2044193 OS=Homo sapiens GN=LOC100129520 PE=4 SV=1	HUMAN	1
306	0	2	11.5	3.195	1.597	RRRRRtr|A0A087WW35|A0A087WW35_HUMAN	REVERSED Methyltransferase-like protein 2A OS=Homo sapiens GN=METTL2A PE=1 SV=1	HUMAN	1
306	0	2	9.524	2.646	1.323	RRRRRsp|Q96IZ6|MET2A_HUMAN	REVERSED Methyltransferase-like protein 2A OS=Homo sapiens GN=METTL2A PE=1 SV=5	HUMAN	1
306	0	2	12.2	7.317	2.439	RRRRRsp|Q96AB3|ISOC2_HUMAN	REVERSED Isochorismatase domain-containing protein 2, mitochondrial OS=Homo sapiens GN=ISOC2 PE=1 SV=1	HUMAN	1
306	0	2	8.757	3.672	1.412	RRRRRsp|Q15165|PON2_HUMAN	REVERSED Serum paraoxonase/arylesterase 2 OS=Homo sapiens GN=PON2 PE=1 SV=3	HUMAN	1
306	0	2	5.503	2.467	0.9488	tr|H7C155|H7C155_HUMAN	RAF proto-oncogene serine/threonine-protein kinase (Fragment) OS=Homo sapiens GN=RAF1 PE=1 SV=1	HUMAN	1
306	0	2	16.25	8.125	3.125	tr|H0Y9D5|H0Y9D5_HUMAN	Methionine synthase reductase (Fragment) OS=Homo sapiens GN=MTRR PE=1 SV=1	HUMAN	1
306	0	2	5.792	1.737	0.9653	tr|D6RCM4|D6RCM4_HUMAN	Probable ATP-dependent RNA helicase DDX4 (Fragment) OS=Homo sapiens GN=DDX4 PE=1 SV=1	HUMAN	1
306	0	2	19.4	6.716	3.731	tr|A0A0C4DFQ6|A0A0C4DFQ6_HUMAN	N-acetylaspartate synthetase OS=Homo sapiens GN=NAT8L PE=1 SV=1	HUMAN	1
306	0	2	15.51	7.487	2.674	sp|P01574|IFNB_HUMAN	Interferon beta OS=Homo sapiens GN=IFNB1 PE=1 SV=1	HUMAN	1
306	0	2	7.895	3.801	1.462	RRRRRtr|J3QT77|J3QT77_HUMAN	REVERSED Serum paraoxonase/arylesterase 2 OS=Homo sapiens GN=PON2 PE=1 SV=1	HUMAN	1
306	0	2	4.806	1.848	0.9242	RRRRRsp|Q96L92|SNX27_HUMAN	REVERSED Sorting nexin-27 OS=Homo sapiens GN=SNX27 PE=1 SV=2	HUMAN	1
306	0	2	8.201	1.323	1.323	RRRRRsp|Q6P1Q9|MET2B_HUMAN	REVERSED Methyltransferase-like protein 2B OS=Homo sapiens GN=METTL2B PE=1 SV=3	HUMAN	1
306	0	2	9.792	1.484	1.484	RRRRRsp|Q15599|NHRF2_HUMAN	REVERSED Na(+)/H(+) exchange regulatory cofactor NHE-RF2 OS=Homo sapiens GN=SLC9A3R2 PE=1 SV=2	HUMAN	1
306	0	2	5.641	1.282	1.282	sp|Q9H3N8|HRH4_HUMAN	Histamine H4 receptor OS=Homo sapiens GN=HRH4 PE=1 SV=2	HUMAN	1
306	0	2	8.414	4.207	1.618	sp|Q96CW6|S7A6O_HUMAN	Probable RNA polymerase II nuclear localization protein SLC7A6OS OS=Homo sapiens GN=SLC7A6OS PE=1 SV=2	HUMAN	1
306	0	2	6.533	1.256	1.256	sp|Q6BEB4|SP5_HUMAN	Transcription factor Sp5 OS=Homo sapiens GN=SP5 PE=2 SV=1	HUMAN	1
306	0	2	7.813	3.125	1.563	sp|P15172|MYOD1_HUMAN	Myoblast determination protein 1 OS=Homo sapiens GN=MYOD1 PE=1 SV=3	HUMAN	1
306	0	2	8.148	5.185	1.852	RRRRRtr|F8W0P7|F8W0P7_HUMAN	REVERSED ATP synthase subunit beta, mitochondrial (Fragment) OS=Homo sapiens GN=ATP5B PE=1 SV=2	HUMAN	1
306	0	2	18.8	4.274	4.274	RRRRRtr|E9PJZ2|E9PJZ2_HUMAN	REVERSED Spectrin beta chain, non-erythrocytic 2 (Fragment) OS=Homo sapiens GN=SPTBN2 PE=1 SV=1	HUMAN	1
306	0	2	18.57	6.429	3.571	RRRRRtr|A0A087WYY5|A0A087WYY5_HUMAN	REVERSED Serine/threonine-protein phosphatase OS=Homo sapiens GN=PPP1CC PE=1 SV=1	HUMAN	1
306	0	2	10	4.348	2.174	RRRRRsp|Q9BU02|THTPA_HUMAN	REVERSED Thiamine-triphosphatase OS=Homo sapiens GN=THTPA PE=1 SV=3	HUMAN	1
306	0	2	6.074	2.169	1.085	RRRRRsp|Q2TAL5|SMTL2_HUMAN	REVERSED Smoothelin-like protein 2 OS=Homo sapiens GN=SMTNL2 PE=2 SV=1	HUMAN	1
306	0	2	7.166	4.235	1.629	RRRRRsp|Q15078|CD5R1_HUMAN	REVERSED Cyclin-dependent kinase 5 activator 1 OS=Homo sapiens GN=CDK5R1 PE=1 SV=1	HUMAN	1
306	0	2	13.45	11.11	2.924	tr|R4GN59|R4GN59_HUMAN	MAGUK p55 subfamily member 4 (Fragment) OS=Homo sapiens GN=MPP4 PE=1 SV=1	HUMAN	1
306	0	2	10.45	4.478	2.488	sp|P49721|PSB2_HUMAN	Proteasome subunit beta type-2 OS=Homo sapiens GN=PSMB2 PE=1 SV=1	HUMAN	1
306	0	2	7.843	3.922	1.961	sp|P13349|MYF5_HUMAN	Myogenic factor 5 OS=Homo sapiens GN=MYF5 PE=2 SV=2	HUMAN	1
306	0	2	8.434	3.614	2.008	sp|B9EJG8|T150C_HUMAN	Transmembrane protein 150C OS=Homo sapiens GN=TMEM150C PE=2 SV=1	HUMAN	1
306	0	2	9.767	2.326	2.326	RRRRRtr|H7C2P8|H7C2P8_HUMAN	REVERSED Methyltransferase-like protein 8 (Fragment) OS=Homo sapiens GN=METTL8 PE=1 SV=2	HUMAN	1
306	0	2	12.42	5.882	3.268	RRRRRtr|H3BNX8|H3BNX8_HUMAN	REVERSED Cytochrome c oxidase subunit 5A, mitochondrial OS=Homo sapiens GN=COX5A PE=1 SV=1	HUMAN	1
306	0	2	9.417	2.242	2.242	RRRRRtr|H3BN50|H3BN50_HUMAN	REVERSED Na(+)/H(+) exchange regulatory cofactor NHE-RF2 (Fragment) OS=Homo sapiens GN=SLC9A3R2 PE=1 SV=1	HUMAN	1
306	0	2	15.22	6.522	3.623	RRRRRtr|C9JP48|C9JP48_HUMAN	REVERSED Serine/threonine-protein phosphatase (Fragment) OS=Homo sapiens GN=PPP1CB PE=1 SV=1	HUMAN	1
306	0	2	16.8	7.2	4	RRRRRtr|C9J9S3|C9J9S3_HUMAN	REVERSED Serine/threonine-protein phosphatase (Fragment) OS=Homo sapiens GN=PPP1CB PE=1 SV=1	HUMAN	1
306	0	2	7.884	3.734	2.075	tr|Q5W0J8|Q5W0J8_HUMAN	Enoyl-CoA hydratase domain-containing protein 3, mitochondrial (Fragment) OS=Homo sapiens GN=ECHDC3 PE=1 SV=1	HUMAN	1
306	0	2	6.589	3.488	1.938	tr|Q5TBN9|Q5TBN9_HUMAN	E3 ubiquitin-protein ligase UBR4 OS=Homo sapiens GN=UBR4 PE=1 SV=1	HUMAN	1
306	0	2	7.692	2.137	2.137	tr|H3BU23|H3BU23_HUMAN	Cerebellar degeneration-related protein 2 (Fragment) OS=Homo sapiens GN=CDR2 PE=1 SV=1	HUMAN	1
306	0	2	10.11	2.809	2.809	tr|C9JKW7|C9JKW7_HUMAN	Semaphorin-4F (Fragment) OS=Homo sapiens GN=SEMA4F PE=1 SV=1	HUMAN	1
306	0	2	8.134	2.392	2.392	tr|A0A087X0P9|A0A087X0P9_HUMAN	Probable RNA polymerase II nuclear localization protein SLC7A6OS (Fragment) OS=Homo sapiens GN=SLC7A6OS PE=1 SV=1	HUMAN	1
306	0	2	7.143	3.782	2.101	tr|A0A087WY19|A0A087WY19_HUMAN	Probable RNA polymerase II nuclear localization protein SLC7A6OS OS=Homo sapiens GN=SLC7A6OS PE=1 SV=1	HUMAN	1
306	0	2	20.24	10.71	5.952	tr|A0A087WVV1|A0A087WVV1_HUMAN	Proteasome subunit beta type-2 OS=Homo sapiens GN=PSMB2 PE=1 SV=1	HUMAN	1
306	0	2	6.883	2.024	2.024	sp|Q6PRD7|CEMP1_HUMAN	Cementoblastoma-derived protein 1 OS=Homo sapiens GN=CEMP1 PE=2 SV=1	HUMAN	1
306	0	2	14.15	2.439	2.439	sp|Q6P1K2|PMF1_HUMAN	Polyamine-modulated factor 1 OS=Homo sapiens GN=PMF1 PE=1 SV=2	HUMAN	1
306	0	2	7.234	2.128	2.128	sp|Q68D42|TM215_HUMAN	Transmembrane protein 215 OS=Homo sapiens GN=TMEM215 PE=2 SV=1	HUMAN	1
306	0	2	9.091	5.844	3.247	RRRRRtr|Q5T9Q8|Q5T9Q8_HUMAN	REVERSED Succinyl-CoA ligase [ADP-forming] subunit beta, mitochondrial (Fragment) OS=Homo sapiens GN=SUCLA2 PE=1 SV=1	ADP-forming	1
306	0	2	7.359	2.165	2.165	RRRRRtr|H3BQS0|H3BQS0_HUMAN	REVERSED Na(+)/H(+) exchange regulatory cofactor NHE-RF2 OS=Homo sapiens GN=SLC9A3R2 PE=1 SV=1	HUMAN	1
306	0	2	12.86	3.571	3.571	RRRRRtr|G3V5Q5|G3V5Q5_HUMAN	REVERSED Thiamine-triphosphatase OS=Homo sapiens GN=THTPA PE=1 SV=1	HUMAN	1
306	0	2	6.198	2.066	2.066	RRRRRtr|F8W943|F8W943_HUMAN	REVERSED Argininosuccinate lyase (Fragment) OS=Homo sapiens GN=ASL PE=1 SV=1	HUMAN	1
306	0	2	7.735	4.972	2.762	RRRRRtr|F6VAV3|F6VAV3_HUMAN	REVERSED Putative protein MSS51 homolog, mitochondrial OS=Homo sapiens GN=MSS51 PE=1 SV=1	HUMAN	1
306	0	2	8.824	2.451	2.451	RRRRRtr|E7ETW3|E7ETW3_HUMAN	REVERSED Kell blood group glycoprotein (Fragment) OS=Homo sapiens GN=KEL PE=4 SV=1	HUMAN	1
306	0	2	8.095	2.381	2.381	RRRRRtr|A0A087WXH1|A0A087WXH1_HUMAN	REVERSED Protein lifeguard 4 OS=Homo sapiens GN=TMBIM4 PE=4 SV=1	HUMAN	1
306	0	2	6.911	3.659	3.659	RRRRRsp|Q9UI43|MRM2_HUMAN	REVERSED rRNA methyltransferase 2, mitochondrial OS=Homo sapiens GN=FTSJ2 PE=1 SV=1	HUMAN	2
306	0	2	11.33	6	3.333	RRRRRsp|P20674|COX5A_HUMAN	REVERSED Cytochrome c oxidase subunit 5A, mitochondrial OS=Homo sapiens GN=COX5A PE=1 SV=2	HUMAN	1
306	0	2	6.182	3.273	1.818	RRRRRsp|O94903|PROSC_HUMAN	REVERSED Proline synthase co-transcribed bacterial homolog protein OS=Homo sapiens GN=PROSC PE=1 SV=1	HUMAN	1
306	0	2	10.92	7.563	4.202	tr|I3L4S1|I3L4S1_HUMAN	Probable RNA polymerase II nuclear localization protein SLC7A6OS (Fragment) OS=Homo sapiens GN=SLC7A6OS PE=1 SV=1	HUMAN	1
306	0	2	12.38	4.762	4.762	tr|E9PK62|E9PK62_HUMAN	Ferredoxin-fold anticodon-binding domain-containing protein 1 OS=Homo sapiens GN=FDXACB1 PE=4 SV=1	HUMAN	1
306	0	2	9.028	6.25	3.472	tr|E5RHZ2|E5RHZ2_HUMAN	Transmembrane protein 68 (Fragment) OS=Homo sapiens GN=TMEM68 PE=1 SV=1	HUMAN	1
306	0	2	4.127	2.857	1.587	sp|Q9GZK7|O11A1_HUMAN	Olfactory receptor 11A1 OS=Homo sapiens GN=OR11A1 PE=2 SV=1	HUMAN	1
306	0	2	12.26	12.26	4.717	RRRRRtr|H7C2C8|H7C2C8_HUMAN	REVERSED Methyltransferase-like protein 2B (Fragment) OS=Homo sapiens GN=METTL2B PE=4 SV=1	HUMAN	1
306	0	2	11.71	4.505	4.505	RRRRRtr|H3BV69|H3BV69_HUMAN	REVERSED Cytochrome c oxidase subunit 5A, mitochondrial OS=Homo sapiens GN=COX5A PE=1 SV=1	HUMAN	1
306	0	2	7.831	3.012	3.012	RRRRRtr|H3BUQ9|H3BUQ9_HUMAN	REVERSED Na(+)/H(+) exchange regulatory cofactor NHE-RF2 (Fragment) OS=Homo sapiens GN=SLC9A3R2 PE=1 SV=1	HUMAN	1
306	0	2	18.84	7.246	7.246	RRRRRtr|H3BRM5|H3BRM5_HUMAN	REVERSED Cytochrome c oxidase subunit 5A, mitochondrial OS=Homo sapiens GN=COX5A PE=1 SV=1	HUMAN	1
306	0	2	21.67	8.333	8.333	RRRRRtr|H0YJU8|H0YJU8_HUMAN	REVERSED Thiamine-triphosphatase (Fragment) OS=Homo sapiens GN=THTPA PE=1 SV=1	HUMAN	1
306	0	2	7.527	2.688	2.688	RRRRRtr|H0Y8A1|H0Y8A1_HUMAN	REVERSED Kell blood group glycoprotein (Fragment) OS=Homo sapiens GN=KEL PE=4 SV=1	HUMAN	1
306	0	2	5.936	4.11	2.283	RRRRRtr|G3XAK4|G3XAK4_HUMAN	REVERSED Paraoxonase 2, isoform CRA_c OS=Homo sapiens GN=PON2 PE=1 SV=1	HUMAN	1
306	0	2	7.609	2.717	2.717	RRRRRtr|E9PHG0|E9PHG0_HUMAN	REVERSED Kell blood group glycoprotein (Fragment) OS=Homo sapiens GN=KEL PE=4 SV=1	HUMAN	1
306	0	2	8.228	3.165	3.165	RRRRRtr|A0A087X1D7|A0A087X1D7_HUMAN	REVERSED Gametogenetin-binding protein 2 (Fragment) OS=Homo sapiens GN=GGNBP2 PE=1 SV=1	HUMAN	1
306	0	2	4.865	2.703	2.703	tr|K7EQF8|K7EQF8_HUMAN	Lon protease homolog, mitochondrial (Fragment) OS=Homo sapiens GN=LONP1 PE=1 SV=1	HUMAN	1
306	0	2	4.865	2.703	2.703	tr|H7C4C2|H7C4C2_HUMAN	AF4/FMR2 family member 3 (Fragment) OS=Homo sapiens GN=AFF3 PE=4 SV=1	HUMAN	1
306	0	2	13.43	13.43	7.463	tr|H0YAY9|H0YAY9_HUMAN	Transmembrane protein 68 (Fragment) OS=Homo sapiens GN=TMEM68 PE=1 SV=1	HUMAN	1
306	0	2	7.5	4.167	4.167	tr|D6RAQ9|D6RAQ9_HUMAN	Transmembrane protein 150C OS=Homo sapiens GN=TMEM150C PE=4 SV=1	HUMAN	1
306	0	2	6.329	3.165	3.165	sp|Q7Z713|ANR37_HUMAN	Ankyrin repeat domain-containing protein 37 OS=Homo sapiens GN=ANKRD37 PE=2 SV=1	HUMAN	1
306	0	2	3.719	2.066	2.066	sp|P23409|MYF6_HUMAN	Myogenic factor 6 OS=Homo sapiens GN=MYF6 PE=1 SV=1	HUMAN	1
306	0	2	4.018	4.018	2.232	sp|P15173|MYOG_HUMAN	Myogenin OS=Homo sapiens GN=MYOG PE=1 SV=2	HUMAN	1
306	0	2	4.639	2.577	2.577	RRRRRtr|H7C4Y3|H7C4Y3_HUMAN	REVERSED Poly [ADP-ribose] polymerase 14 (Fragment) OS=Homo sapiens GN=PARP14 PE=1 SV=1	ADP-ribose	1
306	0	2	5.921	5.921	5.921	RRRRRtr|E9PGN6|E9PGN6_HUMAN	REVERSED rRNA methyltransferase 2, mitochondrial OS=Homo sapiens GN=FTSJ2 PE=1 SV=1	HUMAN	2
306	0	2	5.921	3.289	3.289	RRRRRtr|E5RG77|E5RG77_HUMAN	REVERSED Proline synthase co-transcribed bacterial homolog protein (Fragment) OS=Homo sapiens GN=PROSC PE=1 SV=1	HUMAN	1
306	0	2	10.71	10.71	5.952	RRRRRtr|A0A0J9YXM1|A0A0J9YXM1_HUMAN	REVERSED Serum paraoxonase/arylesterase 2 OS=Homo sapiens GN=PON2 PE=1 SV=1	HUMAN	1
306	0	2	8.738	4.854	4.854	RRRRRtr|A0A087X270|A0A087X270_HUMAN	REVERSED Replication factor C subunit 3 (Fragment) OS=Homo sapiens GN=RFC3 PE=1 SV=1	HUMAN	1
306	0	2	20	20	20	tr|C9JI47|C9JI47_HUMAN	Krev interaction trapped protein 1 (Fragment) OS=Homo sapiens GN=KRIT1 PE=1 SV=1	HUMAN	1
306	0	2	19.23	19.23	19.23	RRRRRtr|H3BUC3|H3BUC3_HUMAN	REVERSED ADP-dependent glucokinase (Fragment) OS=Homo sapiens GN=ADPGK PE=4 SV=1	HUMAN	1
306	0	2	6.494	6.494	6.494	RRRRRtr|H0YJP5|H0YJP5_HUMAN	REVERSED Bromodomain adjacent to zinc finger domain protein 1A (Fragment) OS=Homo sapiens GN=BAZ1A PE=1 SV=1	HUMAN	1
306	0	2	6.757	6.757	6.757	RRRRRtr|E5RFZ4|E5RFZ4_HUMAN	REVERSED Proline synthase co-transcribed bacterial homolog protein OS=Homo sapiens GN=PROSC PE=1 SV=1	HUMAN	1
306	0	2	4.587	4.587	4.587	RRRRRtr|A0A0A0MRM6|A0A0A0MRM6_HUMAN	REVERSED Cytochrome b5 reductase 4 OS=Homo sapiens GN=CYB5R4 PE=1 SV=1	HUMAN	1
306	0	2	7.353	7.353	7.353	RRRRRtr|A0A087X0E5|A0A087X0E5_HUMAN	REVERSED Gametogenetin-binding protein 2 OS=Homo sapiens GN=GGNBP2 PE=1 SV=1	HUMAN	1
307	4	4.01	19.94	12.88	7.669	sp|Q13790|APOF_HUMAN	Apolipoprotein F OS=Homo sapiens GN=APOF PE=1 SV=2	HUMAN	2	1.08643	0.823939	1.38038	0.787046	1.49968	0.92045	0.945571	2.46604	0.366438	2.26986	0.946237	0.976905	1.57036	0.591562	1.48594	1.87068	0.315236	1.45881	1.28233	2.99226	0.731139	0.606142	1.52757	0.440555	1.11686
308	4	4	14.25	7.945	6.849	sp|P30447|1A23_HUMAN	HLA class I histocompatibility antigen, A-23 alpha chain OS=Homo sapiens GN=HLA-A PE=1 SV=1	HUMAN	2	0.870964	0.850289	1.35519	0.642688	1.18032	1.03753	0.247435	1.40605	0.737904	1.45881	0.981748	0.524111	1.27057	0.772681	1.24738	1.07647	0.557856	1.1695	0.92045	1.25893	1.00925	0.564332	1.18032	0.855067	1.19124
308	0	4	13.42	7.945	6.849	sp|P05534|1A24_HUMAN	HLA class I histocompatibility antigen, A-24 alpha chain OS=Homo sapiens GN=HLA-A PE=1 SV=2	HUMAN	2
308	0	2.84	15.3	6.011	6.011	sp|Q29963|1C06_HUMAN	HLA class I histocompatibility antigen, Cw-6 alpha chain OS=Homo sapiens GN=HLA-C PE=1 SV=2	HUMAN	2
308	0	2.84	15.3	6.011	6.011	sp|Q29865|1C18_HUMAN	HLA class I histocompatibility antigen, Cw-18 alpha chain OS=Homo sapiens GN=HLA-C PE=1 SV=1	HUMAN	2
308	0	2.84	14.21	6.011	6.011	sp|Q07000|1C15_HUMAN	HLA class I histocompatibility antigen, Cw-15 alpha chain OS=Homo sapiens GN=HLA-C PE=1 SV=1	HUMAN	2
308	0	2.84	15.3	6.011	6.011	sp|P30504|1C04_HUMAN	HLA class I histocompatibility antigen, Cw-4 alpha chain OS=Homo sapiens GN=HLA-C PE=1 SV=1	HUMAN	2
308	0	2.84	15.03	6.011	6.011	sp|P04222|1C03_HUMAN	HLA class I histocompatibility antigen, Cw-3 alpha chain OS=Homo sapiens GN=HLA-C PE=1 SV=2	HUMAN	2
308	0	2.84	14.48	6.011	6.011	sp|Q29960|1C16_HUMAN	HLA class I histocompatibility antigen, Cw-16 alpha chain OS=Homo sapiens GN=HLA-C PE=1 SV=1	HUMAN	2
308	0	2.84	15.03	6.011	6.011	sp|P30510|1C14_HUMAN	HLA class I histocompatibility antigen, Cw-14 alpha chain OS=Homo sapiens GN=HLA-C PE=1 SV=2	HUMAN	2
308	0	2.84	13.54	6.077	6.077	sp|P30484|1B46_HUMAN	HLA class I histocompatibility antigen, B-46 alpha chain OS=Homo sapiens GN=HLA-B PE=1 SV=1	HUMAN	2
308	0	2.84	13.93	6.011	6.011	sp|P30508|1C12_HUMAN	HLA class I histocompatibility antigen, Cw-12 alpha chain OS=Homo sapiens GN=HLA-C PE=1 SV=2	HUMAN	2
308	0	2.84	12.43	6.077	6.077	sp|P30498|1B78_HUMAN	HLA class I histocompatibility antigen, B-78 alpha chain OS=Homo sapiens GN=HLA-B PE=1 SV=1	HUMAN	2
308	0	2.84	13.54	6.077	6.077	sp|P30492|1B54_HUMAN	HLA class I histocompatibility antigen, B-54 alpha chain OS=Homo sapiens GN=HLA-B PE=1 SV=1	HUMAN	2
308	0	2.84	12.43	7.182	6.077	sp|P30491|1B53_HUMAN	HLA class I histocompatibility antigen, B-53 alpha chain OS=Homo sapiens GN=HLA-B PE=1 SV=1	HUMAN	2
308	0	2.84	12.43	7.182	6.077	sp|P30490|1B52_HUMAN	HLA class I histocompatibility antigen, B-52 alpha chain OS=Homo sapiens GN=HLA-B PE=1 SV=1	HUMAN	2
308	0	2.84	12.43	7.182	6.077	sp|P18465|1B57_HUMAN	HLA class I histocompatibility antigen, B-57 alpha chain OS=Homo sapiens GN=HLA-B PE=1 SV=1	HUMAN	2
308	0	2.84	12.43	7.182	6.077	sp|P18464|1B51_HUMAN	HLA class I histocompatibility antigen, B-51 alpha chain OS=Homo sapiens GN=HLA-B PE=1 SV=1	HUMAN	2
308	0	2.84	12.43	6.077	6.077	sp|P18463|1B37_HUMAN	HLA class I histocompatibility antigen, B-37 alpha chain OS=Homo sapiens GN=HLA-B PE=1 SV=1	HUMAN	2
308	0	2.84	12.43	7.182	6.077	sp|P10319|1B58_HUMAN	HLA class I histocompatibility antigen, B-58 alpha chain OS=Homo sapiens GN=HLA-B PE=1 SV=1	HUMAN	2
308	0	2.84	11.33	6.077	6.077	sp|P30685|1B35_HUMAN	HLA class I histocompatibility antigen, B-35 alpha chain OS=Homo sapiens GN=HLA-B PE=1 SV=1	HUMAN	2
308	0	2.84	11.33	6.077	6.077	sp|P30466|1B18_HUMAN	HLA class I histocompatibility antigen, B-18 alpha chain OS=Homo sapiens GN=HLA-B PE=1 SV=1	HUMAN	2
308	0	2.84	11.33	6.077	6.077	sp|P30464|1B15_HUMAN	HLA class I histocompatibility antigen, B-15 alpha chain OS=Homo sapiens GN=HLA-B PE=1 SV=2	HUMAN	2
308	0	2.82	15.75	7.182	6.077	sp|P03989|1B27_HUMAN	HLA class I histocompatibility antigen, B-27 alpha chain OS=Homo sapiens GN=HLA-B PE=1 SV=2	HUMAN	2
308	0	2.82	13.54	7.182	6.077	sp|Q95365|1B38_HUMAN	HLA class I histocompatibility antigen, B-38 alpha chain OS=Homo sapiens GN=HLA-B PE=1 SV=1	HUMAN	2
308	0	2.82	13.54	6.077	6.077	sp|P30475|1B39_HUMAN	HLA class I histocompatibility antigen, B-39 alpha chain OS=Homo sapiens GN=HLA-B PE=1 SV=1	HUMAN	2
308	0	2.82	13.54	6.077	6.077	sp|P30462|1B14_HUMAN	HLA class I histocompatibility antigen, B-14 alpha chain OS=Homo sapiens GN=HLA-B PE=1 SV=1	HUMAN	2
308	0	2.82	12.43	7.182	6.077	sp|Q29940|1B59_HUMAN	HLA class I histocompatibility antigen, B-59 alpha chain OS=Homo sapiens GN=HLA-B PE=1 SV=1	HUMAN	2
308	0	2.82	12.43	6.077	6.077	sp|Q29836|1B67_HUMAN	HLA class I histocompatibility antigen, B-67 alpha chain OS=Homo sapiens GN=HLA-B PE=1 SV=1	HUMAN	2
308	0	2.82	12.43	6.077	6.077	sp|Q29718|1B82_HUMAN	HLA class I histocompatibility antigen, B-82 alpha chain OS=Homo sapiens GN=HLA-B PE=1 SV=1	HUMAN	2
308	0	2.82	12.43	6.077	6.077	sp|P30495|1B56_HUMAN	HLA class I histocompatibility antigen, B-56 alpha chain OS=Homo sapiens GN=HLA-B PE=1 SV=1	HUMAN	2
308	0	2.82	12.43	6.077	6.077	sp|P30493|1B55_HUMAN	HLA class I histocompatibility antigen, B-55 alpha chain OS=Homo sapiens GN=HLA-B PE=1 SV=1	HUMAN	2
308	0	2.82	12.98	6.077	6.077	sp|P30480|1B42_HUMAN	HLA class I histocompatibility antigen, B-42 alpha chain OS=Homo sapiens GN=HLA-B PE=1 SV=1	HUMAN	2
308	0	2.82	12.98	6.077	6.077	sp|P30460|1B08_HUMAN	HLA class I histocompatibility antigen, B-8 alpha chain OS=Homo sapiens GN=HLA-B PE=1 SV=1	HUMAN	2
308	0	2.82	12.98	6.077	6.077	sp|P01889|1B07_HUMAN	HLA class I histocompatibility antigen, B-7 alpha chain OS=Homo sapiens GN=HLA-B PE=1 SV=3	HUMAN	2
308	0	2.53	14.93	7.692	4.072	tr|A0A0G2JH66|A0A0G2JH66_HUMAN	HLA class I histocompatibility antigen, alpha chain F OS=Homo sapiens GN=HLA-F PE=1 SV=1	HUMAN	2
308	0	2.53	16.81	8.85	5.31	tr|A0A0G2JNF2|A0A0G2JNF2_HUMAN	HLA class I histocompatibility antigen, alpha chain F OS=Homo sapiens GN=HLA-F PE=1 SV=1	HUMAN	2
308	0	2.53	15.03	8.671	5.202	tr|D0EV57|D0EV57_HUMAN	HLA class I histocompatibility antigen, alpha chain F OS=Homo sapiens GN=HLA-F PE=1 SV=1	HUMAN	2
308	0	2.53	15.03	8.671	5.202	tr|A0A0G2JPA3|A0A0G2JPA3_HUMAN	HLA class I histocompatibility antigen, alpha chain F OS=Homo sapiens GN=HLA-F PE=1 SV=1	HUMAN	2
308	0	2.04	19.4	5.542	5.542	tr|A2BF26|A2BF26_HUMAN	HLA class I histocompatibility antigen, Cw-14 alpha chain OS=Homo sapiens GN=HLA-C PE=1 SV=1	HUMAN	2
308	0	2.04	19.84	5.978	5.978	tr|A0A0G2JIF0|A0A0G2JIF0_HUMAN	HLA class I histocompatibility antigen, Cw-6 alpha chain OS=Homo sapiens GN=HLA-C PE=1 SV=1	HUMAN	2
308	0	2.04	17.2	5.914	5.914	tr|A0A0G2JH50|A0A0G2JH50_HUMAN	HLA class I histocompatibility antigen, Cw-6 alpha chain OS=Homo sapiens GN=HLA-C PE=1 SV=1	HUMAN	2
308	0	2.04	17.49	6.011	6.011	sp|Q9TNN7|1C05_HUMAN	HLA class I histocompatibility antigen, Cw-5 alpha chain OS=Homo sapiens GN=HLA-C PE=1 SV=1	HUMAN	2
308	0	2.03	15.03	6.011	6.011	sp|P30505|1C08_HUMAN	HLA class I histocompatibility antigen, Cw-8 alpha chain OS=Homo sapiens GN=HLA-C PE=1 SV=1	HUMAN	2
308	0	2.01	13.97	3.631	3.631	tr|Q6DU44|Q6DU44_HUMAN	HLA class I histocompatibility antigen, alpha chain E OS=Homo sapiens GN=HLA-E PE=1 SV=1	HUMAN	1
308	0	2.01	13.97	3.631	3.631	sp|P13747|HLAE_HUMAN	HLA class I histocompatibility antigen, alpha chain E OS=Homo sapiens GN=HLA-E PE=1 SV=3	HUMAN	1
308	0	2.01	12.71	4.696	3.591	sp|P01893|HLAH_HUMAN	Putative HLA class I histocompatibility antigen, alpha chain H OS=Homo sapiens GN=HLA-H PE=5 SV=3	HUMAN	1
308	0	2	13.26	5.801	3.591	sp|P30485|1B47_HUMAN	HLA class I histocompatibility antigen, B-47 alpha chain OS=Homo sapiens GN=HLA-B PE=1 SV=1	HUMAN	1
308	0	2	12.88	3.562	3.562	sp|P16188|1A30_HUMAN	HLA class I histocompatibility antigen, A-30 alpha chain OS=Homo sapiens GN=HLA-A PE=1 SV=2	HUMAN	1
308	0	2	12.15	5.801	3.591	sp|P30487|1B49_HUMAN	HLA class I histocompatibility antigen, B-49 alpha chain OS=Homo sapiens GN=HLA-B PE=1 SV=2	HUMAN	1
308	0	2	12.15	4.696	3.591	sp|P30481|1B44_HUMAN	HLA class I histocompatibility antigen, B-44 alpha chain OS=Homo sapiens GN=HLA-B PE=1 SV=1	HUMAN	1
308	0	2	10.41	3.299	3.299	tr|A0A0G2JL56|A0A0G2JL56_HUMAN	HLA class I histocompatibility antigen, A-3 alpha chain OS=Homo sapiens GN=HLA-A PE=1 SV=1	HUMAN	1
308	0	2	11.05	3.504	3.504	tr|A0A0G2JIF2|A0A0G2JIF2_HUMAN	HLA class I histocompatibility antigen, A-3 alpha chain OS=Homo sapiens GN=HLA-A PE=1 SV=1	HUMAN	1
308	0	2	13.71	4.348	4.348	tr|A0A0G2JI36|A0A0G2JI36_HUMAN	HLA class I histocompatibility antigen, A-3 alpha chain OS=Homo sapiens GN=HLA-A PE=1 SV=1	HUMAN	1
308	0	2	11.6	4.696	3.591	sp|Q04826|1B40_HUMAN	HLA class I histocompatibility antigen, B-40 alpha chain OS=Homo sapiens GN=HLA-B PE=1 SV=1	HUMAN	1
308	0	2	11.05	4.696	3.591	sp|P30488|1B50_HUMAN	HLA class I histocompatibility antigen, B-50 alpha chain OS=Homo sapiens GN=HLA-B PE=1 SV=1	HUMAN	1
308	0	2	11.05	4.696	3.591	sp|P30483|1B45_HUMAN	HLA class I histocompatibility antigen, B-45 alpha chain OS=Homo sapiens GN=HLA-B PE=1 SV=1	HUMAN	1
308	0	2	11.6	4.696	3.591	sp|P30479|1B41_HUMAN	HLA class I histocompatibility antigen, B-41 alpha chain OS=Homo sapiens GN=HLA-B PE=1 SV=1	HUMAN	1
308	0	2	11.23	3.562	3.562	sp|P30443|1A01_HUMAN	HLA class I histocompatibility antigen, A-1 alpha chain OS=Homo sapiens GN=HLA-A PE=1 SV=1	HUMAN	1
308	0	2	10.96	3.562	3.562	sp|P13746|1A11_HUMAN	HLA class I histocompatibility antigen, A-11 alpha chain OS=Homo sapiens GN=HLA-A PE=1 SV=1	HUMAN	1
308	0	2	12.04	4.348	4.348	tr|Q5SRN7|Q5SRN7_HUMAN	HLA class I histocompatibility antigen, A-3 alpha chain OS=Homo sapiens GN=HLA-A PE=1 SV=2	HUMAN	1
308	0	2	9.704	3.504	3.504	tr|Q5SRN5|Q5SRN5_HUMAN	HLA class I histocompatibility antigen, A-3 alpha chain OS=Homo sapiens GN=HLA-A PE=1 SV=2	HUMAN	1
308	0	2	9.863	3.562	3.562	sp|P30455|1A36_HUMAN	HLA class I histocompatibility antigen, A-36 alpha chain OS=Homo sapiens GN=HLA-A PE=1 SV=1	HUMAN	1
308	0	2	9.863	3.562	3.562	sp|P04439|1A03_HUMAN	HLA class I histocompatibility antigen, A-3 alpha chain OS=Homo sapiens GN=HLA-A PE=1 SV=2	HUMAN	1
308	0	2	10.65	3.846	3.846	tr|Q8MH48|Q8MH48_HUMAN	HLA class I histocompatibility antigen, alpha chain G OS=Homo sapiens GN=HLA-G PE=1 SV=1	HUMAN	1
308	0	2	10.5	3.79	3.79	tr|Q5RJ85|Q5RJ85_HUMAN	HLA class I histocompatibility antigen, alpha chain G OS=Homo sapiens GN=HLA-G PE=1 SV=1	HUMAN	1
308	0	2	10.5	3.79	3.79	tr|A0A0G2JPQ3|A0A0G2JPQ3_HUMAN	HLA class I histocompatibility antigen, alpha chain G OS=Homo sapiens GN=HLA-G PE=1 SV=1	HUMAN	1
308	0	2	10.65	3.846	3.846	sp|P17693|HLAG_HUMAN	HLA class I histocompatibility antigen, alpha chain G OS=Homo sapiens GN=HLA-G PE=1 SV=1	HUMAN	1
308	0	2	8.011	3.591	3.591	sp|P30461|1B13_HUMAN	HLA class I histocompatibility antigen, B-13 alpha chain OS=Homo sapiens GN=HLA-B PE=1 SV=1	HUMAN	1
308	0	2	10.57	5.285	5.285	tr|Q31611|Q31611_HUMAN	B2 microglobulin OS=Homo sapiens GN=HLA-G2.2 PE=1 SV=1	HUMAN	1
308	0	2	10.57	5.285	5.285	tr|A0A0G2JNX1|A0A0G2JNX1_HUMAN	HLA class I histocompatibility antigen, alpha chain G OS=Homo sapiens GN=HLA-G PE=1 SV=1	HUMAN	1
309	3.92	4.01	14.29	8.059	6.593	sp|Q86UD1|OAF_HUMAN	Out at first protein homolog OS=Homo sapiens GN=OAF PE=2 SV=1	HUMAN	2	1.19124	0.773128	1.22462	0.972747	1.52757	1.77011	0.425319	1.24738	1.41906	2.37684	1.20226	0.797302	1.33045	0.903649	1.69044	1.08643	0.904397	1.23595	0.879023	1.36773	1.1695	0.762217	1.52757	0.765597	1.85353
309	0	1.93	13.38	5.732	5.732	tr|E9PJ29|E9PJ29_HUMAN	Out at first protein homolog OS=Homo sapiens GN=OAF PE=1 SV=1	HUMAN	1
310	3.82	3.89	10.8	7.2	7.2	sp|P17931|LEG3_HUMAN	Galectin-3 OS=Homo sapiens GN=LGALS3 PE=1 SV=5	HUMAN	2	1.05682	0.80169	2.05116	0.515229	2.1677	1.18032	0.506266	1.64437	0.717794	1.94089	0.954993	0.886154	1.38038	0.691831	1.31826	0.879023	0.633382	1.67494	0.524807	1.47231	1.08643	0.714664	1.57036	0.691831	1.70608
310	0	1.8	4.721	3.004	3.004	tr|G3V3R6|G3V3R6_HUMAN	Galectin OS=Homo sapiens GN=LGALS3 PE=1 SV=1	HUMAN	1
311	3.8	10.81	76.07	68.38	68.38	tr|A0A0G2JRQ6|A0A0G2JRQ6_HUMAN	Uncharacterized protein (Fragment) OS=Homo sapiens PE=1 SV=2	HUMAN	61	0.981748	0.895273	1.7378	0.564937	1.70608	0.963829	0.802959	2.33346	0.413047	2.24905	0.83946	0.912164	3.34195	0.251189	2.80543	0.816582	0.980389	2.96483	0.275423	2.42103	1.34276	0.421857	2.33346	0.57544	3.13329
312	3.8	3.83	10.97	2.715	1.697	tr|A0A0B4J1V9|A0A0B4J1V9_HUMAN	Helicase, lymphoid-specific, isoform CRA_b OS=Homo sapiens GN=HELLS PE=1 SV=1	HUMAN	3	0.92045	0.840363	1.45881	0.586138	1.34276	0.787046	0.394823	1.45881	0.505825	1.14815	1.94089	0.154311	1.34276	1.44544	3.01995	0.862979	0.563754	1.33045	0.549541	1.14815	0.731139	0.399634	1.49968	0.448745	1.09648
312	0.04	1.31	5.569	1.663	0.7481	sp|Q9Y3Q4|HCN4_HUMAN	Potassium/sodium hyperpolarization-activated cyclic nucleotide-gated channel 4 OS=Homo sapiens GN=HCN4 PE=1 SV=1	HUMAN	2
312	0.04	1.31	6.412	2.7	1.012	sp|Q9UL51|HCN2_HUMAN	Potassium/sodium hyperpolarization-activated cyclic nucleotide-gated channel 2 OS=Homo sapiens GN=HCN2 PE=1 SV=3	HUMAN	2
312	0.04	0.93	8.626	3.323	0.3195	tr|E9PDP5|E9PDP5_HUMAN	Ankyrin repeat and KH domain-containing protein 1 (Fragment) OS=Homo sapiens GN=ANKHD1 PE=1 SV=1	HUMAN	1
312	0.04	0.92	10.63	5.677	0.7278	tr|H3BLS9|H3BLS9_HUMAN	Ankyrin repeat and KH domain-containing protein 1 (Fragment) OS=Homo sapiens GN=ANKHD1 PE=1 SV=1	HUMAN	1
312	0.04	0.82	6.262	1.498	0.1921	sp|O75179|ANR17_HUMAN	Ankyrin repeat domain-containing protein 17 OS=Homo sapiens GN=ANKRD17 PE=1 SV=3	HUMAN	1
312	0.04	0.82	6.192	1.407	0.201	tr|H0YM23|H0YM23_HUMAN	Ankyrin repeat domain-containing protein 17 (Fragment) OS=Homo sapiens GN=ANKRD17 PE=1 SV=1	HUMAN	1
312	0.04	0.81	6.766	2.006	0.1967	sp|Q8IWZ3|ANKH1_HUMAN	Ankyrin repeat and KH domain-containing protein 1 OS=Homo sapiens GN=ANKHD1 PE=1 SV=1	HUMAN	1
312	0.04	0.81	9.977	2.9	0.58	tr|H0YLQ3|H0YLQ3_HUMAN	Ankyrin repeat domain-containing protein 17 (Fragment) OS=Homo sapiens GN=ANKRD17 PE=1 SV=1	HUMAN	1
312	0.04	0.81	10.36	5.592	0.8224	tr|H7C2F5|H7C2F5_HUMAN	Ankyrin repeat and KH domain-containing protein 1 (Fragment) OS=Homo sapiens GN=ANKHD1 PE=1 SV=1	HUMAN	1
312	0.03	1.28	7.346	1.667	0.3086	RRRRRsp|Q9UM73|ALK_HUMAN	REVERSED ALK tyrosine kinase receptor OS=Homo sapiens GN=ALK PE=1 SV=3	HUMAN	1
312	0.03	1.26	8.371	4.129	0.558	sp|Q14940|SL9A5_HUMAN	Sodium/hydrogen exchanger 5 OS=Homo sapiens GN=SLC9A5 PE=1 SV=2	HUMAN	1
312	0.02	10.77	10.99	2.595	0.9948	sp|Q8TE73|DYH5_HUMAN	Dynein heavy chain 5, axonemal OS=Homo sapiens GN=DNAH5 PE=1 SV=3	HUMAN	9
312	0.02	3.28	10.65	3.104	1.174	sp|Q9NQC3|RTN4_HUMAN	Reticulon-4 OS=Homo sapiens GN=RTN4 PE=1 SV=2	HUMAN	3
312	0.02	3.19	9.756	7.666	3.484	RRRRRtr|H3BS01|H3BS01_HUMAN	REVERSED Uncharacterized protein C15orf41 OS=Homo sapiens GN=C15orf41 PE=1 SV=1	HUMAN	2
312	0.02	3.19	9.964	7.829	3.559	RRRRRsp|Q9Y2V0|CO041_HUMAN	REVERSED Uncharacterized protein C15orf41 OS=Homo sapiens GN=C15orf41 PE=1 SV=2	HUMAN	2
312	0.02	3.19	19.67	14.75	8.197	RRRRRtr|H3BNF9|H3BNF9_HUMAN	REVERSED Uncharacterized protein C15orf41 (Fragment) OS=Homo sapiens GN=C15orf41 PE=1 SV=1	HUMAN	2
312	0.02	2.83	13.5	3.537	2.251	RRRRRsp|Q7Z2Q7|LRR70_HUMAN	REVERSED Leucine-rich repeat-containing protein 70 OS=Homo sapiens GN=LRRC70 PE=2 SV=1	HUMAN	3
312	0.02	1.22	5.371	0.7519	0.1074	RRRRRsp|P98164|LRP2_HUMAN	REVERSED Low-density lipoprotein receptor-related protein 2 OS=Homo sapiens GN=LRP2 PE=1 SV=3	HUMAN	1
312	0.02	1.19	4.49	0.7347	0.4082	RRRRRtr|E9PC35|E9PC35_HUMAN	REVERSED Low-density lipoprotein receptor-related protein 2 OS=Homo sapiens GN=LRP2 PE=1 SV=1	HUMAN	1
312	0.01	5.89	10.77	2.905	0.9172	RRRRRsp|Q9NZJ4|SACS_HUMAN	REVERSED Sacsin OS=Homo sapiens GN=SACS PE=1 SV=2	HUMAN	9
312	0.01	5.54	11.03	3.185	0.4199	sp|Q5CZC0|FSIP2_HUMAN	Fibrous sheath-interacting protein 2 OS=Homo sapiens GN=FSIP2 PE=2 SV=4	HUMAN	6
312	0.01	5.45	11.02	3.145	0.4145	tr|J3QTJ6|J3QTJ6_HUMAN	Fibrous sheath-interacting protein 2 OS=Homo sapiens GN=FSIP2 PE=1 SV=1	HUMAN	6
312	0.01	3.47	16.77	4.14	1.071	tr|H0YNH8|H0YNH8_HUMAN	Uveal autoantigen with coiled-coil domains and ankyrin repeats OS=Homo sapiens GN=UACA PE=1 SV=1	HUMAN	3
312	0.01	3.47	16.6	4.096	1.059	sp|Q9BZF9|UACA_HUMAN	Uveal autoantigen with coiled-coil domains and ankyrin repeats OS=Homo sapiens GN=UACA PE=1 SV=2	HUMAN	3
312	0.01	3.32	9.591	1.598	0.6112	RRRRRtr|F8VU56|F8VU56_HUMAN	REVERSED Protein-tyrosine-phosphatase OS=Homo sapiens GN=PTPRB PE=1 SV=1	HUMAN	3
312	0.01	3.32	9.614	1.502	0.651	RRRRRsp|P23467|PTPRB_HUMAN	REVERSED Receptor-type tyrosine-protein phosphatase beta OS=Homo sapiens GN=PTPRB PE=1 SV=3	HUMAN	3
312	0.01	3.26	9.477	3.159	1.534	RRRRRsp|Q12965|MYO1E_HUMAN	REVERSED Unconventional myosin-Ie OS=Homo sapiens GN=MYO1E PE=1 SV=2	HUMAN	4
312	0.01	2.73	8.503	2.287	0.3573	RRRRRsp|O95071|UBR5_HUMAN	REVERSED E3 ubiquitin-protein ligase UBR5 OS=Homo sapiens GN=UBR5 PE=1 SV=2	HUMAN	2
312	0.01	2.73	8.345	2.149	0.3582	RRRRRtr|E7EMW7|E7EMW7_HUMAN	REVERSED E3 ubiquitin-protein ligase UBR5 OS=Homo sapiens GN=UBR5 PE=1 SV=1	HUMAN	2
312	0.01	2.54	13.03	3.259	2.24	RRRRRsp|P02675|FIBB_HUMAN	REVERSED Fibrinogen beta chain OS=Homo sapiens GN=FGB PE=1 SV=2	HUMAN	2
312	0.01	2.04	19.49	5.128	2.564	sp|Q9NR77|PXMP2_HUMAN	Peroxisomal membrane protein 2 OS=Homo sapiens GN=PXMP2 PE=1 SV=3	HUMAN	1
312	0.01	2.01	5.939	2.729	0.8026	RRRRRsp|O94819|KBTBB_HUMAN	REVERSED Kelch repeat and BTB domain-containing protein 11 OS=Homo sapiens GN=KBTBD11 PE=1 SV=1	HUMAN	1
312	0.01	2.01	12.33	2.203	2.203	tr|F5GXM0|F5GXM0_HUMAN	Peroxisomal membrane protein 2 (Fragment) OS=Homo sapiens GN=PXMP2 PE=1 SV=2	HUMAN	1
312	0.01	1.69	9.699	3.01	1.672	tr|K7EMG5|K7EMG5_HUMAN	AP-1 complex subunit mu-2 (Fragment) OS=Homo sapiens GN=AP1M2 PE=1 SV=1	HUMAN	1
312	0.01	1.5	12.72	3.657	1.59	sp|Q09013|DMPK_HUMAN	Myotonin-protein kinase OS=Homo sapiens GN=DMPK PE=1 SV=3	HUMAN	2
312	0.01	1.5	11.18	2.992	1.575	tr|M0R333|M0R333_HUMAN	Myotonin-protein kinase OS=Homo sapiens GN=DMPK PE=1 SV=1	HUMAN	2
312	0.01	1.42	8.98	1.74	0.2351	tr|F8VU56|F8VU56_HUMAN	Protein-tyrosine-phosphatase OS=Homo sapiens GN=PTPRB PE=1 SV=1	HUMAN	1
312	0.01	1.41	8.402	1.579	0.3159	tr|F8VSD5|F8VSD5_HUMAN	Receptor-type tyrosine-protein phosphatase beta OS=Homo sapiens GN=PTPRB PE=1 SV=1	HUMAN	1
312	0.01	1.4	8.713	1.452	0.2504	sp|P23467|PTPRB_HUMAN	Receptor-type tyrosine-protein phosphatase beta OS=Homo sapiens GN=PTPRB PE=1 SV=3	HUMAN	1
312	0.01	1.4	8.244	1.208	0.3554	tr|Q6ZR19|Q6ZR19_HUMAN	Receptor-type tyrosine-protein phosphatase beta (Fragment) OS=Homo sapiens GN=PTPRB PE=1 SV=1	HUMAN	1
312	0.01	1.27	9.665	2.865	0.3107	RRRRRsp|Q3L8U1|CHD9_HUMAN	REVERSED Chromodomain-helicase-DNA-binding protein 9 OS=Homo sapiens GN=CHD9 PE=1 SV=2	HUMAN	2
312	0.01	1.21	8.834	1.821	0.4554	RRRRRsp|O00160|MYO1F_HUMAN	REVERSED Unconventional myosin-If OS=Homo sapiens GN=MYO1F PE=1 SV=3	HUMAN	1
312	0.01	1.18	13.22	3.896	1.063	sp|Q53R41|FAKD1_HUMAN	FAST kinase domain-containing protein 1 OS=Homo sapiens GN=FASTKD1 PE=1 SV=1	HUMAN	2
312	0.01	1.16	9.836	4.098	4.098	RRRRRtr|F8WC49|F8WC49_HUMAN	REVERSED Potassium channel subfamily T member 1 OS=Homo sapiens GN=KCNT1 PE=4 SV=1	HUMAN	1
312	0.01	0.8	9.027	2.799	0.3499	sp|Q9ULJ7|ANR50_HUMAN	Ankyrin repeat domain-containing protein 50 OS=Homo sapiens GN=ANKRD50 PE=1 SV=4	HUMAN	1
312	0	13.47	15.63	8.186	7.628	sp|Q6S8J3|POTEE_HUMAN	POTE ankyrin domain family member E OS=Homo sapiens GN=POTEE PE=1 SV=3	HUMAN	11
312	0	11.4	13.12	6.047	5.488	sp|A5A3E0|POTEF_HUMAN	POTE ankyrin domain family member F OS=Homo sapiens GN=POTEF PE=1 SV=2	HUMAN	10
312	0	9.95	10.29	3.136	0.7569	RRRRRsp|Q8TE73|DYH5_HUMAN	REVERSED Dynein heavy chain 5, axonemal OS=Homo sapiens GN=DNAH5 PE=1 SV=3	HUMAN	8
312	0	9.35	11.72	4.558	4	sp|P0CG38|POTEI_HUMAN	POTE ankyrin domain family member I OS=Homo sapiens GN=POTEI PE=3 SV=1	HUMAN	9
312	0	7.61	8.788	3.091	0.4242	RRRRRtr|H7BY35|H7BY35_HUMAN	REVERSED Ryanodine receptor 2 OS=Homo sapiens GN=RYR2 PE=1 SV=2	HUMAN	5
312	0	7.59	8.838	3.08	0.4228	RRRRRsp|Q92736|RYR2_HUMAN	REVERSED Ryanodine receptor 2 OS=Homo sapiens GN=RYR2 PE=1 SV=3	HUMAN	5
312	0	7.51	10.28	2.983	0.8471	RRRRRsp|Q8TD26|CHD6_HUMAN	REVERSED Chromodomain-helicase-DNA-binding protein 6 OS=Homo sapiens GN=CHD6 PE=1 SV=4	HUMAN	5
312	0	6.49	9.145	3.241	0.6367	RRRRRsp|Q5T4S7|UBR4_HUMAN	REVERSED E3 ubiquitin-protein ligase UBR4 OS=Homo sapiens GN=UBR4 PE=1 SV=1	HUMAN	6
312	0	6.4	10.69	3.661	3.083	sp|P0CG39|POTEJ_HUMAN	POTE ankyrin domain family member J OS=Homo sapiens GN=POTEJ PE=3 SV=1	HUMAN	5
312	0	6.03	10.19	3.913	1.638	sp|Q6ZN30|BNC2_HUMAN	Zinc finger protein basonuclin-2 OS=Homo sapiens GN=BNC2 PE=1 SV=1	HUMAN	3
312	0	6.03	11.98	5	2.093	tr|H0Y6W5|H0Y6W5_HUMAN	Zinc finger protein basonuclin-2 (Fragment) OS=Homo sapiens GN=BNC2 PE=1 SV=1	HUMAN	3
312	0	5.17	6.53	3.113	1.519	tr|A0A087WYG4|A0A087WYG4_HUMAN	Maestro heat-like repeat family member 5 OS=Homo sapiens GN=MROH5 PE=4 SV=1	HUMAN	4
312	0	5.17	6.525	3.111	1.517	sp|Q6ZUA9|MROH5_HUMAN	Maestro heat-like repeat family member 5 OS=Homo sapiens GN=MROH5 PE=2 SV=2	HUMAN	4
312	0	4.67	15.6	7.161	3.581	RRRRRsp|O14717|TRDMT_HUMAN	REVERSED tRNA (cytosine(38)-C(5))-methyltransferase OS=Homo sapiens GN=TRDMT1 PE=1 SV=1	HUMAN	3
312	0	4.5	15.21	3.391	1.841	RRRRRtr|A0A0C4DG89|A0A0C4DG89_HUMAN	REVERSED Probable ATP-dependent RNA helicase DDX46 OS=Homo sapiens GN=DDX46 PE=1 SV=1	HUMAN	4
312	0	4.5	15.23	3.395	1.843	RRRRRsp|Q7L014|DDX46_HUMAN	REVERSED Probable ATP-dependent RNA helicase DDX46 OS=Homo sapiens GN=DDX46 PE=1 SV=2	HUMAN	4
312	0	4.4	8.081	2.357	2.357	RRRRRsp|Q92529|SHC3_HUMAN	REVERSED SHC-transforming protein 3 OS=Homo sapiens GN=SHC3 PE=1 SV=1	HUMAN	3
312	0	4.31	7.526	2.708	0.8261	sp|Q5H8C1|FREM1_HUMAN	FRAS1-related extracellular matrix protein 1 OS=Homo sapiens GN=FREM1 PE=1 SV=3	HUMAN	3
312	0	4.31	8.006	2.418	1.021	RRRRRsp|Q9C0D5|TANC1_HUMAN	REVERSED Protein TANC1 OS=Homo sapiens GN=TANC1 PE=1 SV=3	HUMAN	4
312	0	4.08	11.27	3.357	1.679	RRRRRsp|Q14644|RASA3_HUMAN	REVERSED Ras GTPase-activating protein 3 OS=Homo sapiens GN=RASA3 PE=1 SV=3	HUMAN	3
312	0	4.06	17.19	5.534	3.162	RRRRRtr|H3BTB7|H3BTB7_HUMAN	REVERSED Probable glutamate--tRNA ligase, mitochondrial OS=Homo sapiens GN=EARS2 PE=1 SV=1	HUMAN	3
312	0	4.06	16.63	5.354	3.059	RRRRRsp|Q5JPH6|SYEM_HUMAN	REVERSED Probable glutamate--tRNA ligase, mitochondrial OS=Homo sapiens GN=EARS2 PE=1 SV=2	HUMAN	3
312	0	4.03	9.981	3.682	1.26	tr|B1APH0|B1APH0_HUMAN	Zinc finger protein basonuclin-2 OS=Homo sapiens GN=BNC2 PE=1 SV=1	HUMAN	2
312	0	4.02	11.25	4.664	1.783	tr|F5H586|F5H586_HUMAN	Zinc finger protein basonuclin-2 OS=Homo sapiens GN=BNC2 PE=1 SV=2	HUMAN	2
312	0	4.01	9.625	2.736	0.9119	tr|F5GY04|F5GY04_HUMAN	Zinc finger protein basonuclin-1 OS=Homo sapiens GN=BNC1 PE=1 SV=1	HUMAN	2
312	0	4.01	9.567	2.719	0.9063	tr|A0A087WUP5|A0A087WUP5_HUMAN	Zinc finger protein basonuclin-1 OS=Homo sapiens GN=BNC1 PE=1 SV=1	HUMAN	2
312	0	4.01	9.557	2.716	0.9054	sp|Q01954|BNC1_HUMAN	Zinc finger protein basonuclin-1 OS=Homo sapiens GN=BNC1 PE=1 SV=2	HUMAN	2
312	0	4.01	9.898	3.413	1.536	RRRRRsp|Q9UHD8|SEPT9_HUMAN	REVERSED Septin-9 OS=Homo sapiens GN=SEPT9 PE=1 SV=2	HUMAN	2
312	0	4.01	18.78	8.98	4.082	tr|Q06HB9|Q06HB9_HUMAN	Basonuclin 2 (Fragment) OS=Homo sapiens GN=BNC2 PE=2 SV=1	HUMAN	2
312	0	4.01	15.65	7.483	3.401	tr|A0A0K0K196|A0A0K0K196_HUMAN	Zinc finger protein basonuclin-2 (Fragment) OS=Homo sapiens GN=BNC2 PE=4 SV=1	HUMAN	2
312	0	4.01	18.9	8.537	6.098	tr|S4R3R8|S4R3R8_HUMAN	Zinc finger protein basonuclin-2 (Fragment) OS=Homo sapiens GN=BNC2 PE=4 SV=1	HUMAN	2
312	0	4.01	22.31	11.57	8.264	tr|S4R351|S4R351_HUMAN	Zinc finger protein basonuclin-2 (Fragment) OS=Homo sapiens GN=BNC2 PE=4 SV=1	HUMAN	2
312	0	4	9.191	1.93	0.8272	RRRRRsp|Q9NRM7|LATS2_HUMAN	REVERSED Serine/threonine-protein kinase LATS2 OS=Homo sapiens GN=LATS2 PE=1 SV=2	HUMAN	2
312	0	3.86	10.6	4.348	2.038	sp|Q8IWQ3|BRSK2_HUMAN	Serine/threonine-protein kinase BRSK2 OS=Homo sapiens GN=BRSK2 PE=1 SV=3	HUMAN	3
312	0	3.83	10.98	2.864	1.79	sp|Q9NRZ9|HELLS_HUMAN	Lymphoid-specific helicase OS=Homo sapiens GN=HELLS PE=1 SV=1	HUMAN	3
312	0	3.83	11.76	3.361	2.101	tr|F6XU50|F6XU50_HUMAN	Helicase, lymphoid-specific, isoform CRA_l OS=Homo sapiens GN=HELLS PE=1 SV=1	HUMAN	3
312	0	3.83	12	3.429	2.143	tr|A0A087WSW7|A0A087WSW7_HUMAN	Helicase, lymphoid-specific, isoform CRA_d OS=Homo sapiens GN=HELLS PE=1 SV=1	HUMAN	3
312	0	3.83	15.16	6.452	4.839	tr|Q9NW36|Q9NW36_HUMAN	Lymphoid-specific helicase OS=Homo sapiens GN=HELLS PE=1 SV=1	HUMAN	3
312	0	3.82	8.612	3.085	1.928	sp|Q8TDC3|BRSK1_HUMAN	Serine/threonine-protein kinase BRSK1 OS=Homo sapiens GN=BRSK1 PE=1 SV=2	HUMAN	3
312	0	3.72	7.249	3.346	1.859	sp|Q86TJ5|ZN554_HUMAN	Zinc finger protein 554 OS=Homo sapiens GN=ZNF554 PE=2 SV=1	HUMAN	2
312	0	3.57	8.486	3.22	0.6092	RRRRRsp|Q9Y3R5|DOP2_HUMAN	REVERSED Protein dopey-2 OS=Homo sapiens GN=DOPEY2 PE=1 SV=5	HUMAN	3
312	0	3.43	13.65	4.787	2.66	tr|H0YN48|H0YN48_HUMAN	Uveal autoantigen with coiled-coil domains and ankyrin repeats (Fragment) OS=Homo sapiens GN=UACA PE=1 SV=1	HUMAN	3
312	0	3.4	12.07	5.638	1.484	sp|A2A2Z9|AN18B_HUMAN	Ankyrin repeat domain-containing protein 18B OS=Homo sapiens GN=ANKRD18B PE=1 SV=1	HUMAN	3
312	0	3.31	9.366	5.337	1.309	RRRRRsp|Q9UGR2|Z3H7B_HUMAN	REVERSED Zinc finger CCCH domain-containing protein 7B OS=Homo sapiens GN=ZC3H7B PE=1 SV=1	HUMAN	3
312	0	3.31	14.05	4.532	1.36	RRRRRsp|Q8IYS0|GRM1C_HUMAN	REVERSED GRAM domain-containing protein 1C OS=Homo sapiens GN=GRAMD1C PE=1 SV=2	HUMAN	2
312	0	3.3	5.149	2.846	1.22	RRRRRtr|J3KNL5|J3KNL5_HUMAN	REVERSED GRAM domain-containing protein 1B OS=Homo sapiens GN=GRAMD1B PE=1 SV=1	HUMAN	2
312	0	3.3	5.149	2.846	1.22	RRRRRsp|Q3KR37|GRM1B_HUMAN	REVERSED GRAM domain-containing protein 1B OS=Homo sapiens GN=GRAMD1B PE=1 SV=1	HUMAN	2
312	0	3.3	4.762	2.948	2.041	RRRRRtr|E9PRD6|E9PRD6_HUMAN	REVERSED GRAM domain-containing protein 1B (Fragment) OS=Homo sapiens GN=GRAMD1B PE=1 SV=1	HUMAN	2
312	0	3.3	8.252	6.311	4.369	RRRRRtr|B4DF12|B4DF12_HUMAN	REVERSED GRAM domain-containing protein 1C OS=Homo sapiens GN=GRAMD1C PE=2 SV=1	HUMAN	2
312	0	3.26	8.559	2.378	0.428	RRRRRsp|Q5HYC2|K2026_HUMAN	REVERSED Uncharacterized protein KIAA2026 OS=Homo sapiens GN=KIAA2026 PE=2 SV=2	HUMAN	2
312	0	3.25	8.333	6.111	3.611	RRRRRsp|Q16539|MK14_HUMAN	REVERSED Mitogen-activated protein kinase 14 OS=Homo sapiens GN=MAPK14 PE=1 SV=3	HUMAN	3
312	0	3.25	7.774	6.36	3.18	RRRRRtr|B4E0K5|B4E0K5_HUMAN	REVERSED Mitogen-activated protein kinase 14 OS=Homo sapiens GN=MAPK14 PE=1 SV=1	HUMAN	2
312	0	3.23	14.49	6.522	4.71	RRRRRtr|H0YLJ4|H0YLJ4_HUMAN	REVERSED Unconventional myosin-Ie (Fragment) OS=Homo sapiens GN=MYO1E PE=1 SV=1	HUMAN	3
312	0	3.23	8.517	5.363	5.363	RRRRRtr|H0YNQ8|H0YNQ8_HUMAN	REVERSED Unconventional myosin-Ie (Fragment) OS=Homo sapiens GN=MYO1E PE=1 SV=1	HUMAN	4
312	0	3.22	14.95	4.112	1.682	sp|P0C6C1|AN34C_HUMAN	Ankyrin repeat domain-containing protein 34C OS=Homo sapiens GN=ANKRD34C PE=3 SV=2	HUMAN	2
312	0	3.15	9.451	3.448	1.277	tr|Q5T0B5|Q5T0B5_HUMAN	Receptor protein-tyrosine kinase OS=Homo sapiens GN=MUSK PE=4 SV=2	HUMAN	2
312	0	3.15	8.13	3.136	1.161	tr|A0A087WSY1|A0A087WSY1_HUMAN	Receptor protein-tyrosine kinase OS=Homo sapiens GN=MUSK PE=4 SV=1	HUMAN	2
312	0	3.15	8.055	3.107	1.151	sp|O15146|MUSK_HUMAN	Muscle, skeletal receptor tyrosine-protein kinase OS=Homo sapiens GN=MUSK PE=1 SV=1	HUMAN	2
312	0	3.11	14.67	2.871	1.595	RRRRRsp|O60826|CCD22_HUMAN	REVERSED Coiled-coil domain-containing protein 22 OS=Homo sapiens GN=CCDC22 PE=1 SV=1	HUMAN	2
312	0	3.09	12.21	2.84	0.5438	RRRRRsp|H7BZ55|CRCC2_HUMAN	REVERSED Putative ciliary rootlet coiled-coil protein 2 OS=Homo sapiens GN=CROCC2 PE=5 SV=3	HUMAN	2
312	0	3.02	9.123	2.368	0.9749	RRRRRsp|Q12769|NU160_HUMAN	REVERSED Nuclear pore complex protein Nup160 OS=Homo sapiens GN=NUP160 PE=1 SV=3	HUMAN	3
312	0	3.02	9.589	2.588	1.065	RRRRRtr|G3V198|G3V198_HUMAN	REVERSED Nuclear pore complex protein Nup160 (Fragment) OS=Homo sapiens GN=NUP160 PE=1 SV=2	HUMAN	3
312	0	3.02	9.528	2.315	0.8905	RRRRRtr|E9PR16|E9PR16_HUMAN	REVERSED Nuclear pore complex protein Nup160 (Fragment) OS=Homo sapiens GN=NUP160 PE=1 SV=2	HUMAN	2
312	0	3.02	6.276	3.556	1.883	tr|A0A0A0MRR2|A0A0A0MRR2_HUMAN	Sphingomyelin synthase-related protein 1 OS=Homo sapiens GN=SAMD8 PE=1 SV=1	HUMAN	2
312	0	3.02	7.229	4.096	2.169	sp|Q96LT4|SAMD8_HUMAN	Sphingomyelin synthase-related protein 1 OS=Homo sapiens GN=SAMD8 PE=1 SV=2	HUMAN	2
312	0	3.02	8.696	6.719	3.557	tr|Q5JSC9|Q5JSC9_HUMAN	Sphingomyelin synthase-related protein 1 (Fragment) OS=Homo sapiens GN=SAMD8 PE=1 SV=6	HUMAN	2
312	0	2.99	12.32	4.418	1.205	RRRRRsp|O15066|KIF3B_HUMAN	REVERSED Kinesin-like protein KIF3B OS=Homo sapiens GN=KIF3B PE=1 SV=1	HUMAN	2
312	0	2.95	12.25	3.554	1.838	sp|Q9ULQ1|TPC1_HUMAN	Two pore calcium channel protein 1 OS=Homo sapiens GN=TPCN1 PE=1 SV=3	HUMAN	3
312	0	2.95	12.83	3.877	2.005	tr|B7Z3R2|B7Z3R2_HUMAN	Two pore calcium channel protein 1 OS=Homo sapiens GN=TPCN1 PE=1 SV=1	HUMAN	3
312	0	2.84	8.835	2.811	1.807	sp|Q6S8J7|POTEA_HUMAN	POTE ankyrin domain family member A OS=Homo sapiens GN=POTEA PE=2 SV=1	HUMAN	2
312	0	2.83	7.537	1.838	1.838	sp|A8MT65|ZN891_HUMAN	Zinc finger protein 891 OS=Homo sapiens GN=ZNF891 PE=2 SV=2	HUMAN	2
312	0	2.81	15.69	4.902	4.902	tr|H0YIK4|H0YIK4_HUMAN	Two pore calcium channel protein 1 (Fragment) OS=Homo sapiens GN=TPCN1 PE=1 SV=1	HUMAN	2
312	0	2.56	11.3	3.889	2.407	RRRRRsp|Q9NUL7|DDX28_HUMAN	REVERSED Probable ATP-dependent RNA helicase DDX28 OS=Homo sapiens GN=DDX28 PE=1 SV=2	HUMAN	3
312	0	2.53	14.71	11.03	7.353	RRRRRtr|A0A0B4J214|A0A0B4J214_HUMAN	REVERSED tRNA (cytosine(38)-C(5))-methyltransferase (Fragment) OS=Homo sapiens GN=TRDMT1 PE=1 SV=3	HUMAN	2
312	0	2.45	5.326	2.234	1.546	RRRRRsp|P98077|SHC2_HUMAN	REVERSED SHC-transforming protein 2 OS=Homo sapiens GN=SHC2 PE=1 SV=4	HUMAN	2
312	0	2.32	9.886	4.657	0.817	RRRRRsp|Q9BZH6|WDR11_HUMAN	REVERSED WD repeat-containing protein 11 OS=Homo sapiens GN=WDR11 PE=1 SV=1	HUMAN	2
312	0	2.25	8.965	2.697	0.3644	sp|Q8TD57|DYH3_HUMAN	Dynein heavy chain 3, axonemal OS=Homo sapiens GN=DNAH3 PE=2 SV=1	HUMAN	3
312	0	2.13	13.94	4.819	1.721	RRRRRtr|M0QYD2|M0QYD2_HUMAN	REVERSED Anoctamin OS=Homo sapiens GN=ANO8 PE=1 SV=1	HUMAN	2
312	0	2.11	10.22	6.183	2.688	RRRRRsp|Q9Y2A9|B3GN3_HUMAN	REVERSED N-acetyllactosaminide beta-1,3-N-acetylglucosaminyltransferase 3 OS=Homo sapiens GN=B3GNT3 PE=1 SV=2	HUMAN	2
312	0	2.09	7.977	3.179	0.578	tr|E9PHW9|E9PHW9_HUMAN	Ankyrin-2 (Fragment) OS=Homo sapiens GN=ANK2 PE=1 SV=1	HUMAN	2
312	0	2.09	6.269	2.917	0.6207	tr|D6RHE1|D6RHE1_HUMAN	Ankyrin-2 (Fragment) OS=Homo sapiens GN=ANK2 PE=1 SV=1	HUMAN	2
312	0	2.09	8.079	4.578	0.8977	tr|B7Z651|B7Z651_HUMAN	Ankyrin-2 (Fragment) OS=Homo sapiens GN=ANK2 PE=1 SV=1	HUMAN	2
312	0	2.08	9.707	2.246	0.1903	RRRRRsp|Q99973|TEP1_HUMAN	REVERSED Telomerase protein component 1 OS=Homo sapiens GN=TEP1 PE=1 SV=2	HUMAN	1
312	0	2.08	9.647	2.342	0.1985	RRRRRtr|G3V5X7|G3V5X7_HUMAN	REVERSED Telomerase protein component 1 OS=Homo sapiens GN=TEP1 PE=1 SV=1	HUMAN	1
312	0	2.08	9.139	2.679	0.2626	RRRRRtr|G3V2A4|G3V2A4_HUMAN	REVERSED Telomerase protein component 1 OS=Homo sapiens GN=TEP1 PE=1 SV=1	HUMAN	1
312	0	2.07	11.07	2.026	0.3376	RRRRRtr|G3V470|G3V470_HUMAN	REVERSED Telomerase protein component 1 OS=Homo sapiens GN=TEP1 PE=1 SV=1	HUMAN	1
312	0	2.06	9.459	2.391	0.5198	sp|O43592|XPOT_HUMAN	Exportin-T OS=Homo sapiens GN=XPOT PE=1 SV=2	HUMAN	1
312	0	2.05	6.368	1.693	0.2527	sp|Q01484|ANK2_HUMAN	Ankyrin-2 OS=Homo sapiens GN=ANK2 PE=1 SV=4	HUMAN	2
312	0	2.05	6.167	1.606	0.2548	tr|I6L894|I6L894_HUMAN	Ankyrin-2 OS=Homo sapiens GN=ANK2 PE=1 SV=1	HUMAN	2
312	0	2.05	13.11	6.889	1.111	tr|A0A087X0B4|A0A087X0B4_HUMAN	Ankyrin-3 OS=Homo sapiens GN=ANK3 PE=1 SV=1	HUMAN	1
312	0	2.04	12.82	6.593	1.832	tr|D6RHY3|D6RHY3_HUMAN	Ankyrin-3 (Fragment) OS=Homo sapiens GN=ANK3 PE=1 SV=1	HUMAN	1
312	0	2.03	13.25	1.355	0.753	RRRRRsp|Q2TB10|ZN800_HUMAN	REVERSED Zinc finger protein 800 OS=Homo sapiens GN=ZNF800 PE=1 SV=1	HUMAN	1
312	0	2.02	9.144	3.083	0.2658	sp|P16157|ANK1_HUMAN	Ankyrin-1 OS=Homo sapiens GN=ANK1 PE=1 SV=3	HUMAN	1
312	0	2.02	9.885	3.266	0.4413	tr|M0R2B7|M0R2B7_HUMAN	DNA polymerase OS=Homo sapiens GN=POLD1 PE=1 SV=1	HUMAN	1
312	0	2.02	10.12	3.342	0.4517	sp|P28340|DPOD1_HUMAN	DNA polymerase delta catalytic subunit OS=Homo sapiens GN=POLD1 PE=1 SV=2	HUMAN	1
312	0	2.02	9.415	3.667	0.4955	tr|M0QZR8|M0QZR8_HUMAN	DNA polymerase OS=Homo sapiens GN=POLD1 PE=1 SV=1	HUMAN	1
312	0	2.02	8.307	4.792	1.757	RRRRRsp|O00327|BMAL1_HUMAN	REVERSED Aryl hydrocarbon receptor nuclear translocator-like protein 1 OS=Homo sapiens GN=ARNTL PE=1 SV=2	HUMAN	2
312	0	2.02	18.69	6.574	1.73	tr|M0QXE6|M0QXE6_HUMAN	DNA polymerase delta catalytic subunit (Fragment) OS=Homo sapiens GN=POLD1 PE=1 SV=1	HUMAN	1
312	0	2.02	14.78	3.436	1.718	tr|M0QXQ2|M0QXQ2_HUMAN	DNA polymerase delta catalytic subunit (Fragment) OS=Homo sapiens GN=POLD1 PE=1 SV=1	HUMAN	1
312	0	2.01	8.682	1.328	0.5107	sp|Q99650|OSMR_HUMAN	Oncostatin-M-specific receptor subunit beta OS=Homo sapiens GN=OSMR PE=1 SV=1	HUMAN	1
312	0	2.01	9.187	1.649	0.5889	tr|Q5JUW8|Q5JUW8_HUMAN	Discs, large homolog 3 (Neuroendocrine-dlg, Drosophila), isoform CRA_b OS=Homo sapiens GN=DLG3 PE=1 SV=1	HUMAN	1
312	0	2.01	9.058	1.714	0.612	sp|Q92796|DLG3_HUMAN	Disks large homolog 3 OS=Homo sapiens GN=DLG3 PE=1 SV=2	HUMAN	1
312	0	2.01	10.04	1.772	0.9843	tr|A0A087WTB9|A0A087WTB9_HUMAN	POTE ankyrin domain family member H OS=Homo sapiens GN=POTEH PE=4 SV=1	HUMAN	1
312	0	2.01	10.09	1.651	0.9174	sp|Q6S545|POTEH_HUMAN	POTE ankyrin domain family member H OS=Homo sapiens GN=POTEH PE=2 SV=3	HUMAN	1
312	0	2.01	10.04	1.772	0.9843	sp|A6NI47|POTEM_HUMAN	Putative POTE ankyrin domain family member M OS=Homo sapiens GN=POTEM PE=3 SV=2	HUMAN	1
312	0	2.01	9.465	1.852	1.029	tr|A0A087X187|A0A087X187_HUMAN	Putative POTE ankyrin domain family member M OS=Homo sapiens GN=POTEM PE=4 SV=1	HUMAN	1
312	0	2.01	6.716	3.731	1.866	RRRRRtr|E7EPT8|E7EPT8_HUMAN	REVERSED Ral-GDS-related protein (Fragment) OS=Homo sapiens GN=RGL4 PE=4 SV=1	HUMAN	2
312	0	2.01	7.677	0.9843	0.9843	tr|A0A087X092|A0A087X092_HUMAN	POTE ankyrin domain family member I OS=Homo sapiens GN=POTEI PE=4 SV=1	HUMAN	1
312	0	2.01	8.465	1.772	0.9843	sp|Q6S5H5|POTEG_HUMAN	POTE ankyrin domain family member G OS=Homo sapiens GN=POTEG PE=2 SV=5	HUMAN	1
312	0	2.01	7.792	1.082	1.082	RRRRRtr|A0A0A0MSM4|A0A0A0MSM4_HUMAN	REVERSED Protein TANC1 OS=Homo sapiens GN=TANC1 PE=1 SV=1	HUMAN	1
312	0	2.01	6.554	3.171	2.114	RRRRRsp|Q8IZJ4|RGDSR_HUMAN	REVERSED Ral-GDS-related protein OS=Homo sapiens GN=RGL4 PE=2 SV=1	HUMAN	2
312	0	2.01	6.207	3.448	2.299	RRRRRtr|E9PH21|E9PH21_HUMAN	REVERSED Ral-GDS-related protein OS=Homo sapiens GN=RGL4 PE=4 SV=1	HUMAN	2
312	0	2.01	7.979	1.33	1.33	tr|A0A0D9SFE8|A0A0D9SFE8_HUMAN	POTE ankyrin domain family member I OS=Homo sapiens GN=POTEI PE=4 SV=1	HUMAN	1
312	0	2.01	10.14	4.71	1.812	RRRRRtr|H0Y2P9|H0Y2P9_HUMAN	REVERSED Phosphatidylinositol-glycan biosynthesis class X protein OS=Homo sapiens GN=PIGX PE=1 SV=1	HUMAN	1
312	0	2.01	10.85	5.039	1.938	RRRRRsp|Q8TBF5|PIGX_HUMAN	REVERSED Phosphatidylinositol-glycan biosynthesis class X protein OS=Homo sapiens GN=PIGX PE=2 SV=3	HUMAN	1
312	0	2.01	9.901	2.97	1.65	tr|H0YG78|H0YG78_HUMAN	POTE ankyrin domain family member H (Fragment) OS=Homo sapiens GN=POTEH PE=4 SV=1	HUMAN	1
312	0	2.01	9.317	2.795	1.553	tr|A0A0H2UH41|A0A0H2UH41_HUMAN	Putative POTE ankyrin domain family member M OS=Homo sapiens GN=POTEM PE=4 SV=1	HUMAN	1
312	0	2.01	7.801	7.801	7.801	RRRRRtr|E9PPV4|E9PPV4_HUMAN	REVERSED Aryl hydrocarbon receptor nuclear translocator-like protein 1 (Fragment) OS=Homo sapiens GN=ARNTL PE=1 SV=1	HUMAN	2
312	0	2	7.385	1.188	0.4244	RRRRRsp|P11498|PYC_HUMAN	REVERSED Pyruvate carboxylase, mitochondrial OS=Homo sapiens GN=PC PE=1 SV=2	HUMAN	1
312	0	2	10.31	1.345	0.7474	RRRRRsp|O94925|GLSK_HUMAN	REVERSED Glutaminase kidney isoform, mitochondrial OS=Homo sapiens GN=GLS PE=1 SV=1	HUMAN	1
312	0	2	10.24	3.68	1.44	RRRRRtr|M0R2B3|M0R2B3_HUMAN	REVERSED Uncharacterized protein C19orf44 OS=Homo sapiens GN=C19orf44 PE=1 SV=1	HUMAN	2
312	0	2	9.741	3.501	1.37	RRRRRsp|Q9H6X5|CS044_HUMAN	REVERSED Uncharacterized protein C19orf44 OS=Homo sapiens GN=C19orf44 PE=1 SV=1	HUMAN	2
312	0	2	8.457	2.96	1.057	sp|Q8IW41|MAPK5_HUMAN	MAP kinase-activated protein kinase 5 OS=Homo sapiens GN=MAPKAPK5 PE=1 SV=2	HUMAN	1
312	0	2	9.783	1.087	1.087	RRRRRsp|Q9UJW0|DCTN4_HUMAN	REVERSED Dynactin subunit 4 OS=Homo sapiens GN=DCTN4 PE=1 SV=1	HUMAN	1
312	0	2	4.416	0.5258	0.5258	sp|Q12872|SFSWA_HUMAN	Splicing factor, suppressor of white-apricot homolog OS=Homo sapiens GN=SFSWAP PE=1 SV=3	HUMAN	1
312	0	2	13.28	5.469	3.516	RRRRRtr|M0QZ23|M0QZ23_HUMAN	REVERSED Uncharacterized protein C19orf44 OS=Homo sapiens GN=C19orf44 PE=1 SV=1	HUMAN	2
312	0	2	12.2	2.679	1.488	RRRRRtr|A0A087WXB4|A0A087WXB4_HUMAN	REVERSED Zinc finger protein 800 OS=Homo sapiens GN=ZNF800 PE=1 SV=1	HUMAN	1
312	0	2	8.268	0.9843	0.9843	tr|A0A087X067|A0A087X067_HUMAN	POTE ankyrin domain family member E OS=Homo sapiens GN=POTEE PE=4 SV=1	HUMAN	1
312	0	2	17.24	8.867	2.463	RRRRRsp|P51153|RAB13_HUMAN	REVERSED Ras-related protein Rab-13 OS=Homo sapiens GN=RAB13 PE=1 SV=1	HUMAN	1
312	0	2	7.48	0.9843	0.9843	tr|A6NC16|A6NC16_HUMAN	POTE ankyrin domain family member F OS=Homo sapiens GN=POTEF PE=4 SV=2	HUMAN	1
312	0	2	11.57	2.066	2.066	RRRRRtr|C9JHX9|C9JHX9_HUMAN	REVERSED Zinc finger protein 800 (Fragment) OS=Homo sapiens GN=ZNF800 PE=1 SV=1	HUMAN	1
312	0	2	7.36	1.269	1.269	tr|A0A0D9SFL1|A0A0D9SFL1_HUMAN	POTE ankyrin domain family member F OS=Homo sapiens GN=POTEF PE=4 SV=1	HUMAN	1
312	0	2	9.225	1.845	1.845	sp|P0C6A0|ZGLP1_HUMAN	GATA-type zinc finger protein 1 OS=Homo sapiens GN=ZGLP1 PE=2 SV=1	HUMAN	1
312	0	2	16.22	9.009	4.505	RRRRRtr|M0R1E2|M0R1E2_HUMAN	REVERSED Uncharacterized protein C19orf44 (Fragment) OS=Homo sapiens GN=C19orf44 PE=4 SV=1	HUMAN	1
312	0	2	18.46	3.846	3.846	RRRRRtr|C9K0M9|C9K0M9_HUMAN	REVERSED Zinc finger protein 800 (Fragment) OS=Homo sapiens GN=ZNF800 PE=1 SV=1	HUMAN	1
312	0	2	6.461	4.213	2.809	RRRRRtr|A0A087X1Z6|A0A087X1Z6_HUMAN	REVERSED Ral-GDS-related protein OS=Homo sapiens GN=RGL4 PE=4 SV=1	HUMAN	2
312	0	2	5.366	3.415	2.439	RRRRRtr|A0A087WWL2|A0A087WWL2_HUMAN	REVERSED Ral-GDS-related protein OS=Homo sapiens GN=RGL4 PE=4 SV=1	HUMAN	2
312	0	2	3.254	1.627	0.6258	RRRRRsp|Q6ZSY5|PPR3F_HUMAN	REVERSED Protein phosphatase 1 regulatory subunit 3F OS=Homo sapiens GN=PPP1R3F PE=1 SV=3	HUMAN	1
312	0	2	11.23	2.674	2.674	tr|B5MCP8|B5MCP8_HUMAN	GATA-type zinc finger protein 1 OS=Homo sapiens GN=ZGLP1 PE=1 SV=1	HUMAN	1
312	0	2	18.07	6.024	6.024	tr|A0A087X249|A0A087X249_HUMAN	Peroxisomal membrane protein 2 (Fragment) OS=Homo sapiens GN=PXMP2 PE=1 SV=1	HUMAN	1
312	0	2	4.09	1.022	1.022	sp|Q8WTR8|NET5_HUMAN	Netrin-5 OS=Homo sapiens GN=NTN5 PE=2 SV=2	HUMAN	1
312	0	2	9.406	4.95	2.475	sp|O14990|IPP4_HUMAN	Putative type-1 protein phosphatase inhibitor 4 OS=Homo sapiens GN=PPP1R2P9 PE=1 SV=1	HUMAN	1
312	0	2	20.41	5.102	5.102	RRRRRtr|C9JLY3|C9JLY3_HUMAN	REVERSED Zinc finger protein 800 (Fragment) OS=Homo sapiens GN=ZNF800 PE=1 SV=1	HUMAN	1
312	0	2	11.18	5.294	2.941	RRRRRtr|C9JLT7|C9JLT7_HUMAN	REVERSED Phosphatidylinositol-glycan biosynthesis class X protein (Fragment) OS=Homo sapiens GN=PIGX PE=1 SV=1	HUMAN	1
312	0	2	12.67	6	3.333	RRRRRtr|C9JFU3|C9JFU3_HUMAN	REVERSED Phosphatidylinositol-glycan biosynthesis class X protein OS=Homo sapiens GN=PIGX PE=1 SV=1	HUMAN	1
312	0	2	14.96	7.087	3.937	RRRRRtr|C9JF71|C9JF71_HUMAN	REVERSED Phosphatidylinositol-glycan biosynthesis class X protein (Fragment) OS=Homo sapiens GN=PIGX PE=1 SV=6	HUMAN	1
312	0	2	5.341	2.967	2.967	RRRRRtr|B5MCW5|B5MCW5_HUMAN	REVERSED Ral-GDS-related protein OS=Homo sapiens GN=RGL4 PE=4 SV=1	HUMAN	2
312	0	2	11.49	6.081	3.378	RRRRRtr|K7ESP7|K7ESP7_HUMAN	REVERSED Choline transporter-like protein 2 (Fragment) OS=Homo sapiens GN=SLC44A2 PE=1 SV=1	HUMAN	1
312	0	2	13.93	7.377	4.098	RRRRRtr|A0A087WWB9|A0A087WWB9_HUMAN	REVERSED Ras-related protein Rab-13 OS=Homo sapiens GN=RAB13 PE=1 SV=1	HUMAN	1
312	0	2	3.073	1.397	1.397	RRRRRsp|Q8IYM1|SEP12_HUMAN	REVERSED Septin-12 OS=Homo sapiens GN=SEPT12 PE=1 SV=1	HUMAN	1
312	0	2	3.829	1.126	1.126	RRRRRsp|Q7Z699|SPRE1_HUMAN	REVERSED Sprouty-related, EVH1 domain-containing protein 1 OS=Homo sapiens GN=SPRED1 PE=1 SV=2	HUMAN	1
312	0	2	11.71	8.108	4.505	RRRRRtr|H7C0F2|H7C0F2_HUMAN	REVERSED Phosphatidylinositol-glycan biosynthesis class X protein (Fragment) OS=Homo sapiens GN=PIGX PE=1 SV=1	HUMAN	1
312	0	2	16.46	11.39	6.329	RRRRRtr|F8WEJ3|F8WEJ3_HUMAN	REVERSED Phosphatidylinositol-glycan biosynthesis class X protein OS=Homo sapiens GN=PIGX PE=1 SV=1	HUMAN	1
312	0	2	7.438	4.132	4.132	tr|F5H1A5|F5H1A5_HUMAN	Splicing factor, suppressor of white-apricot homolog OS=Homo sapiens GN=SFSWAP PE=1 SV=1	HUMAN	1
312	0	2	2.66	2.66	2.66	tr|H0Y9E3|H0Y9E3_HUMAN	Oncostatin-M-specific receptor subunit beta (Fragment) OS=Homo sapiens GN=OSMR PE=1 SV=1	HUMAN	1
312	0	1.96	6.643	2.415	1.208	RRRRRsp|Q96JB2|COG3_HUMAN	REVERSED Conserved oligomeric Golgi complex subunit 3 OS=Homo sapiens GN=COG3 PE=1 SV=3	HUMAN	2
312	0	1.95	7.097	4.516	1.613	RRRRRsp|Q96MM3|ZFP42_HUMAN	REVERSED Zinc finger protein 42 homolog OS=Homo sapiens GN=ZFP42 PE=1 SV=2	HUMAN	1
312	0	1.92	10.61	2.776	1.049	sp|Q13395|TARB1_HUMAN	Probable methyltransferase TARBP1 OS=Homo sapiens GN=TARBP1 PE=1 SV=1	HUMAN	3
312	0	1.84	9.396	1.946	0.604	sp|Q9Y4E6|WDR7_HUMAN	WD repeat-containing protein 7 OS=Homo sapiens GN=WDR7 PE=1 SV=2	HUMAN	2
312	0	1.83	6.469	5.121	1.348	RRRRRsp|P78545|ELF3_HUMAN	REVERSED ETS-related transcription factor Elf-3 OS=Homo sapiens GN=ELF3 PE=1 SV=1	HUMAN	1
312	0	1.81	5.489	1.048	0.2495	sp|Q86XX4|FRAS1_HUMAN	Extracellular matrix protein FRAS1 OS=Homo sapiens GN=FRAS1 PE=1 SV=2	HUMAN	2
312	0	1.8	7.876	3.819	0.5967	RRRRRsp|Q96AC6|KIFC2_HUMAN	REVERSED Kinesin-like protein KIFC2 OS=Homo sapiens GN=KIFC2 PE=2 SV=1	HUMAN	1
312	0	1.8	3.739	0.9615	0.5342	RRRRRtr|A0A0A0MR57|A0A0A0MR57_HUMAN	REVERSED Zinc finger protein 836 OS=Homo sapiens GN=ZNF836 PE=1 SV=1	HUMAN	1
312	0	1.8	3.739	0.9615	0.5342	RRRRRsp|Q6ZNA1|ZN836_HUMAN	REVERSED Zinc finger protein 836 OS=Homo sapiens GN=ZNF836 PE=2 SV=2	HUMAN	1
312	0	1.72	8.444	1.656	0.8278	tr|A0A0A0MS50|A0A0A0MS50_HUMAN	Zinc finger protein 300 OS=Homo sapiens GN=ZNF300 PE=4 SV=1	HUMAN	1
312	0	1.72	8.444	1.656	0.8278	sp|Q96RE9|ZN300_HUMAN	Zinc finger protein 300 OS=Homo sapiens GN=ZNF300 PE=1 SV=1	HUMAN	1
312	0	1.72	6.993	2.098	1.166	RRRRRsp|Q9UK05|GDF2_HUMAN	REVERSED Growth/differentiation factor 2 OS=Homo sapiens GN=GDF2 PE=1 SV=1	HUMAN	1
312	0	1.72	29.23	7.692	7.692	RRRRRtr|V9GYB8|V9GYB8_HUMAN	REVERSED Graves disease carrier protein (Fragment) OS=Homo sapiens GN=SLC25A16 PE=1 SV=1	HUMAN	1
312	0	1.71	11.69	2.256	0.5128	RRRRRsp|Q86UT6|NLRX1_HUMAN	REVERSED NLR family member X1 OS=Homo sapiens GN=NLRX1 PE=1 SV=1	HUMAN	1
312	0	1.7	9.278	5.155	5.155	RRRRRsp|Q96T75|DSCR8_HUMAN	REVERSED Down syndrome critical region protein 8 OS=Homo sapiens GN=DSCR8 PE=1 SV=2	HUMAN	1
312	0	1.69	5.92	2.114	1.057	tr|J3KNK0|J3KNK0_HUMAN	Serine/threonine-protein kinase BRSK1 OS=Homo sapiens GN=BRSK1 PE=1 SV=1	HUMAN	1
312	0	1.69	8.871	5.645	2.016	sp|P0C672|TSN19_HUMAN	Putative tetraspanin-19 OS=Homo sapiens GN=TSPAN19 PE=5 SV=1	HUMAN	1
312	0	1.69	18.87	18.87	9.434	tr|J3KQT2|J3KQT2_HUMAN	HCG1798424, isoform CRA_b OS=Homo sapiens GN=TSPAN19 PE=4 SV=1	HUMAN	1
312	0	1.69	11.36	11.36	5.682	tr|F8VZ36|F8VZ36_HUMAN	Putative tetraspanin-19 (Fragment) OS=Homo sapiens GN=TSPAN19 PE=4 SV=1	HUMAN	1
312	0	1.69	6.289	6.289	3.145	tr|F8VV50|F8VV50_HUMAN	Putative tetraspanin-19 OS=Homo sapiens GN=TSPAN19 PE=4 SV=1	HUMAN	1
312	0	1.68	9.633	8.257	1.147	tr|B7Z8Q8|B7Z8Q8_HUMAN	UDP-glucuronosyltransferase OS=Homo sapiens GN=UGT3A1 PE=1 SV=1	HUMAN	1
312	0	1.68	8.031	6.883	0.956	sp|Q6NUS8|UD3A1_HUMAN	UDP-glucuronosyltransferase 3A1 OS=Homo sapiens GN=UGT3A1 PE=2 SV=1	HUMAN	1
312	0	1.68	7.531	3.766	1.046	sp|Q2M2I3|FA83E_HUMAN	Protein FAM83E OS=Homo sapiens GN=FAM83E PE=1 SV=2	HUMAN	1
312	0	1.68	5.97	2.537	0.7463	sp|Q7Z340|ZN551_HUMAN	Zinc finger protein 551 OS=Homo sapiens GN=ZNF551 PE=2 SV=3	HUMAN	1
312	0	1.68	9.418	2.493	1.385	sp|O00155|GPR25_HUMAN	Probable G-protein coupled receptor 25 OS=Homo sapiens GN=GPR25 PE=1 SV=2	HUMAN	1
312	0	1.68	5.576	2.338	0.8993	tr|M0R2M4|M0R2M4_HUMAN	Zinc finger protein 551 (Fragment) OS=Homo sapiens GN=ZNF551 PE=1 SV=1	HUMAN	1
312	0	1.68	3.817	3.817	3.817	tr|K7EM68|K7EM68_HUMAN	Serine/threonine-protein kinase BRSK1 (Fragment) OS=Homo sapiens GN=BRSK1 PE=1 SV=6	HUMAN	1
312	0	1.66	4.665	1.196	0.5981	RRRRRsp|Q99062|CSF3R_HUMAN	REVERSED Granulocyte colony-stimulating factor receptor OS=Homo sapiens GN=CSF3R PE=1 SV=1	HUMAN	1
312	0	1.64	3.311	3.311	3.311	tr|H0YDA0|H0YDA0_HUMAN	Sodium/potassium-transporting ATPase subunit beta-1-interacting protein 1 (Fragment) OS=Homo sapiens GN=NKAIN1 PE=4 SV=1	HUMAN	1
312	0	1.63	9.875	2.821	0.2713	sp|Q14997|PSME4_HUMAN	Proteasome activator complex subunit 4 OS=Homo sapiens GN=PSME4 PE=1 SV=2	HUMAN	1
312	0	1.62	10.63	3.173	0.4288	tr|H7BXY3|H7BXY3_HUMAN	Putative ATP-dependent RNA helicase DHX30 OS=Homo sapiens GN=DHX30 PE=1 SV=1	HUMAN	1
312	0	1.62	10.39	3.099	0.4188	sp|Q7L2E3|DHX30_HUMAN	Putative ATP-dependent RNA helicase DHX30 OS=Homo sapiens GN=DHX30 PE=1 SV=1	HUMAN	1
312	0	1.6	7.306	1.414	0.3928	RRRRRsp|Q13972|RGRF1_HUMAN	REVERSED Ras-specific guanine nucleotide-releasing factor 1 OS=Homo sapiens GN=RASGRF1 PE=1 SV=2	HUMAN	1
312	0	1.56	8.595	1.887	1.048	tr|E5RIH5|E5RIH5_HUMAN	TELO2-interacting protein 2 OS=Homo sapiens GN=TTI2 PE=1 SV=1	HUMAN	1
312	0	1.56	8.071	1.772	0.9843	sp|Q6NXR4|TTI2_HUMAN	TELO2-interacting protein 2 OS=Homo sapiens GN=TTI2 PE=1 SV=1	HUMAN	1
312	0	1.55	10.02	2.783	0.4638	sp|Q9Y4D1|DAAM1_HUMAN	Disheveled-associated activator of morphogenesis 1 OS=Homo sapiens GN=DAAM1 PE=1 SV=2	HUMAN	1
312	0	1.54	17.65	7.353	7.353	RRRRRtr|A0A087WTH9|A0A087WTH9_HUMAN	REVERSED Conserved oligomeric Golgi complex subunit 3 (Fragment) OS=Homo sapiens GN=COG3 PE=1 SV=1	HUMAN	1
312	0	1.53	8.105	2.211	0.5263	RRRRRsp|Q9Y5I3|PCDA1_HUMAN	REVERSED Protocadherin alpha-1 OS=Homo sapiens GN=PCDHA1 PE=2 SV=1	HUMAN	1
312	0	1.52	10.95	2.819	0.8292	sp|Q8N6Q8|MET25_HUMAN	Methyltransferase-like protein 25 OS=Homo sapiens GN=METTL25 PE=2 SV=2	HUMAN	1
312	0	1.52	8.421	1.895	1.053	sp|Q96FB5|RRNAD_HUMAN	Protein RRNAD1 OS=Homo sapiens GN=RRNAD1 PE=2 SV=2	HUMAN	1
312	0	1.47	6.631	1.831	0.2034	tr|A0A087X120|A0A087X120_HUMAN	Polycystic kidney disease protein 1-like 2 OS=Homo sapiens GN=PKD1L2 PE=4 SV=1	HUMAN	1
312	0	1.47	6.629	1.83	0.2033	sp|Q7Z442|PK1L2_HUMAN	Polycystic kidney disease protein 1-like 2 OS=Homo sapiens GN=PKD1L2 PE=1 SV=4	HUMAN	1
312	0	1.47	10.3	2.352	0.5599	sp|Q8TEA7|TBCK_HUMAN	TBC domain-containing protein kinase-like protein OS=Homo sapiens GN=TBCK PE=1 SV=4	HUMAN	1
312	0	1.47	12.41	5.474	0.9124	RRRRRsp|Q86UY8|NT5D3_HUMAN	REVERSED 5'-nucleotidase domain-containing protein 3 OS=Homo sapiens GN=NT5DC3 PE=1 SV=1	HUMAN	1
312	0	1.47	10.53	4.511	1.253	sp|P45985|MP2K4_HUMAN	Dual specificity mitogen-activated protein kinase kinase 4 OS=Homo sapiens GN=MAP2K4 PE=1 SV=1	HUMAN	1
312	0	1.47	14.38	5.882	3.268	tr|Q5HYF5|Q5HYF5_HUMAN	Putative uncharacterized protein DKFZp313C1916 OS=Homo sapiens GN=DKFZp313C1916 PE=1 SV=1	HUMAN	1
312	0	1.47	13.84	5.66	3.145	tr|D6RDG2|D6RDG2_HUMAN	TBC domain-containing protein kinase-like protein (Fragment) OS=Homo sapiens GN=TBCK PE=1 SV=1	HUMAN	1
312	0	1.46	10.76	1.78	0.4045	sp|O75155|CAND2_HUMAN	Cullin-associated NEDD8-dissociated protein 2 OS=Homo sapiens GN=CAND2 PE=1 SV=3	HUMAN	1
312	0	1.46	10.67	6.333	1.667	RRRRRsp|Q9NZC4|EHF_HUMAN	REVERSED ETS homologous factor OS=Homo sapiens GN=EHF PE=2 SV=1	HUMAN	1
312	0	1.45	7.663	1.66	0.6386	RRRRRsp|Q13671|RIN1_HUMAN	REVERSED Ras and Rab interactor 1 OS=Homo sapiens GN=RIN1 PE=1 SV=4	HUMAN	1
312	0	1.43	5.344	1.069	0.5938	RRRRRtr|A0A087WXK4|A0A087WXK4_HUMAN	REVERSED Integral membrane protein GPR155 OS=Homo sapiens GN=GPR155 PE=1 SV=1	HUMAN	1
312	0	1.43	5.172	1.034	0.5747	RRRRRsp|Q7Z3F1|GP155_HUMAN	REVERSED Integral membrane protein GPR155 OS=Homo sapiens GN=GPR155 PE=2 SV=2	HUMAN	1
312	0	1.42	8.754	3.535	0.8418	sp|P61764|STXB1_HUMAN	Syntaxin-binding protein 1 OS=Homo sapiens GN=STXBP1 PE=1 SV=1	HUMAN	1
312	0	1.42	6.807	0.8104	0.8104	RRRRRtr|E9PNR2|E9PNR2_HUMAN	REVERSED Ras and Rab interactor 1 OS=Homo sapiens GN=RIN1 PE=1 SV=1	HUMAN	1
312	0	1.41	13.97	4.749	1.397	sp|P51817|PRKX_HUMAN	cAMP-dependent protein kinase catalytic subunit PRKX OS=Homo sapiens GN=PRKX PE=1 SV=1	HUMAN	1
312	0	1.41	13.36	4.693	1.805	sp|O43930|PRKY_HUMAN	Putative serine/threonine-protein kinase PRKY OS=Homo sapiens GN=PRKY PE=5 SV=1	HUMAN	1
312	0	1.4	9.469	3.186	0.4425	sp|O95835|LATS1_HUMAN	Serine/threonine-protein kinase LATS1 OS=Homo sapiens GN=LATS1 PE=1 SV=1	HUMAN	1
312	0	1.4	10.05	2.755	0.8104	RRRRRsp|O75343|GCYB2_HUMAN	REVERSED Guanylate cyclase soluble subunit beta-2 OS=Homo sapiens GN=GUCY1B2 PE=2 SV=2	HUMAN	1
312	0	1.4	10.35	3.86	0.8772	sp|Q9NRW7|VPS45_HUMAN	Vacuolar protein sorting-associated protein 45 OS=Homo sapiens GN=VPS45 PE=1 SV=1	HUMAN	1
312	0	1.4	14.6	5.714	1.587	tr|A0A0K0K1C6|A0A0K0K1C6_HUMAN	Vacuolar protein sorting-associated protein 45 (Fragment) OS=Homo sapiens GN=VPS45 PE=1 SV=1	HUMAN	1
312	0	1.4	9.396	2.013	1.119	tr|A0A087WU65|A0A087WU65_HUMAN	Vacuolar protein sorting-associated protein 45 OS=Homo sapiens GN=VPS45 PE=1 SV=1	HUMAN	1
312	0	1.4	11.11	7.071	2.525	tr|B7Z7G7|B7Z7G7_HUMAN	Vacuolar protein sorting-associated protein 45 OS=Homo sapiens GN=VPS45 PE=1 SV=1	HUMAN	1
312	0	1.39	9.467	2.285	0.5441	tr|J3QT52|J3QT52_HUMAN	Receptor-type tyrosine-protein phosphatase beta OS=Homo sapiens GN=PTPRB PE=1 SV=2	HUMAN	1
312	0	1.38	11.07	5.201	0.8389	sp|Q96AX1|VP33A_HUMAN	Vacuolar protein sorting-associated protein 33A OS=Homo sapiens GN=VPS33A PE=1 SV=1	HUMAN	1
312	0	1.38	11.34	4.833	0.9294	tr|H3BMM5|H3BMM5_HUMAN	Uncharacterized protein OS=Homo sapiens PE=4 SV=1	HUMAN	1
312	0	1.38	6.387	3.025	1.681	sp|P03372|ESR1_HUMAN	Estrogen receptor OS=Homo sapiens GN=ESR1 PE=1 SV=2	HUMAN	2
312	0	1.38	9.677	3.226	3.226	tr|H0Y4W6|H0Y4W6_HUMAN	Estrogen receptor OS=Homo sapiens GN=ESR1 PE=1 SV=2	HUMAN	2
312	0	1.38	16.82	9.346	9.346	tr|B0QYW7|B0QYW7_HUMAN	Estrogen receptor (Fragment) OS=Homo sapiens GN=ESR1 PE=1 SV=1	HUMAN	2
312	0	1.38	8.442	5.844	3.247	tr|F5H2X5|F5H2X5_HUMAN	Vacuolar protein sorting-associated protein 33A (Fragment) OS=Homo sapiens GN=VPS33A PE=4 SV=1	HUMAN	1
312	0	1.38	28.57	18.37	10.2	RRRRRtr|H7C1N0|H7C1N0_HUMAN	REVERSED Succinate--hydroxymethylglutarate CoA-transferase (Fragment) OS=Homo sapiens GN=SUGCT PE=4 SV=1	HUMAN	1
312	0	1.38	2.687	1.493	1.493	sp|Q8TDV5|GP119_HUMAN	Glucose-dependent insulinotropic receptor OS=Homo sapiens GN=GPR119 PE=1 SV=1	HUMAN	1
312	0	1.36	7.736	1.95	0.3145	sp|Q8N2E2|VWDE_HUMAN	von Willebrand factor D and EGF domain-containing protein OS=Homo sapiens GN=VWDE PE=2 SV=4	HUMAN	1
312	0	1.36	8.218	2.381	0.384	tr|J3KQJ9|J3KQJ9_HUMAN	von Willebrand factor D and EGF domain-containing protein OS=Homo sapiens GN=VWDE PE=1 SV=1	HUMAN	1
312	0	1.36	8.239	3.693	1.42	tr|E5RG96|E5RG96_HUMAN	von Willebrand factor D and EGF domain-containing protein OS=Homo sapiens GN=VWDE PE=1 SV=1	HUMAN	1
312	0	1.36	10	5.294	2.941	tr|A0A0C4DH13|A0A0C4DH13_HUMAN	von Willebrand factor D and EGF domain-containing protein OS=Homo sapiens GN=VWDE PE=1 SV=1	HUMAN	1
312	0	1.36	20	11.11	11.11	RRRRRtr|F8W6P4|F8W6P4_HUMAN	REVERSED Fibrinogen beta chain OS=Homo sapiens GN=FGB PE=4 SV=1	HUMAN	1
312	0	1.33	9.146	2.744	1.524	sp|P29460|IL12B_HUMAN	Interleukin-12 subunit beta OS=Homo sapiens GN=IL12B PE=1 SV=1	HUMAN	1
312	0	1.31	13.46	3.058	0.7645	tr|C9J9M8|C9J9M8_HUMAN	E3 ubiquitin-protein ligase DZIP3 (Fragment) OS=Homo sapiens GN=DZIP3 PE=1 SV=1	HUMAN	1
312	0	1.3	11.36	4.212	0.9158	RRRRRsp|Q9H211|CDT1_HUMAN	REVERSED DNA replication factor Cdt1 OS=Homo sapiens GN=CDT1 PE=1 SV=3	HUMAN	1
312	0	1.29	13.02	6.27	0.8039	sp|Q7Z2Q7|LRR70_HUMAN	Leucine-rich repeat-containing protein 70 OS=Homo sapiens GN=LRRC70 PE=2 SV=1	HUMAN	1
312	0	1.29	9.659	3.693	1.42	tr|F5H5R8|F5H5R8_HUMAN	Arylamine N-acetyltransferase 1 OS=Homo sapiens GN=NAT1 PE=1 SV=1	HUMAN	1
312	0	1.29	25.35	12.68	7.042	tr|D6RD14|D6RD14_HUMAN	Leucine-rich repeat-containing protein 70 OS=Homo sapiens GN=LRRC70 PE=4 SV=1	HUMAN	1
312	0	1.28	10.78	2.021	0.5181	tr|D6RJB7|D6RJB7_HUMAN	Putative ankyrin repeat domain-containing protein 31 OS=Homo sapiens GN=ANKRD31 PE=4 SV=2	HUMAN	2
312	0	1.28	10.68	2.082	0.5339	sp|Q8N7Z5|ANR31_HUMAN	Putative ankyrin repeat domain-containing protein 31 OS=Homo sapiens GN=ANKRD31 PE=5 SV=2	HUMAN	2
312	0	1.25	10.27	2.374	0.2283	RRRRRsp|Q8N201|INT1_HUMAN	REVERSED Integrator complex subunit 1 OS=Homo sapiens GN=INTS1 PE=1 SV=2	HUMAN	1
312	0	1.25	6.865	1.945	0.5721	RRRRRsp|Q75VX8|GAREL_HUMAN	REVERSED GRB2-associated and regulator of MAPK protein-like OS=Homo sapiens GN=GAREML PE=2 SV=3	HUMAN	1
312	0	1.25	3.916	1.506	1.506	RRRRRsp|Q9UKF7|PITC1_HUMAN	REVERSED Cytoplasmic phosphatidylinositol transfer protein 1 OS=Homo sapiens GN=PITPNC1 PE=1 SV=3	HUMAN	1
312	0	1.25	3.383	1.88	1.88	RRRRRtr|E7EU35|E7EU35_HUMAN	REVERSED Cytoplasmic phosphatidylinositol transfer protein 1 OS=Homo sapiens GN=PITPNC1 PE=1 SV=3	HUMAN	1
312	0	1.25	3.358	1.866	1.866	RRRRRtr|A0A0C4DGP0|A0A0C4DGP0_HUMAN	REVERSED Cytoplasmic phosphatidylinositol transfer protein 1 OS=Homo sapiens GN=PITPNC1 PE=1 SV=1	HUMAN	1
312	0	1.24	11.2	1.858	0.2732	RRRRRsp|Q92608|DOCK2_HUMAN	REVERSED Dedicator of cytokinesis protein 2 OS=Homo sapiens GN=DOCK2 PE=1 SV=2	HUMAN	1
312	0	1.24	13.58	2.522	0.485	RRRRRtr|E5RFJ0|E5RFJ0_HUMAN	REVERSED Dedicator of cytokinesis protein 2 OS=Homo sapiens GN=DOCK2 PE=1 SV=1	HUMAN	1
312	0	1.24	5.567	0.9278	0.5155	sp|Q96IR2|ZN845_HUMAN	Zinc finger protein 845 OS=Homo sapiens GN=ZNF845 PE=2 SV=3	HUMAN	1
312	0	1.24	9.281	2.552	1.16	sp|P00749|UROK_HUMAN	Urokinase-type plasminogen activator OS=Homo sapiens GN=PLAU PE=1 SV=2	HUMAN	1
312	0	1.24	8.454	2.657	1.208	tr|E7ET40|E7ET40_HUMAN	Urokinase-type plasminogen activator OS=Homo sapiens GN=PLAU PE=1 SV=1	HUMAN	1
312	0	1.24	4.399	1.466	1.466	sp|Q5T230|UTF1_HUMAN	Undifferentiated embryonic cell transcription factor 1 OS=Homo sapiens GN=UTF1 PE=1 SV=1	HUMAN	1
312	0	1.23	10.67	2.269	0.3782	RRRRRtr|E7ERW7|E7ERW7_HUMAN	REVERSED Dedicator of cytokinesis protein 2 OS=Homo sapiens GN=DOCK2 PE=1 SV=1	HUMAN	1
312	0	1.23	8.094	2.872	0.6527	RRRRRsp|Q76B58|BRNP3_HUMAN	REVERSED BMP/retinoic acid-inducible neural-specific protein 3 OS=Homo sapiens GN=BRINP3 PE=1 SV=1	HUMAN	1
312	0	1.23	11.07	3.114	0.8651	RRRRRsp|Q9NPH5|NOX4_HUMAN	REVERSED NADPH oxidase 4 OS=Homo sapiens GN=NOX4 PE=1 SV=2	HUMAN	1
312	0	1.23	7.663	2.682	0.6386	RRRRRsp|Q9C0B6|BRNP2_HUMAN	REVERSED BMP/retinoic acid-inducible neural-specific protein 2 OS=Homo sapiens GN=BRINP2 PE=2 SV=2	HUMAN	1
312	0	1.23	16.42	2.687	1.493	RRRRRtr|F6S220|F6S220_HUMAN	REVERSED Dedicator of cytokinesis protein 2 OS=Homo sapiens GN=DOCK2 PE=1 SV=1	HUMAN	1
312	0	1.23	10.85	3.255	0.9042	RRRRRtr|E9PPP2|E9PPP2_HUMAN	REVERSED NADPH oxidase 4 OS=Homo sapiens GN=NOX4 PE=4 SV=1	HUMAN	1
312	0	1.23	4.566	1.002	0.5568	sp|Q6V1X1|DPP8_HUMAN	Dipeptidyl peptidase 8 OS=Homo sapiens GN=DPP8 PE=1 SV=1	HUMAN	1
312	0	1.23	8.057	4.028	1.185	sp|A6NKP2|D42E2_HUMAN	Putative short-chain dehydrogenase/reductase family 42E member 2 OS=Homo sapiens GN=SDR42E2 PE=3 SV=3	HUMAN	1
312	0	1.23	9.343	4.293	1.263	RRRRRsp|Q99986|VRK1_HUMAN	REVERSED Serine/threonine-protein kinase VRK1 OS=Homo sapiens GN=VRK1 PE=1 SV=1	HUMAN	1
312	0	1.23	20.5	3.106	3.106	RRRRRtr|H0YB76|H0YB76_HUMAN	REVERSED Dedicator of cytokinesis protein 2 (Fragment) OS=Homo sapiens GN=DOCK2 PE=1 SV=1	HUMAN	1
312	0	1.23	11.64	7.328	2.155	RRRRRtr|H0YJ50|H0YJ50_HUMAN	REVERSED Serine/threonine-protein kinase VRK1 (Fragment) OS=Homo sapiens GN=VRK1 PE=1 SV=1	HUMAN	1
312	0	1.23	2.881	0.6859	0.6859	tr|J3KPT0|J3KPT0_HUMAN	Dipeptidyl peptidase 8 OS=Homo sapiens GN=DPP8 PE=1 SV=1	HUMAN	1
312	0	1.23	8.108	1.931	1.931	sp|Q6IPR3|TYW3_HUMAN	tRNA wybutosine-synthesizing protein 3 homolog OS=Homo sapiens GN=TYW3 PE=2 SV=2	HUMAN	1
312	0	1.23	11.93	7.386	2.841	RRRRRtr|H0YJJ9|H0YJJ9_HUMAN	REVERSED Serine/threonine-protein kinase VRK1 (Fragment) OS=Homo sapiens GN=VRK1 PE=1 SV=1	HUMAN	1
312	0	1.23	4	2.222	2.222	tr|H0YMI1|H0YMI1_HUMAN	Uveal autoantigen with coiled-coil domains and ankyrin repeats (Fragment) OS=Homo sapiens GN=UACA PE=1 SV=6	HUMAN	1
312	0	1.23	5.422	3.012	3.012	RRRRRtr|A0A0J9YXF6|A0A0J9YXF6_HUMAN	REVERSED GRAM domain-containing protein 1B (Fragment) OS=Homo sapiens GN=GRAMD1B PE=1 SV=1	HUMAN	1
312	0	1.23	4.63	4.63	4.63	RRRRRtr|A0A0J9YY71|A0A0J9YY71_HUMAN	REVERSED GRAM domain-containing protein 1B (Fragment) OS=Homo sapiens GN=GRAMD1B PE=1 SV=1	HUMAN	1
312	0	1.23	2.924	2.924	2.924	RRRRRtr|A0A0J9YXZ1|A0A0J9YXZ1_HUMAN	REVERSED GRAM domain-containing protein 1B (Fragment) OS=Homo sapiens GN=GRAMD1B PE=1 SV=1	HUMAN	1
312	0	1.22	9.879	1.213	0.2889	RRRRRsp|Q9BYB0|SHAN3_HUMAN	REVERSED SH3 and multiple ankyrin repeat domains protein 3 OS=Homo sapiens GN=SHANK3 PE=1 SV=3	HUMAN	1
312	0	1.22	7.454	1.327	0.5685	RRRRRtr|F8VSD5|F8VSD5_HUMAN	REVERSED Receptor-type tyrosine-protein phosphatase beta OS=Homo sapiens GN=PTPRB PE=1 SV=1	HUMAN	2
312	0	1.22	6.61	1.208	0.6397	RRRRRtr|Q6ZR19|Q6ZR19_HUMAN	REVERSED Receptor-type tyrosine-protein phosphatase beta (Fragment) OS=Homo sapiens GN=PTPRB PE=1 SV=1	HUMAN	2
312	0	1.22	13.3	3.581	1.279	RRRRRtr|E9PR43|E9PR43_HUMAN	REVERSED NADPH oxidase 4 OS=Homo sapiens GN=NOX4 PE=4 SV=1	HUMAN	1
312	0	1.21	18.29	5.938	1.188	sp|Q7L4P6|BEND5_HUMAN	BEN domain-containing protein 5 OS=Homo sapiens GN=BEND5 PE=1 SV=1	HUMAN	1
312	0	1.21	9.375	1.654	0.9191	tr|A0A0A6YYL3|A0A0A6YYL3_HUMAN	POTE ankyrin domain family member B OS=Homo sapiens GN=POTEB PE=4 SV=1	HUMAN	1
312	0	1.21	9.375	1.654	0.9191	sp|H3BUK9|POTB2_HUMAN	POTE ankyrin domain family member B2 OS=Homo sapiens GN=POTEB2 PE=3 SV=1	HUMAN	1
312	0	1.21	5.056	2.809	2.809	RRRRRtr|A0A096LP58|A0A096LP58_HUMAN	REVERSED Uncharacterized protein OS=Homo sapiens PE=4 SV=1	HUMAN	1
312	0	1.2	11.84	3.269	1.015	sp|Q6ZT98|TTLL7_HUMAN	Tubulin polyglutamylase TTLL7 OS=Homo sapiens GN=TTLL7 PE=1 SV=2	HUMAN	2
312	0	1.2	15.3	4.403	1.048	tr|F2Z2J7|F2Z2J7_HUMAN	Tubulin polyglutamylase TTLL7 OS=Homo sapiens GN=TTLL7 PE=4 SV=1	HUMAN	1
312	0	1.2	8.362	1.536	0.8532	tr|A0A087WUV4|A0A087WUV4_HUMAN	POTE ankyrin domain family member C OS=Homo sapiens GN=POTEC PE=1 SV=1	HUMAN	1
312	0	1.2	8.39	1.541	0.8562	sp|Q86YR6|POTED_HUMAN	POTE ankyrin domain family member D OS=Homo sapiens GN=POTED PE=2 SV=2	HUMAN	1
312	0	1.2	8.606	1.549	0.8606	sp|Q6S5H4|POTEB_HUMAN	POTE ankyrin domain family member B OS=Homo sapiens GN=POTEB PE=2 SV=1	HUMAN	1
312	0	1.2	8.606	1.549	0.8606	sp|A0JP26|POTB3_HUMAN	POTE ankyrin domain family member B3 OS=Homo sapiens GN=POTEB3 PE=2 SV=2	HUMAN	1
312	0	1.2	7.917	1.549	0.8606	tr|A0A0G2JMU2|A0A0G2JMU2_HUMAN	POTE ankyrin domain family member B3 OS=Homo sapiens GN=POTEB3 PE=4 SV=1	HUMAN	1
312	0	1.2	13.06	7.56	3.436	RRRRRsp|Q5SVS4|KMCP1_HUMAN	REVERSED Kidney mitochondrial carrier protein 1 OS=Homo sapiens GN=SLC25A30 PE=1 SV=1	HUMAN	2
312	0	1.2	6.273	1.661	0.9225	sp|B2RU33|POTEC_HUMAN	POTE ankyrin domain family member C OS=Homo sapiens GN=POTEC PE=2 SV=2	HUMAN	1
312	0	1.2	7.917	2.083	2.083	tr|Q5T4K4|Q5T4K4_HUMAN	Zinc transporter ZIP1 (Fragment) OS=Homo sapiens GN=SLC39A1 PE=1 SV=1	HUMAN	1
312	0	1.2	5.919	1.558	1.558	tr|Q5T4K3|Q5T4K3_HUMAN	Zinc transporter ZIP1 (Fragment) OS=Homo sapiens GN=SLC39A1 PE=1 SV=1	HUMAN	1
312	0	1.2	5.864	1.543	1.543	sp|Q9NY26|S39A1_HUMAN	Zinc transporter ZIP1 OS=Homo sapiens GN=SLC39A1 PE=1 SV=1	HUMAN	1
312	0	1.2	7.309	1.661	1.661	tr|Q495V5|Q495V5_HUMAN	POTE ankyrin domain family member B OS=Homo sapiens GN=POTEB PE=2 SV=1	HUMAN	1
312	0	1.2	5.729	1.302	1.302	tr|D7UEQ8|D7UEQ8_HUMAN	POTE ankyrin domain family member C OS=Homo sapiens GN=POTEC PE=1 SV=1	HUMAN	1
312	0	1.2	5.729	1.302	1.302	tr|A0A0G2JQB7|A0A0G2JQB7_HUMAN	POTE ankyrin domain family member B3 OS=Homo sapiens GN=POTEB3 PE=4 SV=1	HUMAN	1
312	0	1.2	5.774	1.312	1.312	tr|A0A0G2JQ08|A0A0G2JQ08_HUMAN	POTE ankyrin domain family member B3 OS=Homo sapiens GN=POTEB3 PE=4 SV=1	HUMAN	1
312	0	1.2	5.729	1.302	1.302	tr|A0A0C4DH93|A0A0C4DH93_HUMAN	POTE ankyrin domain family member B3 OS=Homo sapiens GN=POTEB3 PE=4 SV=1	HUMAN	1
312	0	1.2	12.79	2.907	2.907	tr|A0A096LP22|A0A096LP22_HUMAN	Probable peptidyl-tRNA hydrolase (Fragment) OS=Homo sapiens GN=PTRH1 PE=1 SV=1	HUMAN	1
312	0	1.2	5.774	1.312	1.312	tr|A0A087X1W7|A0A087X1W7_HUMAN	POTE ankyrin domain family member D OS=Homo sapiens GN=POTED PE=4 SV=1	HUMAN	1
312	0	1.2	5.774	1.312	1.312	tr|A0A087WXQ7|A0A087WXQ7_HUMAN	POTE ankyrin domain family member C OS=Homo sapiens GN=POTEC PE=1 SV=1	HUMAN	1
312	0	1.2	10.28	2.336	2.336	sp|Q86Y79|PTH_HUMAN	Probable peptidyl-tRNA hydrolase OS=Homo sapiens GN=PTRH1 PE=1 SV=1	HUMAN	1
312	0	1.2	6.391	1.88	1.88	tr|A0A0G2JRD4|A0A0G2JRD4_HUMAN	POTE ankyrin domain family member B3 (Fragment) OS=Homo sapiens GN=POTEB3 PE=4 SV=1	HUMAN	1
312	0	1.19	8.161	2.285	0.9793	RRRRRtr|J3QT52|J3QT52_HUMAN	REVERSED Receptor-type tyrosine-protein phosphatase beta OS=Homo sapiens GN=PTPRB PE=1 SV=2	HUMAN	2
312	0	1.19	10.38	5.738	1.366	tr|Q05BK6|Q05BK6_HUMAN	Protein TFG OS=Homo sapiens GN=TFG PE=1 SV=1	HUMAN	1
312	0	1.19	8.602	1.792	1.792	sp|Q96LR9|APLD1_HUMAN	Apolipoprotein L domain-containing protein 1 OS=Homo sapiens GN=APOLD1 PE=2 SV=2	HUMAN	1
312	0	1.18	9.283	2.941	0.8272	RRRRRtr|C9JQV3|C9JQV3_HUMAN	REVERSED Serine/threonine-protein kinase 11-interacting protein OS=Homo sapiens GN=STK11IP PE=1 SV=1	HUMAN	2
312	0	1.18	9.19	2.912	0.8189	RRRRRsp|Q8N1F8|S11IP_HUMAN	REVERSED Serine/threonine-protein kinase 11-interacting protein OS=Homo sapiens GN=STK11IP PE=1 SV=3	HUMAN	2
312	0	1.18	6.517	2.022	0.3745	tr|F8WE85|F8WE85_HUMAN	FRAS1-related extracellular matrix protein 1 OS=Homo sapiens GN=FREM1 PE=1 SV=2	HUMAN	1
312	0	1.18	8.672	1.897	0.6775	RRRRRtr|A0A0A0MSY9|A0A0A0MSY9_HUMAN	REVERSED Histone-lysine N-methyltransferase EZH1 OS=Homo sapiens GN=EZH1 PE=1 SV=1	HUMAN	1
312	0	1.18	8.568	1.874	0.6693	RRRRRsp|Q92800|EZH1_HUMAN	REVERSED Histone-lysine N-methyltransferase EZH1 OS=Homo sapiens GN=EZH1 PE=1 SV=2	HUMAN	1
312	0	1.18	8.445	2.413	0.6702	RRRRRsp|Q15910|EZH2_HUMAN	REVERSED Histone-lysine N-methyltransferase EZH2 OS=Homo sapiens GN=EZH2 PE=1 SV=2	HUMAN	1
312	0	1.18	11.39	3.797	1.627	tr|F2Z2X2|F2Z2X2_HUMAN	Tubulin polyglutamylase TTLL7 OS=Homo sapiens GN=TTLL7 PE=4 SV=1	HUMAN	2
312	0	1.18	9.335	2.69	0.7911	tr|B4DXX4|B4DXX4_HUMAN	Chromosome 8 open reading frame 45, isoform CRA_a OS=Homo sapiens GN=MCMDC2 PE=1 SV=1	HUMAN	1
312	0	1.18	8.664	2.496	0.7342	sp|Q4G0Z9|MCMD2_HUMAN	MCM domain-containing protein 2 OS=Homo sapiens GN=MCMDC2 PE=1 SV=3	HUMAN	1
312	0	1.18	9.761	3.131	1.657	tr|A0A087X234|A0A087X234_HUMAN	Tubulin polyglutamylase TTLL7 OS=Homo sapiens GN=TTLL7 PE=4 SV=1	HUMAN	2
312	0	1.18	8.443	1.689	0.9381	tr|C9J2C7|C9J2C7_HUMAN	Protein NT5C1B-RDH14 (Fragment) OS=Homo sapiens GN=NT5C1B-RDH14 PE=4 SV=2	HUMAN	1
312	0	1.18	7.377	2.295	0.8197	sp|Q96P26|5NT1B_HUMAN	Cytosolic 5'-nucleotidase 1B OS=Homo sapiens GN=NT5C1B PE=2 SV=2	HUMAN	1
312	0	1.18	8.424	3.533	1.359	tr|G3XAN3|G3XAN3_HUMAN	Chromosome 8 open reading frame 45, isoform CRA_b OS=Homo sapiens GN=MCMDC2 PE=1 SV=1	HUMAN	1
312	0	1.18	5.378	2.471	0.7267	sp|Q8TAQ5|ZN420_HUMAN	Zinc finger protein 420 OS=Homo sapiens GN=ZNF420 PE=1 SV=1	HUMAN	1
312	0	1.17	8.965	2.658	0.1983	sp|Q92508|PIEZ1_HUMAN	Piezo-type mechanosensitive ion channel component 1 OS=Homo sapiens GN=PIEZO1 PE=1 SV=4	HUMAN	1
312	0	1.17	11.34	2.351	0.6916	tr|F8W8C2|F8W8C2_HUMAN	Vezatin (Fragment) OS=Homo sapiens GN=VEZT PE=1 SV=1	HUMAN	1
312	0	1.17	10.4	6.04	1.678	RRRRRsp|P36542|ATPG_HUMAN	REVERSED ATP synthase subunit gamma, mitochondrial OS=Homo sapiens GN=ATP5C1 PE=1 SV=1	HUMAN	1
312	0	1.17	10.19	3.774	1.887	tr|H7BZQ4|H7BZQ4_HUMAN	Cytosolic 5'-nucleotidase 1B (Fragment) OS=Homo sapiens GN=NT5C1B PE=4 SV=1	HUMAN	1
312	0	1.17	11.61	6.452	3.226	RRRRRsp|Q8NEQ5|CA162_HUMAN	REVERSED Transmembrane protein C1orf162 OS=Homo sapiens GN=C1orf162 PE=2 SV=1	HUMAN	1
312	0	1.16	10.75	2.996	0.4405	RRRRRsp|Q6UVM3|KCNT2_HUMAN	REVERSED Potassium channel subfamily T member 2 OS=Homo sapiens GN=KCNT2 PE=1 SV=1	HUMAN	1
312	0	1.16	9.367	2.876	0.4108	RRRRRtr|C9J9Y7|C9J9Y7_HUMAN	REVERSED Potassium channel subfamily T member 1 OS=Homo sapiens GN=KCNT1 PE=4 SV=3	HUMAN	1
312	0	1.16	9.076	2.914	0.4163	RRRRRtr|A0A0D9SFC8|A0A0D9SFC8_HUMAN	REVERSED Potassium channel subfamily T member 1 OS=Homo sapiens GN=KCNT1 PE=4 SV=1	HUMAN	1
312	0	1.16	5.965	2.062	0.3682	sp|Q99570|PI3R4_HUMAN	Phosphoinositide 3-kinase regulatory subunit 4 OS=Homo sapiens GN=PIK3R4 PE=1 SV=3	HUMAN	1
312	0	1.16	8.209	2.345	0.533	RRRRRsp|Q86XP3|DDX42_HUMAN	REVERSED ATP-dependent RNA helicase DDX42 OS=Homo sapiens GN=DDX42 PE=1 SV=1	HUMAN	1
312	0	1.16	8.898	3.107	0.7062	RRRRRtr|A0A0A0MSJ0|A0A0A0MSJ0_HUMAN	REVERSED ATP-dependent RNA helicase DDX42 OS=Homo sapiens GN=DDX42 PE=1 SV=1	HUMAN	1
[truncated: 2,758 more rows]
[truncated: 31 more columns]
