# Supplementary material for: iTRAQ-Based Proteomics Reveals Novel Biomarkers for Idiopathic Pulmonary Fibrosis
Source: PLoS One. 2017 Jan 25;12(1):e0170741. doi: 10.1371/journal.pone.0170741 (PMC5266322; doi:10.1371/journal.pone.0170741)
Supplement: S7 File — (XLSX) [file pone.0170741.s007.xlsx]

## Sheet: Table Guidlines 
IPF group 1/Control group 1，corresponding to 114:113； IPF group 2/Control group 1，corresponding to 116:113； IPF group 3/Control group 1，corresponding to 119:113；
IPF group 1/Control group 2；corresponding to 114:115； IPF group 2/Control group 2，corresponding to 116:115； IPF group 3/Control group 2，corresponding to 119:115；
IPF group 1/Control group 3；corresponding to 114:117； IPF group 2/Control group 3，corresponding to 116:117； IPF group 3/Control group 3，corresponding to119:117；
C.V≤0.5，AVG≥1.5：From the iTRAQ data，we screened proteins with AVG≥1.5，corresponding to proteins highly expressed in IPF；
C.V≤0.5，AVG≤0.67：From the iTRAQ data，we screened proteins with AVG≤0.67，corresponding to proteins lowly expressed in IPF；
All≥1.5：not taking into account the C.V value and not calculating the AVG，proteins with average ratio ≥1.5 in each group were screened
All≤0.67：not taking into account the C.V value and not calculating the AVG，proteins with average ratio ≤0.67 in each group were screened
These 2 kinds of calculation methods are often used in this kind of experimen
The advantages of the first method is that it help screen a large number of proteins, but due to some particularly large changes in the abundance of protein expression, the CV value is relatively high, so using CV less than or equal to 0.5 as restrictive conditions, can lead to elimination of some meaningful protein.
The advantage of the second method is that it is very strict, but because all groups are in accordance with 1.5 or 0.67 as a threshold, so the number of proteins is less.
common DEP (differentially expressed proteins)：the set of common proteins screened using both method
Total DEP：all the proteins obtained after fusioning the proteins screened using both metods.

## Sheet: C.V≤0.5，AVG≥1.5
N	Unused	Total	%Cov	%Cov(50)	%Cov(95)	Accession	Name	Species	Peptides(95%)	114:113	116:113	119:113	114:115	116:115	119:115	114:117	116:117	119:117	C.V	AVG.
239	6.11	6.16	28.57	25.45	20.98	sp|P02741|CRP_HUMAN	C-reactive protein OS=Homo sapiens GN=CRP PE=1 SV=1	HUMAN	5	8.16582	6.30957	6.30957	25.5859	20.7014	21.677	20.893	17.378	16.9044	0.428227	15.9916
301	4	10.74	55.74	47.54	37.7	sp|P0DJI9|SAA2_HUMAN	Serum amyloid A-2 protein OS=Homo sapiens GN=SAA2 PE=1 SV=1	HUMAN	12	5.44503	2.14783	7.44732	9.37562	4.13048	12.8233	7.44732	3.0761	10.1859	0.482296	6.89766
48	42.78	42.37	49.77	38.34	29.68	sp|P02671|FIBA_HUMAN	Fibrinogen alpha chain OS=Homo sapiens GN=FGA PE=1 SV=2	HUMAN	35	9.2045	4.16869	6.85488	10.2802	5.34564	8.31764	6.0256	2.83139	4.44631	0.367555	6.38609
166	11.77	11.82	24.06	17.48	14.29	sp|P05362|ICAM1_HUMAN	Intercellular adhesion molecule 1 OS=Homo sapiens GN=ICAM1 PE=1 SV=2	HUMAN	6	2.63027	1.36773	1.92309	3.66438	1.94089	2.67917	6.25173	3.22107	4.44631	0.45507	3.12496
183	10.03	25.59	89.8	83.67	83.67	sp|P02042|HBD_HUMAN	Hemoglobin subunit delta OS=Homo sapiens GN=HBD PE=1 SV=2	HUMAN	39	3.43558	2.1677	2.60615	5.70164	3.66438	4.36516	2.18776	1.38038	1.65959	0.43778	3.01871
186	9.91	10	83.04	79.46	63.39	tr|A0A075B6J8|A0A075B6J8_HUMAN	Protein IGLV3-19 (Fragment) OS=Homo sapiens GN=IGLV3-19 PE=1 SV=1	HUMAN	25	2.65461	4.16869	1.43219	2.48886	3.90841	1.41906	2.96483	4.7863	1.70608	0.409698	2.83656
95	22.65	22.68	60.23	44.67	41.5	sp|P02750|A2GL_HUMAN	Leucine-rich alpha-2-glycoprotein OS=Homo sapiens GN=LRG1 PE=1 SV=2	HUMAN	22	2.70396	2.44343	1.51356	3.37287	3.04789	1.85353	3.69828	3.34195	2.03236	0.268261	2.66754
125	15.86	15.9	60.92	53.26	45.98	sp|P00915|CAH1_HUMAN	Carbonic anhydrase 1 OS=Homo sapiens GN=CA1 PE=1 SV=2	HUMAN	15	3.28095	1.94089	2.39883	3.90841	2.31206	2.88403	2.35505	1.30617	1.69044	0.309304	2.45298
259	5.13	5.16	24.11	16.07	12.05	sp|P30041|PRDX6_HUMAN	Peroxiredoxin-6 OS=Homo sapiens GN=PRDX6 PE=1 SV=3	HUMAN	3	2.70396	1.87068	2.29087	3.01995	2.01372	2.51189	1.94089	1.2942	1.67494	0.236134	2.14679
194	9.63	9.88	32	30.77	24	sp|P18065|IBP2_HUMAN	Insulin-like growth factor-binding protein 2 OS=Homo sapiens GN=IGFBP2 PE=1 SV=2	HUMAN	6	2.14783	1.21339	1.45881	3.40408	1.97697	2.37684	2.46604	1.38038	1.67494	0.321113	2.01103
264	5.02	5.05	26.15	15.77	14.23	sp|P00918|CAH2_HUMAN	Carbonic anhydrase 2 OS=Homo sapiens GN=CA2 PE=1 SV=2	HUMAN	4	1.95884	1.39316	1.88799	3.22107	2.39883	3.22107	1.45881	1.03753	1.43219	0.374903	2.00105
139	14.75	14.83	30.54	26.95	25.15	sp|P07195|LDHB_HUMAN	L-lactate dehydrogenase B chain OS=Homo sapiens GN=LDHB PE=1 SV=2	HUMAN	10	2.35505	1.23595	1.34276	3.80189	2.07014	2.24905	2.35505	1.23595	1.34276	0.394561	1.99873
331	3.06	5.6	60.71	60.71	40.18	sp|P01700|LV102_HUMAN	Ig lambda chain V-I region HA OS=Homo sapiens PE=1 SV=1	HUMAN	16	1.28233	2.58226	1.39316	1.05682	2.14783	1.14815	1.99526	3.76704	2.10863	0.419087	1.94239
155	12.81	19.66	96.9	85.27	76.74	sp|P18136|KV313_HUMAN	Ig kappa chain V-III region HIC OS=Homo sapiens PE=1 SV=2	HUMAN	71	1.08643	3.19154	1.94089	1.0666	2.99226	1.77011	0.895365	2.63027	1.52757	0.426742	1.90011
101	21.54	21.77	11.51	6.946	4.734	tr|A0A087WXI2|A0A087WXI2_HUMAN	IgGFc-binding protein OS=Homo sapiens GN=FCGBP PE=1 SV=1	HUMAN	14	1.64437	1.14815	1.31826	3.16228	2.208	2.53513	1.87068	1.2942	1.51356	0.339034	1.85496
47	43.04	43.02	49.19	41.32	37.57	sp|P02748|CO9_HUMAN	Complement component C9 OS=Homo sapiens GN=C9 PE=1 SV=2	HUMAN	38	2.93765	2.12814	1.48594	2.26986	1.64437	1.14815	2.24905	1.64437	1.13763	0.302288	1.84946
35	51.2	53.3	90.99	85.41	81.55	tr|A0A087WZW8|A0A087WZW8_HUMAN	Protein IGKV3-11 OS=Homo sapiens GN=IGKV3-11 PE=4 SV=1	HUMAN	290	1.19124	2.22844	1.47231	1.36773	2.51189	1.78649	1.43219	2.53513	1.80302	0.261723	1.81427
438	2	2.09	8.959	2.796	0.3368	sp|Q9NR48|ASH1L_HUMAN	Histone-lysine N-methyltransferase ASH1L OS=Homo sapiens GN=ASH1L PE=1 SV=2	HUMAN	1	2.35505	2.12814	2.96483	1.01859	0.862979	1.22462	1.78649	1.52757	2.18776	0.364934	1.784
115	18.19	18.27	26.05	18.59	14.53	sp|P01833|PIGR_HUMAN	Polymeric immunoglobulin receptor OS=Homo sapiens GN=PIGR PE=1 SV=4	HUMAN	11	1.09648	0.847227	0.731139	3.16228	2.42103	2.10863	2.33346	1.78649	1.5417	0.428042	1.78094
244	5.89	5.94	28.69	17.26	10.4	sp|P18428|LBP_HUMAN	Lipopolysaccharide-binding protein OS=Homo sapiens GN=LBP PE=1 SV=3	HUMAN	4	1.41906	1.10662	1.1272	1.52757	1.20226	1.23595	3.0761	2.42103	2.51189	0.398659	1.73641
220	7.64	7.66	26.2	24.6	21.93	tr|X6RJP6|X6RJP6_HUMAN	Transgelin-2 (Fragment) OS=Homo sapiens GN=TAGLN2 PE=1 SV=1	HUMAN	4	0.92045	1.23595	1.04713	2.22844	2.99226	2.53513	1.34276	1.78649	1.52757	0.386594	1.73513
345	2.64	2.67	27.42	18.15	8.065	sp|P67936|TPM4_HUMAN	Tropomyosin alpha-4 chain OS=Homo sapiens GN=TPM4 PE=1 SV=3	HUMAN	2	1.00925	0.831764	1.28233	2.51189	2.05116	2.99226	1.52757	1.21339	1.85353	0.400041	1.69702
281	4.31	4.33	27.88	19.39	12.12	sp|P62937|PPIA_HUMAN	Peptidyl-prolyl cis-trans isomerase A OS=Homo sapiens GN=PPIA PE=1 SV=2	HUMAN	2	1.38038	0.954993	1.10662	2.31206	1.61436	1.87068	2.35505	1.58489	1.75388	0.273299	1.65921
317	3.56	3.63	15.35	9.302	9.302	tr|U3KPS2|U3KPS2_HUMAN	Myeloblastin OS=Homo sapiens GN=PRTN3 PE=1 SV=1	HUMAN	2	1.8197	1.47231	1.77011	1.85353	1.48594	1.78649	1.55597	1.24738	1.49968	0.120891	1.61012
213	8.01	9.8	90.6	62.39	57.26	tr|A0A0C4DH38|A0A0C4DH38_HUMAN	Protein IGHV5-51 (Fragment) OS=Homo sapiens GN=IGHV5-51 PE=1 SV=1	HUMAN	26	1.14815	2.37684	1.20226	1.44544	2.93765	1.52757	0.92045	1.88799	0.963829	0.402274	1.60113
322	3.45	11.89	63.25	44.44	39.32	sp|P23083|HV103_HUMAN	Ig heavy chain V-I region V35 OS=Homo sapiens PE=1 SV=1	HUMAN	24	1.97697	2.31206	1.85353	1.48594	1.75388	1.38038	1.15878	1.36773	1.07647	0.240012	1.59619
64	31.74	31.8	47.05	37.16	33.97	sp|P13796|PLSL_HUMAN	Plastin-2 OS=Homo sapiens GN=LCP1 PE=1 SV=6	HUMAN	19	2.10863	1.11686	1.43219	2.31206	1.21339	1.57036	2.05116	1.08643	1.40605	0.272088	1.58857
390	2.06	4.08	29.46	25.89	16.07	tr|A0A075B6K0|A0A075B6K0_HUMAN	HCG2041221 (Fragment) OS=Homo sapiens GN=IGLV3-16 PE=1 SV=1	HUMAN	2	1.30617	1.87068	1.43219	1.35519	1.97697	1.5417	1.28233	1.87068	1.43219	0.162867	1.56312
401	2.03	2.05	12.38	4.907	2.57	sp|P01854|IGHE_HUMAN	Ig epsilon chain C region OS=Homo sapiens GN=IGHE PE=1 SV=1	HUMAN	1	0.972747	1.07647	0.717794	1.41906	1.59956	1.0666	2.48886	2.72898	1.99526	0.42506	1.56281
73	28.22	64.86	83.95	75.82	71.18	tr|A0A087WXL8|A0A087WXL8_HUMAN	Ig gamma-3 chain C region OS=Homo sapiens GN=IGHG3 PE=1 SV=1	HUMAN	145	1.58489	3.01995	1.52757	0.691831	1.39316	0.660693	1.25893	2.46604	1.22462	0.47247	1.53641
55	36.96	36.98	49.22	41.61	38.66	sp|P04264|K2C1_HUMAN	Keratin, type II cytoskeletal 1 OS=Homo sapiens GN=KRT1 PE=1 SV=6	HUMAN	25	0.685488	2.51189	1.48594	0.564937	2.07014	1.22462	0.744732	2.75423	1.65959	0.495786	1.52239
24	66.35	66.35	60.38	53.14	50.06	sp|P10643|CO7_HUMAN	Complement component C7 OS=Homo sapiens GN=C7 PE=1 SV=2	HUMAN	53	1.47231	1.09648	0.831764	2.99226	2.24905	1.72187	1.43219	1.0666	0.809096	0.445065	1.51907

## Sheet: C.V≤0.5，AVG≤0.67
N	Unused	Total	%Cov	%Cov(50)	%Cov(95)	Accession	Name	Species	Peptides(95%)	114:113	116:113	119:113	114:115	116:115	119:115	114:117	116:117	119:117	C.V	AVG.
90	24.1	24.12	49.83	37.5	32.36	sp|P07357|CO8A_HUMAN	Complement component C8 alpha chain OS=Homo sapiens GN=C8A PE=1 SV=2	HUMAN	18	0.619441	0.724436	0.608135	0.57544	0.672977	0.564937	0.704693	0.824138	0.691831	0.117062	0.665114
45	44.84	44.64	50	46.15	41.86	sp|P07225|PROS_HUMAN	Vitamin K-dependent protein S OS=Homo sapiens GN=PROS1 PE=1 SV=1	HUMAN	42	0.831764	0.394457	0.529663	1.2942	0.608135	0.816582	0.704693	0.337287	0.448745	0.419879	0.662836
147	13.97	14.35	23.84	18.72	14.4	sp|P03951|FA11_HUMAN	Coagulation factor XI OS=Homo sapiens GN=F11 PE=1 SV=1	HUMAN	10	0.580764	0.47863	0.496592	0.809096	0.666807	0.691831	0.824138	0.679204	0.704693	0.174073	0.659084
103	21.09	21.07	80.69	71.78	71.29	sp|P07360|CO8G_HUMAN	Complement component C8 gamma chain OS=Homo sapiens GN=C8G PE=1 SV=3	HUMAN	17	0.654636	0.515229	0.704693	0.613762	0.483059	0.660693	0.787046	0.619441	0.847227	0.168236	0.653976
41	47.87	48.16	85.8	79.18	70.66	sp|P02649|APOE_HUMAN	Apolipoprotein E OS=Homo sapiens GN=APOE PE=1 SV=1	HUMAN	39	0.383707	0.325087	0.37325	0.77983	0.660693	0.751623	0.895365	0.751623	0.887156	0.329488	0.645371
99	21.76	21.86	40.95	28.43	21.15	sp|P07358|CO8B_HUMAN	Complement component C8 beta chain OS=Homo sapiens GN=C8B PE=1 SV=3	HUMAN	16	0.496592	0.619441	0.383707	0.679204	0.855067	0.524807	0.724436	0.912011	0.564937	0.252199	0.640022
91	23.57	23.74	55.62	50.89	48.22	sp|P51884|LUM_HUMAN	Lumican OS=Homo sapiens GN=LUM PE=1 SV=2	HUMAN	31	0.937562	0.648634	0.744732	0.619441	0.440555	0.496592	0.744732	0.524807	0.591562	0.225626	0.638735
20	72.44	72.71	89.24	86.5	82.91	sp|P02774|VTDB_HUMAN	Vitamin D-binding protein OS=Homo sapiens GN=GC PE=1 SV=1	HUMAN	102	0.544503	0.758578	0.380189	0.744732	1.03753	0.519996	0.564937	0.794328	0.394457	0.31527	0.637694
134	15.01	15.15	26.62	17.1	15.03	tr|G3XAK1|G3XAK1_HUMAN	Hepatocyte growth factor-like protein OS=Homo sapiens GN=MST1 PE=1 SV=1	HUMAN	10	0.564937	0.436516	0.496592	0.77983	0.60256	0.679204	0.816582	0.625173	0.731139	0.188486	0.636948
246	5.8	5.84	8.617	4.308	3.175	sp|P12830|CADH1_HUMAN	Cadherin-1 OS=Homo sapiens GN=CDH1 PE=1 SV=3	HUMAN	3	0.912011	0.265461	0.772681	0.77983	0.226986	0.660693	0.954993	0.275423	0.809096	0.437936	0.628575
290	4.03	4.11	15.83	8.845	3.566	tr|A0A0A0MTR1|A0A0A0MTR1_HUMAN	Cadherin-13 OS=Homo sapiens GN=CDH13 PE=1 SV=2	HUMAN	3	0.559758	0.369828	0.824138	0.597035	0.394457	0.895365	0.619441	0.409261	0.937562	0.329958	0.622983
176	10.93	11.12	30.24	26.12	22.34	sp|P17936|IBP3_HUMAN	Insulin-like growth factor-binding protein 3 OS=Homo sapiens GN=IGFBP3 PE=1 SV=2	HUMAN	7	0.534564	0.474242	0.666807	0.642688	0.570164	0.809096	0.608135	0.534564	0.758578	0.166102	0.622093
36	50.87	50.73	40.9	35.44	29.12	sp|P13671|CO6_HUMAN	Complement component C6 OS=Homo sapiens GN=C6 PE=1 SV=3	HUMAN	39	0.92045	0.440555	0.390841	1.03753	0.501187	0.448745	0.972747	0.461318	0.413047	0.410807	0.620713
128	15.6	15.65	35.22	31.44	20.8	sp|Q96IY4|CBPB2_HUMAN	Carboxypeptidase B2 OS=Homo sapiens GN=CPB2 PE=1 SV=2	HUMAN	10	0.534564	0.325087	0.501187	0.751623	0.457088	0.704693	0.887156	0.544503	0.824138	0.285978	0.614449
144	14.14	14.17	33.64	28.41	27.5	sp|P04180|LCAT_HUMAN	Phosphatidylcholine-sterol acyltransferase OS=Homo sapiens GN=LCAT PE=1 SV=1	HUMAN	11	0.554626	0.376704	0.772681	0.672977	0.457088	0.937562	0.534564	0.363078	0.751623	0.305528	0.602322
107	19.48	19.49	37.91	28.48	26.43	sp|P00742|FA10_HUMAN	Coagulation factor X OS=Homo sapiens GN=F10 PE=1 SV=2	HUMAN	17	0.816582	0.444631	0.608135	0.83946	0.452898	0.625173	0.711214	0.387258	0.534564	0.255213	0.602213
158	12.33	12.42	62.54	52.84	46.15	sp|O75636|FCN3_HUMAN	Ficolin-3 OS=Homo sapiens GN=FCN3 PE=1 SV=2	HUMAN	18	0.737904	0.267917	0.440555	1.25893	0.432514	0.704693	0.801678	0.291072	0.474242	0.489738	0.601056
61	34.29	34.28	53.4	44.93	41.6	sp|P05160|F13B_HUMAN	Coagulation factor XIII B chain OS=Homo sapiens GN=F13B PE=1 SV=3	HUMAN	30	0.60256	0.57544	0.685488	0.539511	0.510505	0.608135	0.57544	0.544503	0.648634	0.088512	0.587802
140	14.47	14.48	30.69	26.34	16.04	sp|Q9UHG3|PCYOX_HUMAN	Prenylcysteine oxidase 1 OS=Homo sapiens GN=PCYOX1 PE=1 SV=3	HUMAN	7	0.704693	0.37325	0.483059	0.954993	0.505825	0.654636	0.666807	0.353183	0.461318	0.314316	0.573085
86	25.02	25.16	57.04	46.98	39.7	sp|O14791|APOL1_HUMAN	Apolipoprotein L1 OS=Homo sapiens GN=APOL1 PE=1 SV=5	HUMAN	28	0.685488	0.331131	0.794328	0.625173	0.301995	0.731139	0.630957	0.301995	0.737904	0.332871	0.571123
37	50.02	50.03	25.82	19.59	16.93	sp|O75882|ATRN_HUMAN	Attractin OS=Homo sapiens GN=ATRN PE=1 SV=2	HUMAN	38	0.847227	0.519996	0.660693	0.691831	0.42462	0.539511	0.591562	0.366438	0.461318	0.248107	0.567022
60	34.37	34.37	36.55	33.1	32.26	sp|P80108|PHLD_HUMAN	Phosphatidylinositol-glycan-specific phospholipase D OS=Homo sapiens GN=GPLD1 PE=1 SV=3	HUMAN	26	0.625173	0.239883	0.630957	0.887156	0.337287	0.895365	0.597035	0.231206	0.60256	0.417028	0.560736
130	15.44	15.54	59.04	55.85	50.53	sp|O95445|APOM_HUMAN	Apolipoprotein M OS=Homo sapiens GN=APOM PE=1 SV=2	HUMAN	12	0.717794	0.483059	0.654636	0.691831	0.469894	0.636796	0.510505	0.349945	0.469894	0.213239	0.553817
23	67.42	68.45	76.05	71.38	69.13	sp|P00734|THRB_HUMAN	Prothrombin OS=Homo sapiens GN=F2 PE=1 SV=2	HUMAN	99	0.731139	0.353183	0.501187	0.946237	0.440555	0.642688	0.613762	0.296483	0.42462	0.351087	0.549984
142	14.26	14.44	51.69	47.75	47.75	tr|K7ER74|K7ER74_HUMAN	Protein APOC4-APOC2 OS=Homo sapiens GN=APOC4-APOC2 PE=1 SV=1	HUMAN	26	0.539511	0.353183	0.394457	0.751623	0.49204	0.554626	0.765597	0.501187	0.570164	0.240918	0.546932
121	16.56	18.59	28.55	26.15	20.99	sp|P43251|BTD_HUMAN	Biotinidase OS=Homo sapiens GN=BTD PE=1 SV=2	HUMAN	12	0.666807	0.383707	0.625173	0.691831	0.394457	0.642688	0.519996	0.299226	0.487529	0.255665	0.52349
104	19.99	19.97	36.48	28.89	24.26	sp|Q16610|ECM1_HUMAN	Extracellular matrix protein 1 OS=Homo sapiens GN=ECM1 PE=1 SV=2	HUMAN	12	0.691831	0.405509	0.524807	0.704693	0.405509	0.529663	0.597035	0.349945	0.457088	0.230706	0.518453
68	28.96	28.97	53.11	43.06	33.73	sp|P36955|PEDF_HUMAN	Pigment epithelium-derived factor OS=Homo sapiens GN=SERPINF1 PE=1 SV=4	HUMAN	22	0.539511	0.288403	0.515229	0.60256	0.322107	0.57544	0.724436	0.383707	0.685488	0.282491	0.515209
62	33.77	33.78	44.79	39.01	36.36	sp|P35858|ALS_HUMAN	Insulin-like growth factor-binding protein complex acid labile subunit OS=Homo sapiens GN=IGFALS PE=1 SV=1	HUMAN	22	0.580764	0.210863	0.474242	0.862979	0.316228	0.711214	0.642688	0.237684	0.534564	0.410226	0.507914
110	19.12	19.22	47.91	37.17	31.68	sp|Q9UGM5|FETUB_HUMAN	Fetuin-B OS=Homo sapiens GN=FETUB PE=1 SV=2	HUMAN	14	0.501187	0.630957	0.654636	0.363078	0.457088	0.474242	0.409261	0.519996	0.534564	0.177014	0.505001
46	44.68	46.94	65.86	61.82	57.98	sp|P04217|A1BG_HUMAN	Alpha-1B-glycoprotein OS=Homo sapiens GN=A1BG PE=1 SV=4	HUMAN	78	0.862979	0.37325	0.666807	0.630957	0.280543	0.501187	0.554626	0.239883	0.42462	0.372554	0.503872
233	6.36	6.4	15.98	14.25	10.8	sp|Q6UXB8|PI16_HUMAN	Peptidase inhibitor 16 OS=Homo sapiens GN=PI16 PE=1 SV=1	HUMAN	5	0.363078	0.636796	0.630957	0.280543	0.505825	0.487529	0.343558	0.630957	0.60256	0.263589	0.497978
457	2	2	7.839	2.103	1.338	sp|Q8TD30|ALAT2_HUMAN	Alanine aminotransferase 2 OS=Homo sapiens GN=GPT2 PE=1 SV=1	HUMAN	1	0.630957	0.591562	0.636796	0.457088	0.428549	0.461318	0.420727	0.394457	0.42462	0.185369	0.494008
66	29.57	31.62	56.07	51.88	44.77	sp|P04004|VTNC_HUMAN	Vitronectin OS=Homo sapiens GN=VTN PE=1 SV=1	HUMAN	55	0.613762	0.296483	0.625173	0.591562	0.277971	0.60256	0.564937	0.267917	0.591562	0.305866	0.492436
87	24.98	25.35	61.11	57.12	53.65	sp|Q96PD5|PGRP2_HUMAN	N-acetylmuramoyl-L-alanine amidase OS=Homo sapiens GN=PGLYRP2 PE=1 SV=1	HUMAN	33	0.457088	0.591562	0.469894	0.416869	0.539511	0.428549	0.432514	0.564937	0.448745	0.126417	0.483297
19	75.15	74.56	67.52	62.02	54.86	sp|P06396|GELS_HUMAN	Gelsolin OS=Homo sapiens GN=GSN PE=1 SV=1	HUMAN	59	0.390841	0.390841	0.47863	0.461318	0.465586	0.564937	0.483059	0.487529	0.591562	0.132265	0.479367
135	14.98	15.05	63.37	57.92	49.01	sp|P05452|TETN_HUMAN	Tetranectin OS=Homo sapiens GN=CLEC3B PE=1 SV=3	HUMAN	21	0.519996	0.465586	0.534564	0.452898	0.405509	0.461318	0.469894	0.420727	0.483059	0.0835882	0.468172
71	28.45	30.53	53.73	46.99	45.3	sp|P05543|THBG_HUMAN	Thyroxine-binding globulin OS=Homo sapiens GN=SERPINA7 PE=1 SV=2	HUMAN	31	0.765597	0.801678	0.570164	0.316228	0.340408	0.253513	0.394457	0.420727	0.310456	0.411679	0.463692
319	3.53	3.64	22.52	12.37	5.477	sp|P11597|CETP_HUMAN	Cholesteryl ester transfer protein OS=Homo sapiens GN=CETP PE=1 SV=2	HUMAN	4	0.363078	0.37325	0.549541	0.353183	0.366438	0.534564	0.420727	0.436516	0.630957	0.211424	0.447584
18	78.34	78.16	59.2	53.49	49.05	sp|P19823|ITIH2_HUMAN	Inter-alpha-trypsin inhibitor heavy chain H2 OS=Homo sapiens GN=ITIH2 PE=1 SV=2	HUMAN	122	0.751623	0.277971	0.554626	0.704693	0.263027	0.529663	0.42462	0.164437	0.319154	0.43624	0.443313
70	28.6	28.65	65.63	62.82	56.62	sp|P27169|PON1_HUMAN	Serum paraoxonase/arylesterase 1 OS=Homo sapiens GN=PON1 PE=1 SV=3	HUMAN	39	0.428549	0.461318	0.496592	0.409261	0.440555	0.47863	0.353183	0.383707	0.409261	0.100676	0.429006
184	10.02	10.29	55.42	48.19	42.17	sp|P02654|APOC1_HUMAN	Apolipoprotein C-I OS=Homo sapiens GN=APOC1 PE=1 SV=1	HUMAN	9	0.229087	0.580764	0.369828	0.313329	0.831764	0.515229	0.192309	0.496592	0.319154	0.442511	0.427562
80	27.06	27.31	72.46	54.49	48.99	sp|P02749|APOH_HUMAN	Beta-2-glycoprotein 1 OS=Homo sapiens GN=APOH PE=1 SV=3	HUMAN	26	0.251189	0.296483	0.394457	0.416869	0.487529	0.660693	0.349945	0.413047	0.549541	0.281506	0.424417
9	126.99	126.76	61.69	59.32	53.4	tr|B4E1Z4|B4E1Z4_HUMAN	Uncharacterized protein OS=Homo sapiens PE=1 SV=1	HUMAN	130	0.630957	0.296483	0.263027	0.597035	0.291072	0.260615	0.731139	0.331131	0.299226	0.426164	0.411187
44	45.6	45.74	62.85	55.8	47.65	sp|P03952|KLKB1_HUMAN	Plasma kallikrein OS=Homo sapiens GN=KLKB1 PE=1 SV=1	HUMAN	34	0.444631	0.334195	0.366438	0.436516	0.328095	0.359749	0.501187	0.380189	0.416869	0.136552	0.39643
50	42.49	42.54	59.72	53.71	51.3	sp|P05546|HEP2_HUMAN	Heparin cofactor 2 OS=Homo sapiens GN=SERPIND1 PE=1 SV=3	HUMAN	67	0.474242	0.187068	0.413047	0.672977	0.258226	0.570164	0.436516	0.157036	0.380189	0.409784	0.394385
16	88.89	89.21	79.38	73.83	66.54	sp|P00747|PLMN_HUMAN	Plasminogen OS=Homo sapiens GN=PLG PE=1 SV=2	HUMAN	118	0.409261	0.152757	0.524807	0.524807	0.190546	0.666807	0.398107	0.145881	0.510505	0.453395	0.391498
67	29.35	29.35	54.33	46.6	43.56	sp|P29622|KAIN_HUMAN	Kallistatin OS=Homo sapiens GN=SERPINA4 PE=1 SV=3	HUMAN	23	0.301995	0.272898	0.405509	0.387258	0.349945	0.515229	0.380189	0.343558	0.505825	0.202106	0.384712
88	24.82	24.48	36.88	26.08	24.42	sp|P06276|CHLE_HUMAN	Cholinesterase OS=Homo sapiens GN=BCHE PE=1 SV=1	HUMAN	20	0.505825	0.436516	0.515229	0.331131	0.285759	0.337287	0.356451	0.30761	0.359749	0.207718	0.381729
10	118.2	116.75	65.48	58.98	54.83	sp|P08603|CFAH_HUMAN	Complement factor H OS=Homo sapiens GN=CFH PE=1 SV=4	HUMAN	119	0.15417	0.30479	0.17378	0.299226	0.625173	0.337287	0.376704	0.751623	0.405509	0.484385	0.380918
236	6.19	6.2	42.97	39.84	30.47	sp|P02775|CXCL7_HUMAN	Platelet basic protein OS=Homo sapiens GN=PPBP PE=1 SV=3	HUMAN	3	0.147231	0.277971	0.487529	0.203236	0.383707	0.698232	0.195884	0.376704	0.642688	0.490632	0.379242
157	12.33	14.36	20	18.5	18.5	sp|P22891|PROZ_HUMAN	Vitamin K-dependent protein Z OS=Homo sapiens GN=PROZ PE=1 SV=2	HUMAN	8	0.457088	0.185353	0.496592	0.515229	0.210863	0.554626	0.390841	0.16293	0.42462	0.378681	0.377571
29	62.9	65.51	56.75	50.16	45.12	sp|P19827|ITIH1_HUMAN	Inter-alpha-trypsin inhibitor heavy chain H1 OS=Homo sapiens GN=ITIH1 PE=1 SV=3	HUMAN	107	0.505825	0.253513	0.444631	0.428549	0.226986	0.401791	0.270396	0.144544	0.253513	0.353235	0.325527
151	13.18	59.91	92.53	89.94	75.57	sp|P00739|HPTR_HUMAN	Haptoglobin-related protein OS=Homo sapiens GN=HPR PE=2 SV=2	HUMAN	157	0.328095	0.30761	0.549541	0.253513	0.237684	0.428549	0.224905	0.20893	0.376704	0.325946	0.323948
77	27.77	27.92	71.88	65.91	57.67	sp|P02760|AMBP_HUMAN	Protein AMBP OS=Homo sapiens GN=AMBP PE=1 SV=1	HUMAN	32	0.265461	0.296483	0.496592	0.275423	0.288403	0.440555	0.170608	0.218776	0.283139	0.317541	0.303938
22	67.85	67.55	67.86	63.82	53.88	sp|P01042|KNG1_HUMAN	Kininogen-1 OS=Homo sapiens GN=KNG1 PE=1 SV=2	HUMAN	117	0.444631	0.235505	0.255859	0.501187	0.260615	0.283139	0.346737	0.172187	0.199526	0.347829	0.299932
53	41.12	40.98	68.94	66.76	62.67	sp|P02765|FETUA_HUMAN	Alpha-2-HS-glycoprotein OS=Homo sapiens GN=AHSG PE=1 SV=1	HUMAN	78	0.130617	0.18197	0.164437	0.11695	0.161436	0.151356	0.0758578	0.101859	0.0963829	0.258359	0.131207
106	19.61	19.61	58.65	54.89	54.89	tr|V9GYM3|V9GYM3_HUMAN	Apolipoprotein A-II OS=Homo sapiens GN=APOA2 PE=1 SV=1	HUMAN	71	0.0990832	0.0554626	0.121339	0.135519	0.0758578	0.16293	0.0691831	0.0416869	0.0870964	0.394861	0.0942397

## Sheet: All≥1.5
N	Unused	Total	%Cov	%Cov(50)	%Cov(95)	Accession	Name	Species	Peptides(95%)	114:113	116:113	119:113	114:115	116:115	119:115	114:117	116:117	119:117	C.V	AVG.
76	27.88	27.92	87.07	83.67	83.67	sp|P68871|HBB_HUMAN	Hemoglobin subunit beta OS=Homo sapiens GN=HBB PE=1 SV=2	HUMAN	64	17.7011	16.9044	20.7014	29.1072	27.2898	31.3329	2.0893	1.75388	2.26986	0.679782	16.5722
239	6.11	6.16	28.57	25.45	20.98	sp|P02741|CRP_HUMAN	C-reactive protein OS=Homo sapiens GN=CRP PE=1 SV=1	HUMAN	5	8.16582	6.30957	6.30957	25.5859	20.7014	21.677	20.893	17.378	16.9044	0.428227	15.9916
416	2	113.37	93.06	92.11	86.84	tr|A0A024R6I7|A0A024R6I7_HUMAN	Alpha-1-antitrypsin OS=Homo sapiens GN=SERPINA1 PE=1 SV=1	HUMAN	298	31.0456	2.77971	16.4437	15.8489	3.43558	9.37562	26.5461	1.97697	14.3219	0.722003	13.5305
192	9.71	9.81	24.68	20.61	17.05	tr|D6W5L6|D6W5L6_HUMAN	Pulmonary surfactant-associated protein B OS=Homo sapiens GN=SFTPB PE=1 SV=1	HUMAN	6	3.49945	3.01995	2.80543	31.0456	29.1072	22.08	7.44732	6.42688	5.29663	0.894626	12.3032
12	110.3	110.27	92.86	90.15	85.96	sp|P00738|HPT_HUMAN	Haptoglobin OS=Homo sapiens GN=HP PE=1 SV=1	HUMAN	382	12.8233	6.19441	7.58578	10.1859	4.40555	5.34564	23.1206	13.5519	14.8594	0.514067	10.8969
79	27.17	27.34	45.42	38.29	36.05	sp|P02675|FIBB_HUMAN	Fibrinogen beta chain OS=Homo sapiens GN=FGB PE=1 SV=2	HUMAN	18	11.272	1.59956	3.19154	19.5884	3.98107	6.30957	16.5959	2.93765	4.65586	0.786913	7.79239
301	4	10.74	55.74	47.54	37.7	sp|P0DJI9|SAA2_HUMAN	Serum amyloid A-2 protein OS=Homo sapiens GN=SAA2 PE=1 SV=1	HUMAN	12	5.44503	2.14783	7.44732	9.37562	4.13048	12.8233	7.44732	3.0761	10.1859	0.482296	6.89766
48	42.78	42.37	49.77	38.34	29.68	sp|P02671|FIBA_HUMAN	Fibrinogen alpha chain OS=Homo sapiens GN=FGA PE=1 SV=2	HUMAN	35	9.2045	4.16869	6.85488	10.2802	5.34564	8.31764	6.0256	2.83139	4.44631	0.367555	6.38609
258	5.17	5.22	15.37	11.2	7.211	sp|P04040|CATA_HUMAN	Catalase OS=Homo sapiens GN=CAT PE=1 SV=3	HUMAN	3	2.14783	1.52757	1.87068	5.80764	4.01791	4.7863	2.42103	1.65959	2.05116	0.500742	2.92108
95	22.65	22.68	60.23	44.67	41.5	sp|P02750|A2GL_HUMAN	Leucine-rich alpha-2-glycoprotein OS=Homo sapiens GN=LRG1 PE=1 SV=2	HUMAN	22	2.70396	2.44343	1.51356	3.37287	3.04789	1.85353	3.69828	3.34195	2.03236	0.268261	2.66754

## Sheet: All≤0.67
N	Unused	Total	%Cov	%Cov(50)	%Cov(95)	Accession	Name	Species	Peptides(95%)	114:113	116:113	119:113	114:115	116:115	119:115	114:117	116:117	119:117	C.V	AVG.
110	19.12	19.22	47.91	37.17	31.68	sp|Q9UGM5|FETUB_HUMAN	Fetuin-B OS=Homo sapiens GN=FETUB PE=1 SV=2	HUMAN	14	0.501187	0.630957	0.654636	0.363078	0.457088	0.474242	0.409261	0.519996	0.534564	0.177014	0.505001
233	6.36	6.4	15.98	14.25	10.8	sp|Q6UXB8|PI16_HUMAN	Peptidase inhibitor 16 OS=Homo sapiens GN=PI16 PE=1 SV=1	HUMAN	5	0.363078	0.636796	0.630957	0.280543	0.505825	0.487529	0.343558	0.630957	0.60256	0.263589	0.497978
457	2	2	7.839	2.103	1.338	sp|Q8TD30|ALAT2_HUMAN	Alanine aminotransferase 2 OS=Homo sapiens GN=GPT2 PE=1 SV=1	HUMAN	1	0.630957	0.591562	0.636796	0.457088	0.428549	0.461318	0.420727	0.394457	0.42462	0.185369	0.494008
66	29.57	31.62	56.07	51.88	44.77	sp|P04004|VTNC_HUMAN	Vitronectin OS=Homo sapiens GN=VTN PE=1 SV=1	HUMAN	55	0.613762	0.296483	0.625173	0.591562	0.277971	0.60256	0.564937	0.267917	0.591562	0.305866	0.492436
87	24.98	25.35	61.11	57.12	53.65	sp|Q96PD5|PGRP2_HUMAN	N-acetylmuramoyl-L-alanine amidase OS=Homo sapiens GN=PGLYRP2 PE=1 SV=1	HUMAN	33	0.457088	0.591562	0.469894	0.416869	0.539511	0.428549	0.432514	0.564937	0.448745	0.126417	0.483297
19	75.15	74.56	67.52	62.02	54.86	sp|P06396|GELS_HUMAN	Gelsolin OS=Homo sapiens GN=GSN PE=1 SV=1	HUMAN	59	0.390841	0.390841	0.47863	0.461318	0.465586	0.564937	0.483059	0.487529	0.591562	0.132265	0.479367
135	14.98	15.05	63.37	57.92	49.01	sp|P05452|TETN_HUMAN	Tetranectin OS=Homo sapiens GN=CLEC3B PE=1 SV=3	HUMAN	21	0.519996	0.465586	0.534564	0.452898	0.405509	0.461318	0.469894	0.420727	0.483059	0.0835882	0.468172
319	3.53	3.64	22.52	12.37	5.477	sp|P11597|CETP_HUMAN	Cholesteryl ester transfer protein OS=Homo sapiens GN=CETP PE=1 SV=2	HUMAN	4	0.363078	0.37325	0.549541	0.353183	0.366438	0.534564	0.420727	0.436516	0.630957	0.211424	0.447584
70	28.6	28.65	65.63	62.82	56.62	sp|P27169|PON1_HUMAN	Serum paraoxonase/arylesterase 1 OS=Homo sapiens GN=PON1 PE=1 SV=3	HUMAN	39	0.428549	0.461318	0.496592	0.409261	0.440555	0.47863	0.353183	0.383707	0.409261	0.100676	0.429006
80	27.06	27.31	72.46	54.49	48.99	sp|P02749|APOH_HUMAN	Beta-2-glycoprotein 1 OS=Homo sapiens GN=APOH PE=1 SV=3	HUMAN	26	0.251189	0.296483	0.394457	0.416869	0.487529	0.660693	0.349945	0.413047	0.549541	0.281506	0.424417
59	35.15	35.14	51.87	44.58	41.81	sp|Q96KN2|CNDP1_HUMAN	Beta-Ala-His dipeptidase OS=Homo sapiens GN=CNDP1 PE=1 SV=4	HUMAN	24	0.619441	0.0928966	0.49204	0.666807	0.0990832	0.524807	0.608135	0.0912011	0.483059	0.561147	0.408608
44	45.6	45.74	62.85	55.8	47.65	sp|P03952|KLKB1_HUMAN	Plasma kallikrein OS=Homo sapiens GN=KLKB1 PE=1 SV=1	HUMAN	34	0.444631	0.334195	0.366438	0.436516	0.328095	0.359749	0.501187	0.380189	0.416869	0.136552	0.39643
16	88.89	89.21	79.38	73.83	66.54	sp|P00747|PLMN_HUMAN	Plasminogen OS=Homo sapiens GN=PLG PE=1 SV=2	HUMAN	118	0.409261	0.152757	0.524807	0.524807	0.190546	0.666807	0.398107	0.145881	0.510505	0.453395	0.391498
67	29.35	29.35	54.33	46.6	43.56	sp|P29622|KAIN_HUMAN	Kallistatin OS=Homo sapiens GN=SERPINA4 PE=1 SV=3	HUMAN	23	0.301995	0.272898	0.405509	0.387258	0.349945	0.515229	0.380189	0.343558	0.505825	0.202106	0.384712
88	24.82	24.48	36.88	26.08	24.42	sp|P06276|CHLE_HUMAN	Cholinesterase OS=Homo sapiens GN=BCHE PE=1 SV=1	HUMAN	20	0.505825	0.436516	0.515229	0.331131	0.285759	0.337287	0.356451	0.30761	0.359749	0.207718	0.381729
157	12.33	14.36	20	18.5	18.5	sp|P22891|PROZ_HUMAN	Vitamin K-dependent protein Z OS=Homo sapiens GN=PROZ PE=1 SV=2	HUMAN	8	0.457088	0.185353	0.496592	0.515229	0.210863	0.554626	0.390841	0.16293	0.42462	0.378681	0.377571
29	62.9	65.51	56.75	50.16	45.12	sp|P19827|ITIH1_HUMAN	Inter-alpha-trypsin inhibitor heavy chain H1 OS=Homo sapiens GN=ITIH1 PE=1 SV=3	HUMAN	107	0.505825	0.253513	0.444631	0.428549	0.226986	0.401791	0.270396	0.144544	0.253513	0.353235	0.325527
151	13.18	59.91	92.53	89.94	75.57	sp|P00739|HPTR_HUMAN	Haptoglobin-related protein OS=Homo sapiens GN=HPR PE=2 SV=2	HUMAN	157	0.328095	0.30761	0.549541	0.253513	0.237684	0.428549	0.224905	0.20893	0.376704	0.325946	0.323948
77	27.77	27.92	71.88	65.91	57.67	sp|P02760|AMBP_HUMAN	Protein AMBP OS=Homo sapiens GN=AMBP PE=1 SV=1	HUMAN	32	0.265461	0.296483	0.496592	0.275423	0.288403	0.440555	0.170608	0.218776	0.283139	0.317541	0.303938
22	67.85	67.55	67.86	63.82	53.88	sp|P01042|KNG1_HUMAN	Kininogen-1 OS=Homo sapiens GN=KNG1 PE=1 SV=2	HUMAN	117	0.444631	0.235505	0.255859	0.501187	0.260615	0.283139	0.346737	0.172187	0.199526	0.347829	0.299932
53	41.12	40.98	68.94	66.76	62.67	sp|P02765|FETUA_HUMAN	Alpha-2-HS-glycoprotein OS=Homo sapiens GN=AHSG PE=1 SV=1	HUMAN	78	0.130617	0.18197	0.164437	0.11695	0.161436	0.151356	0.0758578	0.101859	0.0963829	0.258359	0.131207
106	19.61	19.61	58.65	54.89	54.89	tr|V9GYM3|V9GYM3_HUMAN	Apolipoprotein A-II OS=Homo sapiens GN=APOA2 PE=1 SV=1	HUMAN	71	0.0990832	0.0554626	0.121339	0.135519	0.0758578	0.16293	0.0691831	0.0416869	0.0870964	0.394861	0.0942397

## Sheet: Common DEP
Proteins upregulated in IPF（≥1.5），common proteins obtained from both methods：
N	Unused	Total	%Cov	%Cov(50)	%Cov(95)	Accession	Name	Species	Peptides(95%)	114:113	116:113	119:113	114:115	116:115	119:115	114:117	116:117	119:117	C.V	AVG.
239	6.11	6.16	28.57	25.45	20.98	sp|P02741|CRP_HUMAN	C-reactive protein OS=Homo sapiens GN=CRP PE=1 SV=1	HUMAN	5	8.16582	6.30957	6.30957	25.5859	20.7014	21.677	20.893	17.378	16.9044	0.428227	15.9916
301	4	10.74	55.74	47.54	37.7	sp|P0DJI9|SAA2_HUMAN	Serum amyloid A-2 protein OS=Homo sapiens GN=SAA2 PE=1 SV=1	HUMAN	12	5.44503	2.14783	7.44732	9.37562	4.13048	12.8233	7.44732	3.0761	10.1859	0.482296	6.89766
48	42.78	42.37	49.77	38.34	29.68	sp|P02671|FIBA_HUMAN	Fibrinogen alpha chain OS=Homo sapiens GN=FGA PE=1 SV=2	HUMAN	35	9.2045	4.16869	6.85488	10.2802	5.34564	8.31764	6.0256	2.83139	4.44631	0.367555	6.38609
95	22.65	22.68	60.23	44.67	41.5	sp|P02750|A2GL_HUMAN	Leucine-rich alpha-2-glycoprotein OS=Homo sapiens GN=LRG1 PE=1 SV=2	HUMAN	22	2.70396	2.44343	1.51356	3.37287	3.04789	1.85353	3.69828	3.34195	2.03236	0.268261	2.66754
Proteins downregulated in IPF（≤0.67），common proteins screened from both methods：
N	Unused	Total	%Cov	%Cov(50)	%Cov(95)	Accession	Name	Species	Peptides(95%)	114:113	116:113	119:113	114:115	116:115	119:115	114:117	116:117	119:117	C.V	AVG.
110	19.12	19.22	47.91	37.17	31.68	sp|Q9UGM5|FETUB_HUMAN	Fetuin-B OS=Homo sapiens GN=FETUB PE=1 SV=2	HUMAN	14	0.501187	0.630957	0.654636	0.363078	0.457088	0.474242	0.409261	0.519996	0.534564	0.177014	0.505001
233	6.36	6.4	15.98	14.25	10.8	sp|Q6UXB8|PI16_HUMAN	Peptidase inhibitor 16 OS=Homo sapiens GN=PI16 PE=1 SV=1	HUMAN	5	0.363078	0.636796	0.630957	0.280543	0.505825	0.487529	0.343558	0.630957	0.60256	0.263589	0.497978
457	2	2	7.839	2.103	1.338	sp|Q8TD30|ALAT2_HUMAN	Alanine aminotransferase 2 OS=Homo sapiens GN=GPT2 PE=1 SV=1	HUMAN	1	0.630957	0.591562	0.636796	0.457088	0.428549	0.461318	0.420727	0.394457	0.42462	0.185369	0.494008
66	29.57	31.62	56.07	51.88	44.77	sp|P04004|VTNC_HUMAN	Vitronectin OS=Homo sapiens GN=VTN PE=1 SV=1	HUMAN	55	0.613762	0.296483	0.625173	0.591562	0.277971	0.60256	0.564937	0.267917	0.591562	0.305866	0.492436
87	24.98	25.35	61.11	57.12	53.65	sp|Q96PD5|PGRP2_HUMAN	N-acetylmuramoyl-L-alanine amidase OS=Homo sapiens GN=PGLYRP2 PE=1 SV=1	HUMAN	33	0.457088	0.591562	0.469894	0.416869	0.539511	0.428549	0.432514	0.564937	0.448745	0.126417	0.483297
19	75.15	74.56	67.52	62.02	54.86	sp|P06396|GELS_HUMAN	Gelsolin OS=Homo sapiens GN=GSN PE=1 SV=1	HUMAN	59	0.390841	0.390841	0.47863	0.461318	0.465586	0.564937	0.483059	0.487529	0.591562	0.132265	0.479367
135	14.98	15.05	63.37	57.92	49.01	sp|P05452|TETN_HUMAN	Tetranectin OS=Homo sapiens GN=CLEC3B PE=1 SV=3	HUMAN	21	0.519996	0.465586	0.534564	0.452898	0.405509	0.461318	0.469894	0.420727	0.483059	0.0835882	0.468172
319	3.53	3.64	22.52	12.37	5.477	sp|P11597|CETP_HUMAN	Cholesteryl ester transfer protein OS=Homo sapiens GN=CETP PE=1 SV=2	HUMAN	4	0.363078	0.37325	0.549541	0.353183	0.366438	0.534564	0.420727	0.436516	0.630957	0.211424	0.447584
70	28.6	28.65	65.63	62.82	56.62	sp|P27169|PON1_HUMAN	Serum paraoxonase/arylesterase 1 OS=Homo sapiens GN=PON1 PE=1 SV=3	HUMAN	39	0.428549	0.461318	0.496592	0.409261	0.440555	0.47863	0.353183	0.383707	0.409261	0.100676	0.429006
80	27.06	27.31	72.46	54.49	48.99	sp|P02749|APOH_HUMAN	Beta-2-glycoprotein 1 OS=Homo sapiens GN=APOH PE=1 SV=3	HUMAN	26	0.251189	0.296483	0.394457	0.416869	0.487529	0.660693	0.349945	0.413047	0.549541	0.281506	0.424417
44	45.6	45.74	62.85	55.8	47.65	sp|P03952|KLKB1_HUMAN	Plasma kallikrein OS=Homo sapiens GN=KLKB1 PE=1 SV=1	HUMAN	34	0.444631	0.334195	0.366438	0.436516	0.328095	0.359749	0.501187	0.380189	0.416869	0.136552	0.39643
16	88.89	89.21	79.38	73.83	66.54	sp|P00747|PLMN_HUMAN	Plasminogen OS=Homo sapiens GN=PLG PE=1 SV=2	HUMAN	118	0.409261	0.152757	0.524807	0.524807	0.190546	0.666807	0.398107	0.145881	0.510505	0.453395	0.391498
67	29.35	29.35	54.33	46.6	43.56	sp|P29622|KAIN_HUMAN	Kallistatin OS=Homo sapiens GN=SERPINA4 PE=1 SV=3	HUMAN	23	0.301995	0.272898	0.405509	0.387258	0.349945	0.515229	0.380189	0.343558	0.505825	0.202106	0.384712
88	24.82	24.48	36.88	26.08	24.42	sp|P06276|CHLE_HUMAN	Cholinesterase OS=Homo sapiens GN=BCHE PE=1 SV=1	HUMAN	20	0.505825	0.436516	0.515229	0.331131	0.285759	0.337287	0.356451	0.30761	0.359749	0.207718	0.381729
157	12.33	14.36	20	18.5	18.5	sp|P22891|PROZ_HUMAN	Vitamin K-dependent protein Z OS=Homo sapiens GN=PROZ PE=1 SV=2	HUMAN	8	0.457088	0.185353	0.496592	0.515229	0.210863	0.554626	0.390841	0.16293	0.42462	0.378681	0.377571
29	62.9	65.51	56.75	50.16	45.12	sp|P19827|ITIH1_HUMAN	Inter-alpha-trypsin inhibitor heavy chain H1 OS=Homo sapiens GN=ITIH1 PE=1 SV=3	HUMAN	107	0.505825	0.253513	0.444631	0.428549	0.226986	0.401791	0.270396	0.144544	0.253513	0.353235	0.325527
151	13.18	59.91	92.53	89.94	75.57	sp|P00739|HPTR_HUMAN	Haptoglobin-related protein OS=Homo sapiens GN=HPR PE=2 SV=2	HUMAN	157	0.328095	0.30761	0.549541	0.253513	0.237684	0.428549	0.224905	0.20893	0.376704	0.325946	0.323948
77	27.77	27.92	71.88	65.91	57.67	sp|P02760|AMBP_HUMAN	Protein AMBP OS=Homo sapiens GN=AMBP PE=1 SV=1	HUMAN	32	0.265461	0.296483	0.496592	0.275423	0.288403	0.440555	0.170608	0.218776	0.283139	0.317541	0.303938
22	67.85	67.55	67.86	63.82	53.88	sp|P01042|KNG1_HUMAN	Kininogen-1 OS=Homo sapiens GN=KNG1 PE=1 SV=2	HUMAN	117	0.444631	0.235505	0.255859	0.501187	0.260615	0.283139	0.346737	0.172187	0.199526	0.347829	0.299932
53	41.12	40.98	68.94	66.76	62.67	sp|P02765|FETUA_HUMAN	Alpha-2-HS-glycoprotein OS=Homo sapiens GN=AHSG PE=1 SV=1	HUMAN	78	0.130617	0.18197	0.164437	0.11695	0.161436	0.151356	0.0758578	0.101859	0.0963829	0.258359	0.131207
106	19.61	19.61	58.65	54.89	54.89	tr|V9GYM3|V9GYM3_HUMAN	Apolipoprotein A-II OS=Homo sapiens GN=APOA2 PE=1 SV=1	HUMAN	71	0.0990832	0.0554626	0.121339	0.135519	0.0758578	0.16293	0.0691831	0.0416869	0.0870964	0.394861	0.0942397

## Sheet: Total DEP
Proteins upregulated in IPF（≥1.5）,all proteins screened using both methods：
N	Unused	Total	%Cov	%Cov(50)	%Cov(95)	Accession	Name	Species	Peptides(95%)	114:113	116:113	119:113	114:115	116:115	119:115	114:117	116:117	119:117	C.V	AVG.
76	27.88	27.92	87.07	83.67	83.67	sp|P68871|HBB_HUMAN	Hemoglobin subunit beta OS=Homo sapiens GN=HBB PE=1 SV=2	HUMAN	64	17.7011	16.9044	20.7014	29.1072	27.2898	31.3329	2.0893	1.75388	2.26986	0.679782	16.5722
239	6.11	6.16	28.57	25.45	20.98	sp|P02741|CRP_HUMAN	C-reactive protein OS=Homo sapiens GN=CRP PE=1 SV=1	HUMAN	5	8.16582	6.30957	6.30957	25.5859	20.7014	21.677	20.893	17.378	16.9044	0.428227	15.9916
416	2	113.37	93.06	92.11	86.84	tr|A0A024R6I7|A0A024R6I7_HUMAN	Alpha-1-antitrypsin OS=Homo sapiens GN=SERPINA1 PE=1 SV=1	HUMAN	298	31.0456	2.77971	16.4437	15.8489	3.43558	9.37562	26.5461	1.97697	14.3219	0.722003	13.5305
192	9.71	9.81	24.68	20.61	17.05	tr|D6W5L6|D6W5L6_HUMAN	Pulmonary surfactant-associated protein B OS=Homo sapiens GN=SFTPB PE=1 SV=1	HUMAN	6	3.49945	3.01995	2.80543	31.0456	29.1072	22.08	7.44732	6.42688	5.29663	0.894626	12.3032
12	110.3	110.27	92.86	90.15	85.96	sp|P00738|HPT_HUMAN	Haptoglobin OS=Homo sapiens GN=HP PE=1 SV=1	HUMAN	382	12.8233	6.19441	7.58578	10.1859	4.40555	5.34564	23.1206	13.5519	14.8594	0.514067	10.8969
79	27.17	27.34	45.42	38.29	36.05	sp|P02675|FIBB_HUMAN	Fibrinogen beta chain OS=Homo sapiens GN=FGB PE=1 SV=2	HUMAN	18	11.272	1.59956	3.19154	19.5884	3.98107	6.30957	16.5959	2.93765	4.65586	0.786913	7.79239
301	4	10.74	55.74	47.54	37.7	sp|P0DJI9|SAA2_HUMAN	Serum amyloid A-2 protein OS=Homo sapiens GN=SAA2 PE=1 SV=1	HUMAN	12	5.44503	2.14783	7.44732	9.37562	4.13048	12.8233	7.44732	3.0761	10.1859	0.482296	6.89766
48	42.78	42.37	49.77	38.34	29.68	sp|P02671|FIBA_HUMAN	Fibrinogen alpha chain OS=Homo sapiens GN=FGA PE=1 SV=2	HUMAN	35	9.2045	4.16869	6.85488	10.2802	5.34564	8.31764	6.0256	2.83139	4.44631	0.367555	6.38609
166	11.77	11.82	24.06	17.48	14.29	sp|P05362|ICAM1_HUMAN	Intercellular adhesion molecule 1 OS=Homo sapiens GN=ICAM1 PE=1 SV=2	HUMAN	6	2.63027	1.36773	1.92309	3.66438	1.94089	2.67917	6.25173	3.22107	4.44631	0.45507	3.12496
183	10.03	25.59	89.8	83.67	83.67	sp|P02042|HBD_HUMAN	Hemoglobin subunit delta OS=Homo sapiens GN=HBD PE=1 SV=2	HUMAN	39	3.43558	2.1677	2.60615	5.70164	3.66438	4.36516	2.18776	1.38038	1.65959	0.43778	3.01871
258	5.17	5.22	15.37	11.2	7.211	sp|P04040|CATA_HUMAN	Catalase OS=Homo sapiens GN=CAT PE=1 SV=3	HUMAN	3	2.14783	1.52757	1.87068	5.80764	4.01791	4.7863	2.42103	1.65959	2.05116	0.500742	2.92108
186	9.91	10	83.04	79.46	63.39	tr|A0A075B6J8|A0A075B6J8_HUMAN	Protein IGLV3-19 (Fragment) OS=Homo sapiens GN=IGLV3-19 PE=1 SV=1	HUMAN	25	2.65461	4.16869	1.43219	2.48886	3.90841	1.41906	2.96483	4.7863	1.70608	0.409698	2.83656
95	22.65	22.68	60.23	44.67	41.5	sp|P02750|A2GL_HUMAN	Leucine-rich alpha-2-glycoprotein OS=Homo sapiens GN=LRG1 PE=1 SV=2	HUMAN	22	2.70396	2.44343	1.51356	3.37287	3.04789	1.85353	3.69828	3.34195	2.03236	0.268261	2.66754
125	15.86	15.9	60.92	53.26	45.98	sp|P00915|CAH1_HUMAN	Carbonic anhydrase 1 OS=Homo sapiens GN=CA1 PE=1 SV=2	HUMAN	15	3.28095	1.94089	2.39883	3.90841	2.31206	2.88403	2.35505	1.30617	1.69044	0.309304	2.45298
259	5.13	5.16	24.11	16.07	12.05	sp|P30041|PRDX6_HUMAN	Peroxiredoxin-6 OS=Homo sapiens GN=PRDX6 PE=1 SV=3	HUMAN	3	2.70396	1.87068	2.29087	3.01995	2.01372	2.51189	1.94089	1.2942	1.67494	0.236134	2.14679
194	9.63	9.88	32	30.77	24	sp|P18065|IBP2_HUMAN	Insulin-like growth factor-binding protein 2 OS=Homo sapiens GN=IGFBP2 PE=1 SV=2	HUMAN	6	2.14783	1.21339	1.45881	3.40408	1.97697	2.37684	2.46604	1.38038	1.67494	0.321113	2.01103
264	5.02	5.05	26.15	15.77	14.23	sp|P00918|CAH2_HUMAN	Carbonic anhydrase 2 OS=Homo sapiens GN=CA2 PE=1 SV=2	HUMAN	4	1.95884	1.39316	1.88799	3.22107	2.39883	3.22107	1.45881	1.03753	1.43219	0.374903	2.00105
139	14.75	14.83	30.54	26.95	25.15	sp|P07195|LDHB_HUMAN	L-lactate dehydrogenase B chain OS=Homo sapiens GN=LDHB PE=1 SV=2	HUMAN	10	2.35505	1.23595	1.34276	3.80189	2.07014	2.24905	2.35505	1.23595	1.34276	0.394561	1.99873
331	3.06	5.6	60.71	60.71	40.18	sp|P01700|LV102_HUMAN	Ig lambda chain V-I region HA OS=Homo sapiens PE=1 SV=1	HUMAN	16	1.28233	2.58226	1.39316	1.05682	2.14783	1.14815	1.99526	3.76704	2.10863	0.419087	1.94239
155	12.81	19.66	96.9	85.27	76.74	sp|P18136|KV313_HUMAN	Ig kappa chain V-III region HIC OS=Homo sapiens PE=1 SV=2	HUMAN	71	1.08643	3.19154	1.94089	1.0666	2.99226	1.77011	0.895365	2.63027	1.52757	0.426742	1.90011
101	21.54	21.77	11.51	6.946	4.734	tr|A0A087WXI2|A0A087WXI2_HUMAN	IgGFc-binding protein OS=Homo sapiens GN=FCGBP PE=1 SV=1	HUMAN	14	1.64437	1.14815	1.31826	3.16228	2.208	2.53513	1.87068	1.2942	1.51356	0.339034	1.85496
47	43.04	43.02	49.19	41.32	37.57	sp|P02748|CO9_HUMAN	Complement component C9 OS=Homo sapiens GN=C9 PE=1 SV=2	HUMAN	38	2.93765	2.12814	1.48594	2.26986	1.64437	1.14815	2.24905	1.64437	1.13763	0.302288	1.84946
35	51.2	53.3	90.99	85.41	81.55	tr|A0A087WZW8|A0A087WZW8_HUMAN	Protein IGKV3-11 OS=Homo sapiens GN=IGKV3-11 PE=4 SV=1	HUMAN	290	1.19124	2.22844	1.47231	1.36773	2.51189	1.78649	1.43219	2.53513	1.80302	0.261723	1.81427
438	2	2.09	8.959	2.796	0.3368	sp|Q9NR48|ASH1L_HUMAN	Histone-lysine N-methyltransferase ASH1L OS=Homo sapiens GN=ASH1L PE=1 SV=2	HUMAN	1	2.35505	2.12814	2.96483	1.01859	0.862979	1.22462	1.78649	1.52757	2.18776	0.364934	1.784
115	18.19	18.27	26.05	18.59	14.53	sp|P01833|PIGR_HUMAN	Polymeric immunoglobulin receptor OS=Homo sapiens GN=PIGR PE=1 SV=4	HUMAN	11	1.09648	0.847227	0.731139	3.16228	2.42103	2.10863	2.33346	1.78649	1.5417	0.428042	1.78094
244	5.89	5.94	28.69	17.26	10.4	sp|P18428|LBP_HUMAN	Lipopolysaccharide-binding protein OS=Homo sapiens GN=LBP PE=1 SV=3	HUMAN	4	1.41906	1.10662	1.1272	1.52757	1.20226	1.23595	3.0761	2.42103	2.51189	0.398659	1.73641
220	7.64	7.66	26.2	24.6	21.93	tr|X6RJP6|X6RJP6_HUMAN	Transgelin-2 (Fragment) OS=Homo sapiens GN=TAGLN2 PE=1 SV=1	HUMAN	4	0.92045	1.23595	1.04713	2.22844	2.99226	2.53513	1.34276	1.78649	1.52757	0.386594	1.73513
345	2.64	2.67	27.42	18.15	8.065	sp|P67936|TPM4_HUMAN	Tropomyosin alpha-4 chain OS=Homo sapiens GN=TPM4 PE=1 SV=3	HUMAN	2	1.00925	0.831764	1.28233	2.51189	2.05116	2.99226	1.52757	1.21339	1.85353	0.400041	1.69702
281	4.31	4.33	27.88	19.39	12.12	sp|P62937|PPIA_HUMAN	Peptidyl-prolyl cis-trans isomerase A OS=Homo sapiens GN=PPIA PE=1 SV=2	HUMAN	2	1.38038	0.954993	1.10662	2.31206	1.61436	1.87068	2.35505	1.58489	1.75388	0.273299	1.65921
317	3.56	3.63	15.35	9.302	9.302	tr|U3KPS2|U3KPS2_HUMAN	Myeloblastin OS=Homo sapiens GN=PRTN3 PE=1 SV=1	HUMAN	2	1.8197	1.47231	1.77011	1.85353	1.48594	1.78649	1.55597	1.24738	1.49968	0.120891	1.61012
213	8.01	9.8	90.6	62.39	57.26	tr|A0A0C4DH38|A0A0C4DH38_HUMAN	Protein IGHV5-51 (Fragment) OS=Homo sapiens GN=IGHV5-51 PE=1 SV=1	HUMAN	26	1.14815	2.37684	1.20226	1.44544	2.93765	1.52757	0.92045	1.88799	0.963829	0.402274	1.60113
322	3.45	11.89	63.25	44.44	39.32	sp|P23083|HV103_HUMAN	Ig heavy chain V-I region V35 OS=Homo sapiens PE=1 SV=1	HUMAN	24	1.97697	2.31206	1.85353	1.48594	1.75388	1.38038	1.15878	1.36773	1.07647	0.240012	1.59619
64	31.74	31.8	47.05	37.16	33.97	sp|P13796|PLSL_HUMAN	Plastin-2 OS=Homo sapiens GN=LCP1 PE=1 SV=6	HUMAN	19	2.10863	1.11686	1.43219	2.31206	1.21339	1.57036	2.05116	1.08643	1.40605	0.272088	1.58857
390	2.06	4.08	29.46	25.89	16.07	tr|A0A075B6K0|A0A075B6K0_HUMAN	HCG2041221 (Fragment) OS=Homo sapiens GN=IGLV3-16 PE=1 SV=1	HUMAN	2	1.30617	1.87068	1.43219	1.35519	1.97697	1.5417	1.28233	1.87068	1.43219	0.162867	1.56312
401	2.03	2.05	12.38	4.907	2.57	sp|P01854|IGHE_HUMAN	Ig epsilon chain C region OS=Homo sapiens GN=IGHE PE=1 SV=1	HUMAN	1	0.972747	1.07647	0.717794	1.41906	1.59956	1.0666	2.48886	2.72898	1.99526	0.42506	1.56281
73	28.22	64.86	83.95	75.82	71.18	tr|A0A087WXL8|A0A087WXL8_HUMAN	Ig gamma-3 chain C region OS=Homo sapiens GN=IGHG3 PE=1 SV=1	HUMAN	145	1.58489	3.01995	1.52757	0.691831	1.39316	0.660693	1.25893	2.46604	1.22462	0.47247	1.53641
55	36.96	36.98	49.22	41.61	38.66	sp|P04264|K2C1_HUMAN	Keratin, type II cytoskeletal 1 OS=Homo sapiens GN=KRT1 PE=1 SV=6	HUMAN	25	0.685488	2.51189	1.48594	0.564937	2.07014	1.22462	0.744732	2.75423	1.65959	0.495786	1.52239
24	66.35	66.35	60.38	53.14	50.06	sp|P10643|CO7_HUMAN	Complement component C7 OS=Homo sapiens GN=C7 PE=1 SV=2	HUMAN	53	1.47231	1.09648	0.831764	2.99226	2.24905	1.72187	1.43219	1.0666	0.809096	0.445065	1.51907
Proteins downregulated in IPF（≤0.67），All proteins obtained from both methods：
N	Unused	Total	%Cov	%Cov(50)	%Cov(95)	Accession	Name	Species	Peptides(95%)	114:113	116:113	119:113	114:115	116:115	119:115	114:117	116:117	119:117	C.V	AVG.
106	19.61	19.61	58.65	54.89	54.89	tr|V9GYM3|V9GYM3_HUMAN	Apolipoprotein A-II OS=Homo sapiens GN=APOA2 PE=1 SV=1	HUMAN	71	0.0990832	0.0554626	0.121339	0.135519	0.0758578	0.16293	0.0691831	0.0416869	0.0870964	0.394861	0.0942397
53	41.12	40.98	68.94	66.76	62.67	sp|P02765|FETUA_HUMAN	Alpha-2-HS-glycoprotein OS=Homo sapiens GN=AHSG PE=1 SV=1	HUMAN	78	0.130617	0.18197	0.164437	0.11695	0.161436	0.151356	0.0758578	0.101859	0.0963829	0.258359	0.131207
22	67.85	67.55	67.86	63.82	53.88	sp|P01042|KNG1_HUMAN	Kininogen-1 OS=Homo sapiens GN=KNG1 PE=1 SV=2	HUMAN	117	0.444631	0.235505	0.255859	0.501187	0.260615	0.283139	0.346737	0.172187	0.199526	0.347829	0.299932
77	27.77	27.92	71.88	65.91	57.67	sp|P02760|AMBP_HUMAN	Protein AMBP OS=Homo sapiens GN=AMBP PE=1 SV=1	HUMAN	32	0.265461	0.296483	0.496592	0.275423	0.288403	0.440555	0.170608	0.218776	0.283139	0.317541	0.303938
151	13.18	59.91	92.53	89.94	75.57	sp|P00739|HPTR_HUMAN	Haptoglobin-related protein OS=Homo sapiens GN=HPR PE=2 SV=2	HUMAN	157	0.328095	0.30761	0.549541	0.253513	0.237684	0.428549	0.224905	0.20893	0.376704	0.325946	0.323948
29	62.9	65.51	56.75	50.16	45.12	sp|P19827|ITIH1_HUMAN	Inter-alpha-trypsin inhibitor heavy chain H1 OS=Homo sapiens GN=ITIH1 PE=1 SV=3	HUMAN	107	0.505825	0.253513	0.444631	0.428549	0.226986	0.401791	0.270396	0.144544	0.253513	0.353235	0.325527
157	12.33	14.36	20	18.5	18.5	sp|P22891|PROZ_HUMAN	Vitamin K-dependent protein Z OS=Homo sapiens GN=PROZ PE=1 SV=2	HUMAN	8	0.457088	0.185353	0.496592	0.515229	0.210863	0.554626	0.390841	0.16293	0.42462	0.378681	0.377571
236	6.19	6.2	42.97	39.84	30.47	sp|P02775|CXCL7_HUMAN	Platelet basic protein OS=Homo sapiens GN=PPBP PE=1 SV=3	HUMAN	3	0.147231	0.277971	0.487529	0.203236	0.383707	0.698232	0.195884	0.376704	0.642688	0.490632	0.379242
10	118.2	116.75	65.48	58.98	54.83	sp|P08603|CFAH_HUMAN	Complement factor H OS=Homo sapiens GN=CFH PE=1 SV=4	HUMAN	119	0.15417	0.30479	0.17378	0.299226	0.625173	0.337287	0.376704	0.751623	0.405509	0.484385	0.380918
88	24.82	24.48	36.88	26.08	24.42	sp|P06276|CHLE_HUMAN	Cholinesterase OS=Homo sapiens GN=BCHE PE=1 SV=1	HUMAN	20	0.505825	0.436516	0.515229	0.331131	0.285759	0.337287	0.356451	0.30761	0.359749	0.207718	0.381729
67	29.35	29.35	54.33	46.6	43.56	sp|P29622|KAIN_HUMAN	Kallistatin OS=Homo sapiens GN=SERPINA4 PE=1 SV=3	HUMAN	23	0.301995	0.272898	0.405509	0.387258	0.349945	0.515229	0.380189	0.343558	0.505825	0.202106	0.384712
16	88.89	89.21	79.38	73.83	66.54	sp|P00747|PLMN_HUMAN	Plasminogen OS=Homo sapiens GN=PLG PE=1 SV=2	HUMAN	118	0.409261	0.152757	0.524807	0.524807	0.190546	0.666807	0.398107	0.145881	0.510505	0.453395	0.391498
50	42.49	42.54	59.72	53.71	51.3	sp|P05546|HEP2_HUMAN	Heparin cofactor 2 OS=Homo sapiens GN=SERPIND1 PE=1 SV=3	HUMAN	67	0.474242	0.187068	0.413047	0.672977	0.258226	0.570164	0.436516	0.157036	0.380189	0.409784	0.394385
44	45.6	45.74	62.85	55.8	47.65	sp|P03952|KLKB1_HUMAN	Plasma kallikrein OS=Homo sapiens GN=KLKB1 PE=1 SV=1	HUMAN	34	0.444631	0.334195	0.366438	0.436516	0.328095	0.359749	0.501187	0.380189	0.416869	0.136552	0.39643
59	35.15	35.14	51.87	44.58	41.81	sp|Q96KN2|CNDP1_HUMAN	Beta-Ala-His dipeptidase OS=Homo sapiens GN=CNDP1 PE=1 SV=4	HUMAN	24	0.619441	0.0928966	0.49204	0.666807	0.0990832	0.524807	0.608135	0.0912011	0.483059	0.561147	0.408608
9	126.99	126.76	61.69	59.32	53.4	tr|B4E1Z4|B4E1Z4_HUMAN	Uncharacterized protein OS=Homo sapiens PE=1 SV=1	HUMAN	130	0.630957	0.296483	0.263027	0.597035	0.291072	0.260615	0.731139	0.331131	0.299226	0.426164	0.411187
80	27.06	27.31	72.46	54.49	48.99	sp|P02749|APOH_HUMAN	Beta-2-glycoprotein 1 OS=Homo sapiens GN=APOH PE=1 SV=3	HUMAN	26	0.251189	0.296483	0.394457	0.416869	0.487529	0.660693	0.349945	0.413047	0.549541	0.281506	0.424417
184	10.02	10.29	55.42	48.19	42.17	sp|P02654|APOC1_HUMAN	Apolipoprotein C-I OS=Homo sapiens GN=APOC1 PE=1 SV=1	HUMAN	9	0.229087	0.580764	0.369828	0.313329	0.831764	0.515229	0.192309	0.496592	0.319154	0.442511	0.427562
70	28.6	28.65	65.63	62.82	56.62	sp|P27169|PON1_HUMAN	Serum paraoxonase/arylesterase 1 OS=Homo sapiens GN=PON1 PE=1 SV=3	HUMAN	39	0.428549	0.461318	0.496592	0.409261	0.440555	0.47863	0.353183	0.383707	0.409261	0.100676	0.429006
18	78.34	78.16	59.2	53.49	49.05	sp|P19823|ITIH2_HUMAN	Inter-alpha-trypsin inhibitor heavy chain H2 OS=Homo sapiens GN=ITIH2 PE=1 SV=2	HUMAN	122	0.751623	0.277971	0.554626	0.704693	0.263027	0.529663	0.42462	0.164437	0.319154	0.43624	0.443313
319	3.53	3.64	22.52	12.37	5.477	sp|P11597|CETP_HUMAN	Cholesteryl ester transfer protein OS=Homo sapiens GN=CETP PE=1 SV=2	HUMAN	4	0.363078	0.37325	0.549541	0.353183	0.366438	0.534564	0.420727	0.436516	0.630957	0.211424	0.447584
71	28.45	30.53	53.73	46.99	45.3	sp|P05543|THBG_HUMAN	Thyroxine-binding globulin OS=Homo sapiens GN=SERPINA7 PE=1 SV=2	HUMAN	31	0.765597	0.801678	0.570164	0.316228	0.340408	0.253513	0.394457	0.420727	0.310456	0.411679	0.463692
135	14.98	15.05	63.37	57.92	49.01	sp|P05452|TETN_HUMAN	Tetranectin OS=Homo sapiens GN=CLEC3B PE=1 SV=3	HUMAN	21	0.519996	0.465586	0.534564	0.452898	0.405509	0.461318	0.469894	0.420727	0.483059	0.0835882	0.468172
19	75.15	74.56	67.52	62.02	54.86	sp|P06396|GELS_HUMAN	Gelsolin OS=Homo sapiens GN=GSN PE=1 SV=1	HUMAN	59	0.390841	0.390841	0.47863	0.461318	0.465586	0.564937	0.483059	0.487529	0.591562	0.132265	0.479367
87	24.98	25.35	61.11	57.12	53.65	sp|Q96PD5|PGRP2_HUMAN	N-acetylmuramoyl-L-alanine amidase OS=Homo sapiens GN=PGLYRP2 PE=1 SV=1	HUMAN	33	0.457088	0.591562	0.469894	0.416869	0.539511	0.428549	0.432514	0.564937	0.448745	0.126417	0.483297
66	29.57	31.62	56.07	51.88	44.77	sp|P04004|VTNC_HUMAN	Vitronectin OS=Homo sapiens GN=VTN PE=1 SV=1	HUMAN	55	0.613762	0.296483	0.625173	0.591562	0.277971	0.60256	0.564937	0.267917	0.591562	0.305866	0.492436
457	2	2	7.839	2.103	1.338	sp|Q8TD30|ALAT2_HUMAN	Alanine aminotransferase 2 OS=Homo sapiens GN=GPT2 PE=1 SV=1	HUMAN	1	0.630957	0.591562	0.636796	0.457088	0.428549	0.461318	0.420727	0.394457	0.42462	0.185369	0.494008
233	6.36	6.4	15.98	14.25	10.8	sp|Q6UXB8|PI16_HUMAN	Peptidase inhibitor 16 OS=Homo sapiens GN=PI16 PE=1 SV=1	HUMAN	5	0.363078	0.636796	0.630957	0.280543	0.505825	0.487529	0.343558	0.630957	0.60256	0.263589	0.497978
46	44.68	46.94	65.86	61.82	57.98	sp|P04217|A1BG_HUMAN	Alpha-1B-glycoprotein OS=Homo sapiens GN=A1BG PE=1 SV=4	HUMAN	78	0.862979	0.37325	0.666807	0.630957	0.280543	0.501187	0.554626	0.239883	0.42462	0.372554	0.503872
110	19.12	19.22	47.91	37.17	31.68	sp|Q9UGM5|FETUB_HUMAN	Fetuin-B OS=Homo sapiens GN=FETUB PE=1 SV=2	HUMAN	14	0.501187	0.630957	0.654636	0.363078	0.457088	0.474242	0.409261	0.519996	0.534564	0.177014	0.505001
62	33.77	33.78	44.79	39.01	36.36	sp|P35858|ALS_HUMAN	Insulin-like growth factor-binding protein complex acid labile subunit OS=Homo sapiens GN=IGFALS PE=1 SV=1	HUMAN	22	0.580764	0.210863	0.474242	0.862979	0.316228	0.711214	0.642688	0.237684	0.534564	0.410226	0.507914
68	28.96	28.97	53.11	43.06	33.73	sp|P36955|PEDF_HUMAN	Pigment epithelium-derived factor OS=Homo sapiens GN=SERPINF1 PE=1 SV=4	HUMAN	22	0.539511	0.288403	0.515229	0.60256	0.322107	0.57544	0.724436	0.383707	0.685488	0.282491	0.515209
104	19.99	19.97	36.48	28.89	24.26	sp|Q16610|ECM1_HUMAN	Extracellular matrix protein 1 OS=Homo sapiens GN=ECM1 PE=1 SV=2	HUMAN	12	0.691831	0.405509	0.524807	0.704693	0.405509	0.529663	0.597035	0.349945	0.457088	0.230706	0.518453
121	16.56	18.59	28.55	26.15	20.99	sp|P43251|BTD_HUMAN	Biotinidase OS=Homo sapiens GN=BTD PE=1 SV=2	HUMAN	12	0.666807	0.383707	0.625173	0.691831	0.394457	0.642688	0.519996	0.299226	0.487529	0.255665	0.52349
142	14.26	14.44	51.69	47.75	47.75	tr|K7ER74|K7ER74_HUMAN	Protein APOC4-APOC2 OS=Homo sapiens GN=APOC4-APOC2 PE=1 SV=1	HUMAN	26	0.539511	0.353183	0.394457	0.751623	0.49204	0.554626	0.765597	0.501187	0.570164	0.240918	0.546932
23	67.42	68.45	76.05	71.38	69.13	sp|P00734|THRB_HUMAN	Prothrombin OS=Homo sapiens GN=F2 PE=1 SV=2	HUMAN	99	0.731139	0.353183	0.501187	0.946237	0.440555	0.642688	0.613762	0.296483	0.42462	0.351087	0.549984
130	15.44	15.54	59.04	55.85	50.53	sp|O95445|APOM_HUMAN	Apolipoprotein M OS=Homo sapiens GN=APOM PE=1 SV=2	HUMAN	12	0.717794	0.483059	0.654636	0.691831	0.469894	0.636796	0.510505	0.349945	0.469894	0.213239	0.553817
60	34.37	34.37	36.55	33.1	32.26	sp|P80108|PHLD_HUMAN	Phosphatidylinositol-glycan-specific phospholipase D OS=Homo sapiens GN=GPLD1 PE=1 SV=3	HUMAN	26	0.625173	0.239883	0.630957	0.887156	0.337287	0.895365	0.597035	0.231206	0.60256	0.417028	0.560736
37	50.02	50.03	25.82	19.59	16.93	sp|O75882|ATRN_HUMAN	Attractin OS=Homo sapiens GN=ATRN PE=1 SV=2	HUMAN	38	0.847227	0.519996	0.660693	0.691831	0.42462	0.539511	0.591562	0.366438	0.461318	0.248107	0.567022
86	25.02	25.16	57.04	46.98	39.7	sp|O14791|APOL1_HUMAN	Apolipoprotein L1 OS=Homo sapiens GN=APOL1 PE=1 SV=5	HUMAN	28	0.685488	0.331131	0.794328	0.625173	0.301995	0.731139	0.630957	0.301995	0.737904	0.332871	0.571123
140	14.47	14.48	30.69	26.34	16.04	sp|Q9UHG3|PCYOX_HUMAN	Prenylcysteine oxidase 1 OS=Homo sapiens GN=PCYOX1 PE=1 SV=3	HUMAN	7	0.704693	0.37325	0.483059	0.954993	0.505825	0.654636	0.666807	0.353183	0.461318	0.314316	0.573085
61	34.29	34.28	53.4	44.93	41.6	sp|P05160|F13B_HUMAN	Coagulation factor XIII B chain OS=Homo sapiens GN=F13B PE=1 SV=3	HUMAN	30	0.60256	0.57544	0.685488	0.539511	0.510505	0.608135	0.57544	0.544503	0.648634	0.088512	0.587802
158	12.33	12.42	62.54	52.84	46.15	sp|O75636|FCN3_HUMAN	Ficolin-3 OS=Homo sapiens GN=FCN3 PE=1 SV=2	HUMAN	18	0.737904	0.267917	0.440555	1.25893	0.432514	0.704693	0.801678	0.291072	0.474242	0.489738	0.601056
107	19.48	19.49	37.91	28.48	26.43	sp|P00742|FA10_HUMAN	Coagulation factor X OS=Homo sapiens GN=F10 PE=1 SV=2	HUMAN	17	0.816582	0.444631	0.608135	0.83946	0.452898	0.625173	0.711214	0.387258	0.534564	0.255213	0.602213
144	14.14	14.17	33.64	28.41	27.5	sp|P04180|LCAT_HUMAN	Phosphatidylcholine-sterol acyltransferase OS=Homo sapiens GN=LCAT PE=1 SV=1	HUMAN	11	0.554626	0.376704	0.772681	0.672977	0.457088	0.937562	0.534564	0.363078	0.751623	0.305528	0.602322
128	15.6	15.65	35.22	31.44	20.8	sp|Q96IY4|CBPB2_HUMAN	Carboxypeptidase B2 OS=Homo sapiens GN=CPB2 PE=1 SV=2	HUMAN	10	0.534564	0.325087	0.501187	0.751623	0.457088	0.704693	0.887156	0.544503	0.824138	0.285978	0.614449
36	50.87	50.73	40.9	35.44	29.12	sp|P13671|CO6_HUMAN	Complement component C6 OS=Homo sapiens GN=C6 PE=1 SV=3	HUMAN	39	0.92045	0.440555	0.390841	1.03753	0.501187	0.448745	0.972747	0.461318	0.413047	0.410807	0.620713
176	10.93	11.12	30.24	26.12	22.34	sp|P17936|IBP3_HUMAN	Insulin-like growth factor-binding protein 3 OS=Homo sapiens GN=IGFBP3 PE=1 SV=2	HUMAN	7	0.534564	0.474242	0.666807	0.642688	0.570164	0.809096	0.608135	0.534564	0.758578	0.166102	0.622093
290	4.03	4.11	15.83	8.845	3.566	tr|A0A0A0MTR1|A0A0A0MTR1_HUMAN	Cadherin-13 OS=Homo sapiens GN=CDH13 PE=1 SV=2	HUMAN	3	0.559758	0.369828	0.824138	0.597035	0.394457	0.895365	0.619441	0.409261	0.937562	0.329958	0.622983
246	5.8	5.84	8.617	4.308	3.175	sp|P12830|CADH1_HUMAN	Cadherin-1 OS=Homo sapiens GN=CDH1 PE=1 SV=3	HUMAN	3	0.912011	0.265461	0.772681	0.77983	0.226986	0.660693	0.954993	0.275423	0.809096	0.437936	0.628575
134	15.01	15.15	26.62	17.1	15.03	tr|G3XAK1|G3XAK1_HUMAN	Hepatocyte growth factor-like protein OS=Homo sapiens GN=MST1 PE=1 SV=1	HUMAN	10	0.564937	0.436516	0.496592	0.77983	0.60256	0.679204	0.816582	0.625173	0.731139	0.188486	0.636948
20	72.44	72.71	89.24	86.5	82.91	sp|P02774|VTDB_HUMAN	Vitamin D-binding protein OS=Homo sapiens GN=GC PE=1 SV=1	HUMAN	102	0.544503	0.758578	0.380189	0.744732	1.03753	0.519996	0.564937	0.794328	0.394457	0.31527	0.637694
91	23.57	23.74	55.62	50.89	48.22	sp|P51884|LUM_HUMAN	Lumican OS=Homo sapiens GN=LUM PE=1 SV=2	HUMAN	31	0.937562	0.648634	0.744732	0.619441	0.440555	0.496592	0.744732	0.524807	0.591562	0.225626	0.638735
99	21.76	21.86	40.95	28.43	21.15	sp|P07358|CO8B_HUMAN	Complement component C8 beta chain OS=Homo sapiens GN=C8B PE=1 SV=3	HUMAN	16	0.496592	0.619441	0.383707	0.679204	0.855067	0.524807	0.724436	0.912011	0.564937	0.252199	0.640022
41	47.87	48.16	85.8	79.18	70.66	sp|P02649|APOE_HUMAN	Apolipoprotein E OS=Homo sapiens GN=APOE PE=1 SV=1	HUMAN	39	0.383707	0.325087	0.37325	0.77983	0.660693	0.751623	0.895365	0.751623	0.887156	0.329488	0.645371
103	21.09	21.07	80.69	71.78	71.29	sp|P07360|CO8G_HUMAN	Complement component C8 gamma chain OS=Homo sapiens GN=C8G PE=1 SV=3	HUMAN	17	0.654636	0.515229	0.704693	0.613762	0.483059	0.660693	0.787046	0.619441	0.847227	0.168236	0.653976
147	13.97	14.35	23.84	18.72	14.4	sp|P03951|FA11_HUMAN	Coagulation factor XI OS=Homo sapiens GN=F11 PE=1 SV=1	HUMAN	10	0.580764	0.47863	0.496592	0.809096	0.666807	0.691831	0.824138	0.679204	0.704693	0.174073	0.659084
45	44.84	44.64	50	46.15	41.86	sp|P07225|PROS_HUMAN	Vitamin K-dependent protein S OS=Homo sapiens GN=PROS1 PE=1 SV=1	HUMAN	42	0.831764	0.394457	0.529663	1.2942	0.608135	0.816582	0.704693	0.337287	0.448745	0.419879	0.662836
90	24.1	24.12	49.83	37.5	32.36	sp|P07357|CO8A_HUMAN	Complement component C8 alpha chain OS=Homo sapiens GN=C8A PE=1 SV=2	HUMAN	18	0.619441	0.724436	0.608135	0.57544	0.672977	0.564937	0.704693	0.824138	0.691831	0.117062	0.665114
